# Supplementary material for: Harmonized US National Health and Nutrition Examination Survey 1988-2018 for high throughput exposome-health discovery
Source: medRxiv. 2023 Feb 8:2023.02.06.23284573. Preprint. [Version 1] doi: 10.1101/2023.02.06.23284573 (PMC9934713; doi:10.1101/2023.02.06.23284573)
Supplement: Supplement 1 [file media-1.xlsx]

## Sheet: Table 3
variable_codename_use	variable_description_use	in_dataset	file_category	num_participants_measurements	unique_cycles	units	cas_num	comment_codename_use	chemical_family	chemical_family_shorten
LBXACR	Acrylamide (pmoL/g Hb)	Chemicals	Acrylamide & Glycidamide	19719	2003-2004, 2005-2006, 2013-2014, 2015-2016	(pmoL/g Hb)	79-06-1	LBDACRLC	Acrylamide	Acrylamide
LBXGLY	Glycideamide (pmol/g Hb)	Chemicals	Acrylamide & Glycidamide	19603	2003-2004, 2005-2006, 2013-2014, 2015-2016	(pmol/g Hb)	5694-00-8	LBDGLYLC	Acrylamide	Acrylamide
LBXI5AL	Isopentanaldehyde (ng/mL)	Chemicals	Aldehydes	1798	2013-2014	(ng/mL)	590-86-3	LBDI5ALC	Aldehydes	Aldehydes
LBX5AL	Pentanaldehyde (ng/mL)	Chemicals	Aldehydes	1768	2013-2014	(ng/mL)	110-62-3	LBD5ALC	Aldehydes	Aldehydes
LBXTLAL	o-Tolualdehyde (ng/mL)	Chemicals	Aldehydes	1561	2013-2014	(ng/mL)	529-20-4	LBDTLALC	Aldehydes	Aldehydes
LBXCRAL	Crotonaldehyde (ng/mL)	Chemicals	Aldehydes	1733	2013-2014	(ng/mL)	4170-30-3	LBDCRLC	Aldehydes	Aldehydes
LBX7AL	Heptaldehyde (ng/mL)	Chemicals	Aldehydes	1527	2013-2014	(ng/mL)	111-71-7	LBD7ALC	Aldehydes	Aldehydes
LBX4AL	Butyraldehyde (ng/mL)	Chemicals	Aldehydes	1740	2013-2014	(ng/mL)	123-72-8	LBD4ALC	Aldehydes	Aldehydes
LBXBZAL	Benzaldehyde (ng/mL)	Chemicals	Aldehydes	1468	2013-2014	(ng/mL)	100-52-7	LBDBZLC	Aldehydes	Aldehydes
LBX8AL	Octanaldehyde (ng/mL)	Chemicals	Aldehydes	1456	2013-2014	(ng/mL)	124-13-0	LBD8ALC	Aldehydes	Aldehydes
LBX6AL	Hexanaldehyde (ng/mL)	Chemicals	Aldehydes	1571	2013-2014	(ng/mL)	66-25-1	LBD6ALC	Aldehydes	Aldehydes
LBX3AL	Propanaldehyde (ng/mL)	Chemicals	Aldehydes	1714	2013-2014	(ng/mL)	123-38-6	LBD3ALC	Aldehydes	Aldehydes
LBX9AL	Nonanaldehyde (ng/mL)	Chemicals	Aldehydes	1534	2013-2014	(ng/mL)	124-19-6	LBD9ALC	Aldehydes	Aldehydes
LBX10AL	Decanaldehyde (ng/mL)	Chemicals	Aldehydes	1411	2013-2014	(ng/mL)	75718-12-6	LBD10ALC	Aldehydes	Aldehydes
URX1NP	1-Aminonaphthalene, urine (pg/mL)	Chemicals	Aromatic Amines	2478	2013-2014	(pg/mL)	134-32-7	URD1NPLC	Aromatic Amines	Aromatic Amines
URX4BP	4-Aminobiphenyl, urine (pg/mL)	Chemicals	Aromatic Amines	2492	2013-2014	(pg/mL)	92-67-1	URD4BPLC	Aromatic Amines	Aromatic Amines
URX2NP	2-Aminonaphthalene, urine (pg/mL)	Chemicals	Aromatic Amines	2488	2013-2014	(pg/mL)	91-59-8	URD2NPLC	Aromatic Amines	Aromatic Amines
URXANS	o-Anisidine, urine (pg/mL)	Chemicals	Aromatic Amines	2332	2013-2014	(pg/mL)	90-04-0	URDANSLC	Aromatic Amines	Aromatic Amines
URXDMN	2,6-Dimethylaniline, urine (pg/mL)	Chemicals	Aromatic Amines	2375	2013-2014	(pg/mL)	87-62-7	URDDMNLC	Aromatic Amines	Aromatic Amines
URXOTD	o-Toluidine, urine (pg/mL)	Chemicals	Aromatic Amines	2412	2013-2014	(pg/mL)	95-53-4	URDOTDLC	Aromatic Amines	Aromatic Amines
URX4MDA	4,4'-Diaminodiphenylmethane (ng/mL)	Chemicals	Aromatic Diamines	2831	2015-2016	(ng/mL)	101-77-9	URD4MALC	Aromatic Amines	Aromatic Amines
URX4TDA	2,4-Diaminotoluene (ng/mL)	Chemicals	Aromatic Diamines	2595	2015-2016	(ng/mL)	25376-45-8	URD4DALC	Aromatic Amines	Aromatic Amines
URX6TDA	2,6-Diaminotoluene (ng/mL)	Chemicals	Aromatic Diamines	2430	2015-2016	(ng/mL)	823-40-5	URD6DALC	Aromatic Amines	Aromatic Amines
URX5NDA	1,5-Diaminonaphthalene (ng/mL)	Chemicals	Aromatic Diamines	2758	2015-2016	(ng/mL)	2243-62-1	URD5NALC	Aromatic Amines	Aromatic Amines
URXPPDA	p-Phenylenediamine (ng/mL)	Chemicals	Aromatic Diamines	2608	2015-2016	(ng/mL)	106-50-3	URDPDALC	Aromatic Amines	Aromatic Amines
URXSISM	Desisopropyl atrazine mercapturate (ug/L)	Chemicals	Atrazine and Metabolites	2480	2007-2008	(ug/L)	1912-24-9	URDSIMLC	Pesticides	Pesticides
URXDTZ	Desethyl atrazine (ug/L)	Chemicals	Atrazine and Metabolites	2482	2007-2008	(ug/L)	6190-65-4	URDDTZLC	Pesticides	Pesticides
URXSIS	Desisopropyl atrazine (ug/L)	Chemicals	Atrazine and Metabolites	2445	2007-2008	(ug/L)	1007-28-9	URDSISLC	Pesticides	Pesticides
URXATZ	Atrazine mercapturate (ug/L)	Chemicals	Atrazine and Metabolites	7438	1999-2000, 2001-2002, 2007-2008	(ug/L)	138722-96-0	URDATZLC	Pesticides	Pesticides
URXAAZ	Atrazine (ug/L)	Chemicals	Atrazine and Metabolites	2588	2007-2008	(ug/L)	1912-24-9	URDAAZLC	Pesticides	Pesticides
URXDCZ	Diaminochloroatrazine (ug/L)	Chemicals	Atrazine and Metabolites	2588	2007-2008	(ug/L)	1216850-33-7	URDDCZLC	Pesticides	Pesticides
LBXBB1LA	2,2',4,4',5,5'-hexabromobiphenyl lipid adj (pg/g)	Chemicals	Brominated Flame Retardants	2032	2003-2004	(pg/g)	59080-40-9	LBDBB1LC	Brominated Flame Retardants (BFR)	BFRs
LBXBR8LA	2,2',4,4',5,6'-hexabromodiphenyl ether lipid adj (ng/g)	Chemicals	Brominated Flame Retardants	2014	2003-2004	(ng/g)	207122-15-4	LBDBR8LC	Brominated Flame Retardants (BFR)	BFRs
LBXBR2LA	2,4,4'-tribromodiphenyl ether lipid adj (ng/g)	Chemicals	Brominated Flame Retardants	1987	2003-2004	(ng/g)	41318-75-6	LBDBR2LC	Brominated Flame Retardants (BFR)	BFRs
LBXBR1LA	2,2',4-tribromodiphenyl ether lipid adj (ng/g)	Chemicals	Brominated Flame Retardants	1992	2003-2004	(ng/g)	147217-75-2	LBDBR1LC	Brominated Flame Retardants (BFR)	BFRs
LBXBR66L	2,3',4,4'-tetrabromodiphenyl lipid adj (ng/g)	Chemicals	Brominated Flame Retardants	1999	2003-2004	(ng/g)	189084-61-5	LBDBR66C	Brominated Flame Retardants (BFR)	BFRs
LBXBR6LA	2,2',4,4',6-pentabromodiphenyl lipid adj (ng/g)	Chemicals	Brominated Flame Retardants	2040	2003-2004	(ng/g)	189084-64-8	LBDBR6LC	Brominated Flame Retardants (BFR)	BFRs
LBXBR9LA	2,2',3,4,4',5',6-heptabromodiphenyl ether lipid adj (ng/g)	Chemicals	Brominated Flame Retardants	1993	2003-2004	(ng/g)	207122-16-5	LBDBR9LC	Brominated Flame Retardants (BFR)	BFRs
LBXBR7LA	2,2',4,4',5,5'-hexabromodiphenyl ether lipid adj (ng/g)	Chemicals	Brominated Flame Retardants	2039	2003-2004	(ng/g)	68631-49-2	LBDBR7LC	Brominated Flame Retardants (BFR)	BFRs
LBXBR4LA	2,2',3,4,4'-pentabromodiphenyl ether lipid adj (ng/g)	Chemicals	Brominated Flame Retardants	2000	2003-2004	(ng/g)	182346-21-0	LBDBR4LC	Brominated Flame Retardants (BFR)	BFRs
LBXBR3LA	2,2',4,4'-tetrabromodiphenyl ether lipid adj (ng/g)	Chemicals	Brominated Flame Retardants	2016	2003-2004	(ng/g)	5436-43-1	LBDBR3LC	Brominated Flame Retardants (BFR)	BFRs
LBXBR5LA	2,2',4,4',5-pentabromodiphenyl ether lipid adj (ng/g)	Chemicals	Brominated Flame Retardants	1985	2003-2004	(ng/g)	60348-60-9	LBDBR5LC	Brominated Flame Retardants (BFR)	BFRs
LBXBR4	2,2',3,4,4'-pentabromodiphenyl ether (pg/g)	Chemicals	Brominated Flame Retardants	2000	2003-2004	(pg/g)	182346-21-0	LBDBR4LC	Brominated Flame Retardants (BFR)	BFRs
LBXBR9	2,2',3,4,4',5',6-heptabromodiphenyl ether (pg/g)	Chemicals	Brominated Flame Retardants	1993	2003-2004	(pg/g)	207122-16-5	LBDBR9LC	Brominated Flame Retardants (BFR)	BFRs
LBXBR1	2,2',4-tribromodiphenyl ether (pg/g)	Chemicals	Brominated Flame Retardants	1992	2003-2004	(pg/g)	147217-75-2	LBDBR1LC	Brominated Flame Retardants (BFR)	BFRs
LBXBR3	2,2',4,4'-tetrabromodiphenyl ether (pg/g)	Chemicals	Brominated Flame Retardants	2016	2003-2004	(pg/g)	5436-43-1	LBDBR3LC	Brominated Flame Retardants (BFR)	BFRs
LBXBR5	2,2',4,4',5-pentabromodiphenyl ether (pg/g)	Chemicals	Brominated Flame Retardants	1985	2003-2004	(pg/g)	60348-60-9	LBDBR5LC	Brominated Flame Retardants (BFR)	BFRs
LBXBB1	2,2',4,4',5,5'-hexabromobiphenyl (pg/g)	Chemicals	Brominated Flame Retardants	2032	2003-2004	(pg/g)	59080-40-9	LBDBB1LC	Brominated Flame Retardants (BFR)	BFRs
LBXBR7	2,2',4,4',5,5'-hexabromodiphenyl ether (pg/g)	Chemicals	Brominated Flame Retardants	2039	2003-2004	(pg/g)	68631-49-2	LBDBR7LC	Brominated Flame Retardants (BFR)	BFRs
LBXBR8	2,2',4,4',5,6'-hexabromodiphenyl ether (pg/g)	Chemicals	Brominated Flame Retardants	2014	2003-2004	(pg/g)	207122-15-4	LBDBR8LC	Brominated Flame Retardants (BFR)	BFRs
LBXBR6	2,2',4,4',6-pentabromodiphenyl ether (pg/g)	Chemicals	Brominated Flame Retardants	2040	2003-2004	(pg/g)	189084-64-8	LBDBR6LC	Brominated Flame Retardants (BFR)	BFRs
LBXBR66	2,3',4,4'-tetrabromodiphenyl ether (pg/g)	Chemicals	Brominated Flame Retardants	1999	2003-2004	(pg/g)	189084-61-5	LBDBR66C	Brominated Flame Retardants (BFR)	BFRs
LBXBR2	2,4,4'-tribromodiphenyl ether (pg/g)	Chemicals	Brominated Flame Retardants	1987	2003-2004	(pg/g)	41318-75-6	LBDBR2LC	Brominated Flame Retardants (BFR)	BFRs
URXUCD	Urinary cadmium (ng/mL)	Chemicals	Cadmium	48926	1988-1994, 1999-2000, 2001-2002, 2003-2004, 2005-2006, 2007-2008, 2009-2010, 2011-2012, 2013-2014, 2015-2016, 2017-2018	(ng/mL)	7440-43-9	URDUCDLC	Metals	Metals
URXUCD1	Urinary cadmium replicate 1 (ng/mL)	Chemicals	Cadmium	22321	1988-1994	(ng/mL)	7440-43-9	URDUCD1LC	Metals	Metals
URXUCD2	Urinary cadmium replicate 2 (ng/mL)	Chemicals	Cadmium	1677	1988-1994	(ng/mL)	7440-43-9	URDUCD2LC	Metals	Metals
LBXBCD	Blood cadmium (ug/L)	Chemicals	Cadmium	76389	1999-2000, 2001-2002, 2003-2004, 2005-2006, 2007-2008, 2009-2010, 2011-2012, 2013-2014, 2015-2016, 2017-2018	(ug/L)	7440-43-9	LBDBCDLC	Metals	Metals
LBXSCA	Total Calcium (mg/dL)	Chemicals	Calcium	82729	1988-1994, 1999-2000, 2001-2002, 2003-2004, 2005-2006, 2007-2008, 2009-2010, 2011-2012, 2013-2014, 2015-2016, 2017-2018	(mg/dL)	7440-70-2	LBXSCALC	Dietary Components	DCs
LBXSCA1	Serum total calcium replicate 1 (mg/dL)	Chemicals	Calcium	25613	1988-1994, 2001-2002	(mg/dL)	7440-70-2	LBXSCA1LC	Dietary Components	DCs
LBXSCA2	Serum total calcium replicate 2 (mg/dL)	Chemicals	Calcium	2694	1988-1994, 2001-2002	(mg/dL)	7440-70-2	LBXSCA2LC	Dietary Components	DCs
LBXSCLSI	Serum chloride (mmol/L)	Chemicals	Chloride	82767	1988-1994, 1999-2000, 2001-2002, 2003-2004, 2005-2006, 2007-2008, 2009-2010, 2011-2012, 2013-2014, 2015-2016, 2017-2018	(mmol/L)	16887-00-6	LBXSCLSILC	Dietary Components	DCs
LBXSCLSI1	Serum chloride replicate 1 (mmol/L)	Chemicals	Chloride	25607	1988-1994, 2001-2002	(mmol/L)	16887-00-6	LBXSCLSI1LC	Dietary Components	DCs
LBXSCLSI2	Serum chloride replicate 2 (mmol/L)	Chemicals	Chloride	2694	1988-1994, 2001-2002	(mmol/L)	16887-00-6	LBXSCLSI2LC	Dietary Components	DCs
LBXTC2	3,4,4',5-Tetrachlorobiphenyl (fg/g)	Chemicals	Cholesterol	4958	1999-2000, 2001-2002, 2003-2004	(fg/g)	70362-50-4	LBDTC2LC	Polychlorinated Biphenyls (PCB)	PCBs
LBXBCO	Cobalt (ug/L)	Chemicals	Chromium & Cobalt	6974	2015-2016, 2017-2018	(ug/L)	7440-48-4	LBDBCOLC	Metals	Metals
LBXBCR	Chromium (ug/L)	Chemicals	Chromium & Cobalt	6960	2015-2016, 2017-2018	(ug/L)	7440-47-3	LBDBCRLC	Metals	Metals
LBXSCU	Serum Copper (ug/dL)	Chemicals	Copper	7285	2011-2012, 2013-2014, 2015-2016	(ug/dL)	7440-50-8	LBXSCULC	Metals	Metals
URXNAL	NNAL, urine (ng/mL)	Chemicals	Cotinine	30397	2007-2008, 2009-2010, 2011-2012, 2013-2014	(ng/mL)	76014-81-8	URDNALLC	Smoking Related Compounds	SRCs
LBXCOT	Serum cotinine (ng/mL)	Chemicals	Cotinine	99696	1988-1994, 1999-2000, 2001-2002, 2003-2004, 2005-2006, 2007-2008, 2009-2010, 2011-2012, 2013-2014, 2015-2016, 2017-2018	(ng/mL)	486-56-6	LBDCOTLC	Smoking Related Compounds	SRCs
LBXHCT	Hydroxycotinine, Serum (ng/mL)	Chemicals	Cotinine	22796	2013-2014, 2015-2016, 2017-2018	(ng/mL)	34834-67-8	LBDHCTLC	Smoking Related Compounds	SRCs
URXCOTT	Total Cotinine, urine (ng/mL)	Chemicals	Cotinine	8228	2013-2014, 2015-2016, 2017-2018	(ng/mL)	486-56-6	URDCOTLC	Smoking Related Compounds	SRCs
URXHCTT	Total Hydroxycotinine, urine (ng/mL)	Chemicals	Cotinine	8229	2013-2014, 2015-2016, 2017-2018	(ng/mL)	34834-67-8	URDHCTLC	Smoking Related Compounds	SRCs
LBXCOT1	Serum cotinine replicate 1 (ng/mL)	Chemicals	Cotinine	22922	1988-1994, 2001-2002	(ng/mL)	486-56-6	LB1COTLC	Smoking Related Compounds	SRCs
LBXCOT2	Serum cotinine replicate 2 (ng/mL)	Chemicals	Cotinine	30676	1988-1994, 2001-2002	(ng/mL)	486-56-6	LB2COTLC	Smoking Related Compounds	SRCs
LBXCOT3	Serum cotinine replicate 3 (ng/mL)	Chemicals	Cotinine	1542	1988-1994	(ng/mL)	486-56-6	LB3COTLC	Smoking Related Compounds	SRCs
URXANTT	Anatabine, urine (ng/mL)	Chemicals	Cotinine	1716	2013-2014, 2015-2016, 2017-2018	(ng/mL)	581-49-7	URDANTLC	Smoking Related Compounds	SRCs
URXANBT	Anabasine, urine (ng/mL)	Chemicals	Cotinine	1716	2013-2014, 2015-2016, 2017-2018	(ng/mL)	40774-73-0	URDANBLC	Smoking Related Compounds	SRCs
URXHPBT	1-(3-Pyridyl)-1-butanol-4-carboxylic acid, urine (ng/mL)	Chemicals	Cotinine	553	2015-2016	(ng/mL)	NA	URDHPBLC	Smoking Related Compounds	SRCs
VNURXPBA	4-hydroxy-4-(3-pyridyl) butanoic acid, urine (ng/mL)	Chemicals	Cotinine	548	2017-2018	(ng/mL)	15569-97-8	VNURXPBALC	Smoking Related Compounds	SRCs
URXCOXT	Cotinine-n-oxide, urine (ng/mL)	Chemicals	Cotinine	1716	2013-2014, 2015-2016, 2017-2018	(ng/mL)	36508-80-2	URDCOXLC	Smoking Related Compounds	SRCs
URXNOXT	Nicotine-1 N-oxide, urine (ng/mL)	Chemicals	Cotinine	1716	2013-2014, 2015-2016, 2017-2018	(ng/mL)	63551-14-4	URDNOXLC	Smoking Related Compounds	SRCs
URXNNCT	Nornicotine, urine (ng/mL)	Chemicals	Cotinine	1715	2013-2014, 2015-2016, 2017-2018	(ng/mL)	494-97-3	URDNCTLC	Smoking Related Compounds	SRCs
URXNICT	Nicotine, urine (ng/mL)	Chemicals	Cotinine	1716	2013-2014, 2015-2016, 2017-2018	(ng/mL)	54-11-5	URDNICLC	Smoking Related Compounds	SRCs
URXDEE	DEET (ug/L)	Chemicals	DEET and Metabolites	15427	1999-2000, 2001-2002, 2007-2008, 2009-2010, 2011-2012, 2013-2014	(ug/L)	134-62-3	URDDEELC	Pesticides	Pesticides
URXDHD	Desethyl hydroxy DEET (ug/L)	Chemicals	DEET and Metabolites	10376	2007-2008, 2009-2010, 2011-2012, 2013-2014	(ug/L)	72236-22-7	URDDHDLC	Pesticides	Pesticides
SSEMEA	3-(Ethylcarbamoyl)benzoic acid (ug/L)	Chemicals	DEET and Metabolites	2386	2015-2016	(ug/L)	126926-33-8	SSEMEAL	Pesticides	Pesticides
URXDEA	DEET acid (ug/L)	Chemicals	DEET and Metabolites	13351	2007-2008, 2009-2010, 2011-2012, 2013-2014, 2015-2016	(ug/L)	72236-23-8	URDDEALC	Pesticides	Pesticides
LBXTCDLA	2,3,7,8-Tetrachlorodienzo-p-dioxin Lipid Adj (pg/g)	Chemicals	Dioxins, Furans, & Coplanar PCBs	5002	1999-2000, 2001-2002, 2003-2004	(pg/g)	1746-01-06	LBDTCDLC	Dioxins	Dioxins
LBXD01LA	1,2,3,7,8-Pentachlorodibenzo-p-dioxin Lipid Adj (pg/g)	Chemicals	Dioxins, Furans, & Coplanar PCBs	5029	1999-2000, 2001-2002, 2003-2004	(pg/g)	40321-76-4	LBDD01LC	Dioxins	Dioxins
LBXD02LA	1,2,3,4,7,8-Hexachlorodibenzo-p-dioxin Lipid Adj (pg/g)	Chemicals	Dioxins, Furans, & Coplanar PCBs	3100	2001-2002, 2003-2004	(pg/g)	39227-28-6	LBDD02LC	Dioxins	Dioxins
LBXD03LA	1,2,3,6,7,8-Hexachlorodibenzo-p-dioxin Lipid Adj (pg/g)	Chemicals	Dioxins, Furans, & Coplanar PCBs	4990	1999-2000, 2001-2002, 2003-2004	(pg/g)	57653-85-7	LBDD03LC	Dioxins	Dioxins
LBXD04LA	1,2,3,7,8,9-Hexachlorodibenzo-p-dioxin Lipid Adj (pg/g)	Chemicals	Dioxins, Furans, & Coplanar PCBs	4977	1999-2000, 2001-2002, 2003-2004	(pg/g)	19408-74-3	LBDD04LC	Dioxins	Dioxins
LBXD05LA	1,2,3,4,6,7,8-Heptachlororodibenzo-p-dioxin Lipid Adj (pg/g)	Chemicals	Dioxins, Furans, & Coplanar PCBs	4988	1999-2000, 2001-2002, 2003-2004	(pg/g)	35822-46-9	LBDD05LC	Dioxins	Dioxins
LBXD07LA	1,2,3,4,6,7,8,9-Octachlorodibenzo-p-dioxin Lipid Adj (pg/g)	Chemicals	Dioxins, Furans, & Coplanar PCBs	4943	1999-2000, 2001-2002, 2003-2004	(pg/g)	3268-87-9	LBDD07LC	Dioxins	Dioxins
LBXD05	1,2,3,4,6,7,8-Heptachlororodibenzo-p-dioxin (fg/g)	Chemicals	Dioxins, Furans, & Coplanar PCBs	4988	1999-2000, 2001-2002, 2003-2004	(fg/g)	35822-46-9	LBDD05LC	Dioxins	Dioxins
LBXD07	1,2,3,4,6,7,8,9-Octachlorodibenzo-p-dioxin (fg/g)	Chemicals	Dioxins, Furans, & Coplanar PCBs	4943	1999-2000, 2001-2002, 2003-2004	(fg/g)	3268-87-9	LBDD07LC	Dioxins	Dioxins
LBXD02	1,2,3,4,7,8-Hexachlorodibenzo-p-dioxin (fg/g)	Chemicals	Dioxins, Furans, & Coplanar PCBs	3100	2001-2002, 2003-2004	(fg/g)	39227-28-6	LBDD02LC	Dioxins	Dioxins
LBXD03	1,2,3,6,7,8-Hexachlorodibenzo-p-dioxin (fg/g)	Chemicals	Dioxins, Furans, & Coplanar PCBs	4990	1999-2000, 2001-2002, 2003-2004	(fg/g)	57653-85-7	LBDD03LC	Dioxins	Dioxins
LBXD01	1,2,3,7,8-Pentachlorodibenzo-p-dioxin (fg/g)	Chemicals	Dioxins, Furans, & Coplanar PCBs	5029	1999-2000, 2001-2002, 2003-2004	(fg/g)	40321-76-4	LBDD01LC	Dioxins	Dioxins
LBXD04	1,2,3,7,8,9-Hexachlorodibenzo-p-dioxin (fg/g)	Chemicals	Dioxins, Furans, & Coplanar PCBs	4977	1999-2000, 2001-2002, 2003-2004	(fg/g)	19408-74-3	LBDD04LC	Dioxins	Dioxins
LBXTCD	2,3,7,8-Tetrachlorodienzo-p-dioxin (fg/g)	Chemicals	Dioxins, Furans, & Coplanar PCBs	5002	1999-2000, 2001-2002, 2003-2004	(fg/g)	1746-01-06	LBDTCDLC	Dioxins	Dioxins
LBXF01LA	2,3,7,8-Tetrachlorodibenzofuran Lipid Adj (pg/g)	Chemicals	Dioxins, Furans, & Coplanar PCBs	5000	1999-2000, 2001-2002, 2003-2004	(pg/g)	51207-31-9	LBDF01LC	Furans	Furans
LBXF03LA	2,3,4,7,8-Pentachlorodibenzofuran Lipid Adj (pg/g)	Chemicals	Dioxins, Furans, & Coplanar PCBs	4996	1999-2000, 2001-2002, 2003-2004	(pg/g)	57117-31-4	LBDF03LC	Furans	Furans
LBXF02LA	1,2,3,7,8-Pentachlorodibenzofuran Lipid Adj (pg/g)	Chemicals	Dioxins, Furans, & Coplanar PCBs	5024	1999-2000, 2001-2002, 2003-2004	(pg/g)	57117-41-6	LBDF02LC	Furans	Furans
LBXF07LA	2,3,4,6,7,8-Hexchlorodibenzofuran Lipid Adj (pg/g)	Chemicals	Dioxins, Furans, & Coplanar PCBs	4980	1999-2000, 2001-2002, 2003-2004	(pg/g)	60851-34-5	LBDF07LC	Furans	Furans
LBXF06LA	1,2,3,7,8,9-Hexachlorodibenzofuran Lipid Adj (pg/g)	Chemicals	Dioxins, Furans, & Coplanar PCBs	4962	1999-2000, 2001-2002, 2003-2004	(pg/g)	72918-21-9	LBDF06LC	Furans	Furans
LBXF05LA	1,2,3,6,7,8-Hexachlorodibenzofuran Lipid Adj (pg/g)	Chemicals	Dioxins, Furans, & Coplanar PCBs	5002	1999-2000, 2001-2002, 2003-2004	(pg/g)	57117-44-9	LBDF05LC	Furans	Furans
LBXF04LA	1,2,3,4,7,8-Hexachlorodibenzofuran Lipid Adj (pg/g)	Chemicals	Dioxins, Furans, & Coplanar PCBs	4979	1999-2000, 2001-2002, 2003-2004	(pg/g)	70648-26-9	LBDF04LC	Furans	Furans
LBXF08LA	1,2,3,4,6,7,8-Heptachlorodibenzofuran (hpcdf) Lipid Adj (pg/g)	Chemicals	Dioxins, Furans, & Coplanar PCBs	4786	1999-2000, 2001-2002, 2003-2004	(pg/g)	67562-39-4	LBDF08LC	Furans	Furans
LBXF09LA	1,2,3,4,7,8,9-Heptachlorodibenzofuran Lipid Adj (pg/g)	Chemicals	Dioxins, Furans, & Coplanar PCBs	3076	2001-2002, 2003-2004	(pg/g)	55673-89-7	LBDF09LC	Furans	Furans
LBXF10LA	1,2,3,4,6,7,8,9-Octachlorodibenzofuran Lipid Adj (pg/g)	Chemicals	Dioxins, Furans, & Coplanar PCBs	4935	1999-2000, 2001-2002, 2003-2004	(pg/g)	39001-02-0	LBDF10LC	Furans	Furans
LBXF08	1,2,3,4,6,7,8-Heptachlorodibenzofuran (fg/g)	Chemicals	Dioxins, Furans, & Coplanar PCBs	4786	1999-2000, 2001-2002, 2003-2004	(fg/g)	67562-39-4	LBDF08LC	Furans	Furans
LBXF10	1,2,3,4,6,7,8,9-Octachlorodibenzofuran (fg/g)	Chemicals	Dioxins, Furans, & Coplanar PCBs	4935	1999-2000, 2001-2002, 2003-2004	(fg/g)	39001-02-0	LBDF10LC	Furans	Furans
LBXF04	1,2,3,4,7,8-Hexachlorodibenzofuran (fg/g)	Chemicals	Dioxins, Furans, & Coplanar PCBs	4979	1999-2000, 2001-2002, 2003-2004	(fg/g)	70648-26-9	LBDF04LC	Furans	Furans
LBXF09	1,2,3,4,7,8,9-Heptachlorodibenzofuran (fg/g)	Chemicals	Dioxins, Furans, & Coplanar PCBs	3076	2001-2002, 2003-2004	(fg/g)	55673-89-7	LBDF09LC	Furans	Furans
LBXF05	1,2,3,6,7,8-Hexachlorodibenzofuran (fg/g)	Chemicals	Dioxins, Furans, & Coplanar PCBs	5002	1999-2000, 2001-2002, 2003-2004	(fg/g)	57117-44-9	LBDF05LC	Furans	Furans
LBXF02	1,2,3,7,8-Pentachlorodibenzofuran (fg/g)	Chemicals	Dioxins, Furans, & Coplanar PCBs	5024	1999-2000, 2001-2002, 2003-2004	(fg/g)	57117-41-6	LBDF02LC	Furans	Furans
LBXF06	1,2,3,7,8,9-Hexachlorodibenzofuran (fg/g)	Chemicals	Dioxins, Furans, & Coplanar PCBs	4962	1999-2000, 2001-2002, 2003-2004	(fg/g)	72918-21-9	LBDF06LC	Furans	Furans
LBXF07	2,3,4,6,7,8-Hexchlorodibenzofuran (fg/g)	Chemicals	Dioxins, Furans, & Coplanar PCBs	4980	1999-2000, 2001-2002, 2003-2004	(fg/g)	60851-34-5	LBDF07LC	Furans	Furans
LBXF03	2,3,4,7,8-Pentachlorodibenzofuran (fg/g)	Chemicals	Dioxins, Furans, & Coplanar PCBs	4996	1999-2000, 2001-2002, 2003-2004	(fg/g)	57117-31-4	LBDF03LC	Furans	Furans
LBXF01	2,3,7,8-Tetrachlorodibenzofuran (fg/g)	Chemicals	Dioxins, Furans, & Coplanar PCBs	5000	1999-2000, 2001-2002, 2003-2004	(fg/g)	51207-31-9	LBDF01LC	Furans	Furans
LBXBHC	Beta-hexachlorocyclohexane (ng/g)	Chemicals	Dioxins, Furans, & Coplanar PCBs	6143	1999-2000, 2001-2002, 2003-2004	(ng/g)	319-85-7	LBDBHCLC	Pesticides	Pesticides
LBXBHCLA	Beta-hexachlorocyclohexane Lipid Adj (ng/g)	Chemicals	Dioxins, Furans, & Coplanar PCBs	6143	1999-2000, 2001-2002, 2003-2004	(ng/g)	319-85-7	LBDBHCLC	Pesticides	Pesticides
LBX105LA	PCB105 Lipid Adj (ng/g)	Chemicals	Dioxins, Furans, & Coplanar PCBs	6101	1999-2000, 2001-2002, 2003-2004	(ng/g)	32598-14-4	LBD105LC	Polychlorinated Biphenyls (PCB)	PCBs
LBX128LA	PCB128 Lipid Adj (ng/g)	Chemicals	Dioxins, Furans, & Coplanar PCBs	6102	1999-2000, 2001-2002, 2003-2004	(ng/g)	38380-07-03	LBD128LC	Polychlorinated Biphenyls (PCB)	PCBs
LBX138158LA	PCB138 & 158 Lipid Adj (ng/g)	Chemicals	Dioxins, Furans, & Coplanar PCBs	1896	2003-2004	(ng/g)	35065-28-2/74472-42-7	LBD138158LC	Polychlorinated Biphenyls (PCB)	PCBs
LBX146LA	PCB146 Lipid Adj (ng/g)	Chemicals	Dioxins, Furans, & Coplanar PCBs	6116	1999-2000, 2001-2002, 2003-2004	(ng/g)	51908-16-8	LBD146LC	Polychlorinated Biphenyls (PCB)	PCBs
LBX149LA	PCB149 Lipid Adj (ng/g)	Chemicals	Dioxins, Furans, & Coplanar PCBs	4180	2001-2002, 2003-2004	(ng/g)	38380-04-0	LBD149LC	Polychlorinated Biphenyls (PCB)	PCBs
LBX151LA	PCB151 Lipid Adj (ng/g)	Chemicals	Dioxins, Furans, & Coplanar PCBs	4177	2001-2002, 2003-2004	(ng/g)	52663-63-5	LBD151LC	Polychlorinated Biphenyls (PCB)	PCBs
LBX156LA	PCB156 Lipid Adj (ng/g)	Chemicals	Dioxins, Furans, & Coplanar PCBs	6083	1999-2000, 2001-2002, 2003-2004	(ng/g)	38380-08-04	LBD156LC	Polychlorinated Biphenyls (PCB)	PCBs
LBX157LA	PCB157 Lipid Adj (ng/g)	Chemicals	Dioxins, Furans, & Coplanar PCBs	6049	1999-2000, 2001-2002, 2003-2004	(ng/g)	69782-90-7	LBD157LC	Polychlorinated Biphenyls (PCB)	PCBs
LBX167LA	PCB167 Lipid Adj (ng/g)	Chemicals	Dioxins, Furans, & Coplanar PCBs	6070	1999-2000, 2001-2002, 2003-2004	(ng/g)	52663-72-6	LBD167LC	Polychlorinated Biphenyls (PCB)	PCBs
LBX170LA	PCB170 Lipid Adj (ng/g)	Chemicals	Dioxins, Furans, & Coplanar PCBs	5987	1999-2000, 2001-2002, 2003-2004	(ng/g)	35065-30-6	LBD170LC	Polychlorinated Biphenyls (PCB)	PCBs
LBX172LA	PCB172 Lipid Adj (ng/g)	Chemicals	Dioxins, Furans, & Coplanar PCBs	5978	1999-2000, 2001-2002, 2003-2004	(ng/g)	52663-74-8	LBD172LC	Polychlorinated Biphenyls (PCB)	PCBs
LBX177LA	PCB177 Lipid Adj (ng/g)	Chemicals	Dioxins, Furans, & Coplanar PCBs	6042	1999-2000, 2001-2002, 2003-2004	(ng/g)	52663-70-4	LBD177LC	Polychlorinated Biphenyls (PCB)	PCBs
LBX178LA	PCB178 Lipid Adj (ng/g)	Chemicals	Dioxins, Furans, & Coplanar PCBs	6118	1999-2000, 2001-2002, 2003-2004	(ng/g)	52663-67-9	LBD178LC	Polychlorinated Biphenyls (PCB)	PCBs
LBX180LA	PCB180 Lipid Adj (ng/g)	Chemicals	Dioxins, Furans, & Coplanar PCBs	6122	1999-2000, 2001-2002, 2003-2004	(ng/g)	35065-29-3	LBD180LC	Polychlorinated Biphenyls (PCB)	PCBs
LBX183LA	PCB183 Lipid Adj (ng/g)	Chemicals	Dioxins, Furans, & Coplanar PCBs	6120	1999-2000, 2001-2002, 2003-2004	(ng/g)	52663-69-1	LBD183LC	Polychlorinated Biphenyls (PCB)	PCBs
LBX187LA	PCB187 Lipid Adj (ng/g)	Chemicals	Dioxins, Furans, & Coplanar PCBs	6126	1999-2000, 2001-2002, 2003-2004	(ng/g)	52663-68-0	LBD187LC	Polychlorinated Biphenyls (PCB)	PCBs
LBX189LA	PCB189 Lipid Adj (ng/g)	Chemicals	Dioxins, Furans, & Coplanar PCBs	4115	2001-2002, 2003-2004	(ng/g)	39635-31-9	LBD189LC	Polychlorinated Biphenyls (PCB)	PCBs
LBX194LA	PCB194 Lipid Adj (ng/g)	Chemicals	Dioxins, Furans, & Coplanar PCBs	4114	2001-2002, 2003-2004	(ng/g)	35694-08-07	LBD194LC	Polychlorinated Biphenyls (PCB)	PCBs
LBX196203LA	PCB196 & 203 Lipid Adj (ng/g)	Chemicals	Dioxins, Furans, & Coplanar PCBs	1878	2003-2004	(ng/g)	42740-50-1/52663-76-0	LBD196203LC	Polychlorinated Biphenyls (PCB)	PCBs
LBX199LA	PCB199 Lipid Adj (ng/g)	Chemicals	Dioxins, Furans, & Coplanar PCBs	4153	2001-2002, 2003-2004	(ng/g)	52663-75-9	LBD199LC	Polychlorinated Biphenyls (PCB)	PCBs
LBX044LA	PCB44 Lipid Adj (ng/g)	Chemicals	Dioxins, Furans, & Coplanar PCBs	1890	2003-2004	(ng/g)	41464-39-5	LBD044LC	Polychlorinated Biphenyls (PCB)	PCBs
LBX049LA	PCB49 Lipid Adj (ng/g)	Chemicals	Dioxins, Furans, & Coplanar PCBs	1876	2003-2004	(ng/g)	41464-40-8	LBD049LC	Polychlorinated Biphenyls (PCB)	PCBs
LBX087LA	PCB87 Lipid Adj (ng/g)	Chemicals	Dioxins, Furans, & Coplanar PCBs	4190	2001-2002, 2003-2004	(ng/g)	38380-02-08	LBD087LC	Polychlorinated Biphenyls (PCB)	PCBs
LBX101LA	PCB101 Lipid Adj (ng/g)	Chemicals	Dioxins, Furans, & Coplanar PCBs	6133	1999-2000, 2001-2002, 2003-2004	(ng/g)	37680-73-2	LBD101LC	Polychlorinated Biphenyls (PCB)	PCBs
LBX118LA	PCB118 Lipid Adj (ng/g)	Chemicals	Dioxins, Furans, & Coplanar PCBs	6120	1999-2000, 2001-2002, 2003-2004	(ng/g)	31508-00-6	LBD118LC	Polychlorinated Biphenyls (PCB)	PCBs
LBX099LA	PCB99 Lipid Adj (ng/g)	Chemicals	Dioxins, Furans, & Coplanar PCBs	6055	1999-2000, 2001-2002, 2003-2004	(ng/g)	38380-01-07	LBD099LC	Polychlorinated Biphenyls (PCB)	PCBs
LBX195LA	PCB195 Lipid Adj (ng/g)	Chemicals	Dioxins, Furans, & Coplanar PCBs	4050	2001-2002, 2003-2004	(ng/g)	52663-78-2	LBD195LC	Polychlorinated Biphenyls (PCB)	PCBs
LBX206LA	PCB206 Lipid Adj (ng/g)	Chemicals	Dioxins, Furans, & Coplanar PCBs	4075	2001-2002, 2003-2004	(ng/g)	40186-72-9	LBD206LC	Polychlorinated Biphenyls (PCB)	PCBs
LBX209LA	PCB209 Lipid Adj (ng/g)	Chemicals	Dioxins, Furans, & Coplanar PCBs	1854	2003-2004	(ng/g)	2051-24-3	LBD209LC	Polychlorinated Biphenyls (PCB)	PCBs
LBX110LA	PCB110 Lipid Adj (ng/g)	Chemicals	Dioxins, Furans, & Coplanar PCBs	4180	2001-2002, 2003-2004	(ng/g)	38380-03-09	LBD110LC	Polychlorinated Biphenyls (PCB)	PCBs
LBX052LA	PCB52 Lipid Adj (ng/g)	Chemicals	Dioxins, Furans, & Coplanar PCBs	5346	1999-2000, 2001-2002, 2003-2004	(ng/g)	35693-99-3	LBD052LC	Polychlorinated Biphenyls (PCB)	PCBs
LBX066LA	PCB66 Lipid Adj (ng/g)	Chemicals	Dioxins, Furans, & Coplanar PCBs	6079	1999-2000, 2001-2002, 2003-2004	(ng/g)	32598-10-0	LBD066LC	Polychlorinated Biphenyls (PCB)	PCBs
LBX074LA	PCB74 Lipid Adj (ng/g)	Chemicals	Dioxins, Furans, & Coplanar PCBs	6129	1999-2000, 2001-2002, 2003-2004	(ng/g)	32690-93-0	LBD074LC	Polychlorinated Biphenyls (PCB)	PCBs
LBX153LA	PCB153 Lipid Adj (ng/g)	Chemicals	Dioxins, Furans, & Coplanar PCBs	6128	1999-2000, 2001-2002, 2003-2004	(ng/g)	35065-27-1	LBD153LC	Polychlorinated Biphenyls (PCB)	PCBs
LBX028LA	PCB28 Lipid Adj (ng/g)	Chemicals	Dioxins, Furans, & Coplanar PCBs	3715	1999-2000, 2003-2004	(ng/g)	7012-37-5	LBD028LC	Polychlorinated Biphenyls (PCB)	PCBs
LBX138LA	PCB138 Lipid Adj (ng/g)	Chemicals	Dioxins, Furans, & Coplanar PCBs	4223	1999-2000, 2001-2002	(ng/g)	35065-28-2	LBD138LC	Polychlorinated Biphenyls (PCB)	PCBs
LBX196LA	PCB196 Lipid Adj (ng/g)	Chemicals	Dioxins, Furans, & Coplanar PCBs	2299	2001-2002	(ng/g)	42740-50-1	LBD196LC	Polychlorinated Biphenyls (PCB)	PCBs
LBXPCBLA	3,3',4,4',5-Pentachlorobiphenyl (pncb) Lipid Adj (pg/g)	Chemicals	Dioxins, Furans, & Coplanar PCBs	4982	1999-2000, 2001-2002, 2003-2004	(pg/g)	57465-28-8	LBDPCBLC	Polychlorinated Biphenyls (PCB)	PCBs
LBXHXCLA	3,3',4,4',5,5'-hexachlorobiphenyl Lipid Adj (pg/g)	Chemicals	Dioxins, Furans, & Coplanar PCBs	4977	1999-2000, 2001-2002, 2003-2004	(pg/g)	32774-16-6	LBDHXCLC	Polychlorinated Biphenyls (PCB)	PCBs
LBXTC2LA	3,4,4',5-Tetrachlorobiphenyl Lipid Adj (pg/g)	Chemicals	Dioxins, Furans, & Coplanar PCBs	4958	1999-2000, 2001-2002, 2003-2004	(pg/g)	70362-50-4	LBDTC2LC	Polychlorinated Biphenyls (PCB)	PCBs
LBXPCB	3,3',4,4',5-Pentachlorobiphenyl (pncb) (pg/g)	Chemicals	Dioxins, Furans, & Coplanar PCBs	4982	1999-2000, 2001-2002, 2003-2004	(pg/g)	57465-28-8	LBDPCBLC	Polychlorinated Biphenyls (PCB)	PCBs
LBXHXC	3,3',4,4',5,5'-hexachlorobiphenyl (fg/g)	Chemicals	Dioxins, Furans, & Coplanar PCBs	4977	1999-2000, 2001-2002, 2003-2004	(fg/g)	32774-16-6	LBDHXCLC	Polychlorinated Biphenyls (PCB)	PCBs
LBXTC2	3,4,4',5-Tetrachlorobiphenyl (fg/g)	Chemicals	Dioxins, Furans, & Coplanar PCBs	4958	1999-2000, 2001-2002, 2003-2004	(fg/g)	70362-50-4	LBDTC2LC	Polychlorinated Biphenyls (PCB)	PCBs
LBX101	PCB101 (ng/g)	Chemicals	Dioxins, Furans, & Coplanar PCBs	6133	1999-2000, 2001-2002, 2003-2004	(ng/g)	37680-73-2	LBD101LC	Polychlorinated Biphenyls (PCB)	PCBs
LBX105	PCB105 (ng/g)	Chemicals	Dioxins, Furans, & Coplanar PCBs	6101	1999-2000, 2001-2002, 2003-2004	(ng/g)	32598-14-4	LBD105LC	Polychlorinated Biphenyls (PCB)	PCBs
LBX110	PCB110 (ng/g)	Chemicals	Dioxins, Furans, & Coplanar PCBs	4180	2001-2002, 2003-2004	(ng/g)	38380-03-09	LBD110LC	Polychlorinated Biphenyls (PCB)	PCBs
LBX118	PCB118 (ng/g)	Chemicals	Dioxins, Furans, & Coplanar PCBs	6120	1999-2000, 2001-2002, 2003-2004	(ng/g)	31508-00-6	LBD118LC	Polychlorinated Biphenyls (PCB)	PCBs
LBX128	PCB128 (ng/g)	Chemicals	Dioxins, Furans, & Coplanar PCBs	6102	1999-2000, 2001-2002, 2003-2004	(ng/g)	38380-07-03	LBD128LC	Polychlorinated Biphenyls (PCB)	PCBs
LBX138	PCB138 (ng/g)	Chemicals	Dioxins, Furans, & Coplanar PCBs	4223	1999-2000, 2001-2002	(ng/g)	35065-28-2	LBD138LC	Polychlorinated Biphenyls (PCB)	PCBs
LBX138158	PCB138 & 158 (ng/g)	Chemicals	Dioxins, Furans, & Coplanar PCBs	1896	2003-2004	(ng/g)	35065-28-2/74472-42-7	LBD138158LC	Polychlorinated Biphenyls (PCB)	PCBs
LBX146	PCB146 (ng/g)	Chemicals	Dioxins, Furans, & Coplanar PCBs	6116	1999-2000, 2001-2002, 2003-2004	(ng/g)	51908-16-8	LBD146LC	Polychlorinated Biphenyls (PCB)	PCBs
LBX149	PCB149 (ng/g)	Chemicals	Dioxins, Furans, & Coplanar PCBs	4180	2001-2002, 2003-2004	(ng/g)	38380-04-0	LBD149LC	Polychlorinated Biphenyls (PCB)	PCBs
LBX151	PCB151 (ng/g)	Chemicals	Dioxins, Furans, & Coplanar PCBs	4177	2001-2002, 2003-2004	(ng/g)	52663-63-5	LBD151LC	Polychlorinated Biphenyls (PCB)	PCBs
LBX153	PCB153 (ng/g)	Chemicals	Dioxins, Furans, & Coplanar PCBs	6128	1999-2000, 2001-2002, 2003-2004	(ng/g)	35065-27-1	LBD153LC	Polychlorinated Biphenyls (PCB)	PCBs
LBX156	PCB156 (ng/g)	Chemicals	Dioxins, Furans, & Coplanar PCBs	6083	1999-2000, 2001-2002, 2003-2004	(ng/g)	38380-08-04	LBD156LC	Polychlorinated Biphenyls (PCB)	PCBs
LBX157	PCB157 (ng/g)	Chemicals	Dioxins, Furans, & Coplanar PCBs	6049	1999-2000, 2001-2002, 2003-2004	(ng/g)	69782-90-7	LBD157LC	Polychlorinated Biphenyls (PCB)	PCBs
LBX167	PCB167 (ng/g)	Chemicals	Dioxins, Furans, & Coplanar PCBs	6070	1999-2000, 2001-2002, 2003-2004	(ng/g)	52663-72-6	LBD167LC	Polychlorinated Biphenyls (PCB)	PCBs
LBX170	PCB170 (ng/g)	Chemicals	Dioxins, Furans, & Coplanar PCBs	5987	1999-2000, 2001-2002, 2003-2004	(ng/g)	35065-30-6	LBD170LC	Polychlorinated Biphenyls (PCB)	PCBs
LBX172	PCB172 (ng/g)	Chemicals	Dioxins, Furans, & Coplanar PCBs	5978	1999-2000, 2001-2002, 2003-2004	(ng/g)	52663-74-8	LBD172LC	Polychlorinated Biphenyls (PCB)	PCBs
LBX177	PCB177 (ng/g)	Chemicals	Dioxins, Furans, & Coplanar PCBs	6042	1999-2000, 2001-2002, 2003-2004	(ng/g)	52663-70-4	LBD177LC	Polychlorinated Biphenyls (PCB)	PCBs
LBX178	PCB178 (ng/g)	Chemicals	Dioxins, Furans, & Coplanar PCBs	6118	1999-2000, 2001-2002, 2003-2004	(ng/g)	52663-67-9	LBD178LC	Polychlorinated Biphenyls (PCB)	PCBs
LBX180	PCB180 (ng/g)	Chemicals	Dioxins, Furans, & Coplanar PCBs	6122	1999-2000, 2001-2002, 2003-2004	(ng/g)	35065-29-3	LBD180LC	Polychlorinated Biphenyls (PCB)	PCBs
LBX183	PCB183 (ng/g)	Chemicals	Dioxins, Furans, & Coplanar PCBs	6120	1999-2000, 2001-2002, 2003-2004	(ng/g)	52663-69-1	LBD183LC	Polychlorinated Biphenyls (PCB)	PCBs
LBX187	PCB187 (ng/g)	Chemicals	Dioxins, Furans, & Coplanar PCBs	6126	1999-2000, 2001-2002, 2003-2004	(ng/g)	52663-68-0	LBD187LC	Polychlorinated Biphenyls (PCB)	PCBs
LBX189	PCB189 (ng/g)	Chemicals	Dioxins, Furans, & Coplanar PCBs	4115	2001-2002, 2003-2004	(ng/g)	39635-31-9	LBD189LC	Polychlorinated Biphenyls (PCB)	PCBs
LBX194	PCB194 (ng/g)	Chemicals	Dioxins, Furans, & Coplanar PCBs	4114	2001-2002, 2003-2004	(ng/g)	35694-08-07	LBD194LC	Polychlorinated Biphenyls (PCB)	PCBs
LBX195	PCB195 (ng/g)	Chemicals	Dioxins, Furans, & Coplanar PCBs	4050	2001-2002, 2003-2004	(ng/g)	52663-78-2	LBD195LC	Polychlorinated Biphenyls (PCB)	PCBs
LBX196	PCB196 (ng/g)	Chemicals	Dioxins, Furans, & Coplanar PCBs	2299	2001-2002	(ng/g)	42740-50-1	LBD196LC	Polychlorinated Biphenyls (PCB)	PCBs
LBX196203	PCB196 & 203 (ng/g)	Chemicals	Dioxins, Furans, & Coplanar PCBs	1878	2003-2004	(ng/g)	42740-50-1/52663-76-0	LBD196203LC	Polychlorinated Biphenyls (PCB)	PCBs
LBD199	PCB199 (ng/g)	Chemicals	Dioxins, Furans, & Coplanar PCBs	4153	2001-2002, 2003-2004	(ng/g)	52663-75-9	LBD199LC	Polychlorinated Biphenyls (PCB)	PCBs
LBX206	PCB206 (ng/g)	Chemicals	Dioxins, Furans, & Coplanar PCBs	4075	2001-2002, 2003-2004	(ng/g)	40186-72-9	LBD206LC	Polychlorinated Biphenyls (PCB)	PCBs
LBX209	PCB209 (ng/g)	Chemicals	Dioxins, Furans, & Coplanar PCBs	1854	2003-2004	(ng/g)	2051-24-3	LBD209LC	Polychlorinated Biphenyls (PCB)	PCBs
LBX028	PCB28 (ng/g)	Chemicals	Dioxins, Furans, & Coplanar PCBs	3715	1999-2000, 2003-2004	(ng/g)	7012-37-5	LBD028LC	Polychlorinated Biphenyls (PCB)	PCBs
LBX044	PCB44 (ng/g)	Chemicals	Dioxins, Furans, & Coplanar PCBs	1890	2003-2004	(ng/g)	41464-39-5	LBD044LC	Polychlorinated Biphenyls (PCB)	PCBs
LBX049	PCB49 (ng/g)	Chemicals	Dioxins, Furans, & Coplanar PCBs	1876	2003-2004	(ng/g)	41464-40-8	LBD049LC	Polychlorinated Biphenyls (PCB)	PCBs
LBX052	PCB52 (ng/g)	Chemicals	Dioxins, Furans, & Coplanar PCBs	5346	1999-2000, 2001-2002, 2003-2004	(ng/g)	35693-99-3	LBD052LC	Polychlorinated Biphenyls (PCB)	PCBs
LBX066	PCB66 (ng/g)	Chemicals	Dioxins, Furans, & Coplanar PCBs	6079	1999-2000, 2001-2002, 2003-2004	(ng/g)	32598-10-0	LBD066LC	Polychlorinated Biphenyls (PCB)	PCBs
LBX074	PCB74 (ng/g)	Chemicals	Dioxins, Furans, & Coplanar PCBs	6129	1999-2000, 2001-2002, 2003-2004	(ng/g)	32690-93-0	LBD074LC	Polychlorinated Biphenyls (PCB)	PCBs
LBX087	PCB87 (ng/g)	Chemicals	Dioxins, Furans, & Coplanar PCBs	4190	2001-2002, 2003-2004	(ng/g)	38380-02-08	LBD087LC	Polychlorinated Biphenyls (PCB)	PCBs
LBX099	PCB99 (ng/g)	Chemicals	Dioxins, Furans, & Coplanar PCBs	6055	1999-2000, 2001-2002, 2003-2004	(ng/g)	38380-01-07	LBD099LC	Polychlorinated Biphenyls (PCB)	PCBs
URXDCB	2,4-dichlorophenol (ug/L)	Chemicals	Environmental Pesticides	18252	2003-2004, 2005-2006, 2007-2008, 2009-2010, 2011-2012, 2013-2014, 2015-2016	(ug/L)	120-83-2	URDDCBLC	Pesticides	Pesticides
URX1TB	2,4,5-trichlorophenol (ug/L)	Chemicals	Environmental Pesticides	10426	2003-2004, 2005-2006, 2007-2008, 2009-2010	(ug/L)	95-95-4	URD1TBLC	Pesticides	Pesticides
URX14D	2,5-dichlorophenol (ug/L)	Chemicals	Environmental Pesticides	18252	2003-2004, 2005-2006, 2007-2008, 2009-2010, 2011-2012, 2013-2014, 2015-2016	(ug/L)	583-78-8	URD14DLC	Pesticides	Pesticides
URXOPP	O-Phenylphenol (ug/L)	Chemicals	Environmental Pesticides	10426	2003-2004, 2005-2006, 2007-2008, 2009-2010	(ug/L)	90-43-7	URDOPPLC	Pesticides	Pesticides
URX3TB	2,4,6-trichlorophenol (ug/L)	Chemicals	Environmental Pesticides	10426	2003-2004, 2005-2006, 2007-2008, 2009-2010	(ug/L)	88-06-2	URD3TBLC	Pesticides	Pesticides
LBXEOA	Ethylene Oxide (pmol/g Hb)	Chemicals	Ethylene Oxide	4860	2013-2014, 2015-2016	(pmol/g Hb)	75-21-8	LBDEOALC	Volatile Organic Compounds (VOC)	VOCs
SSTBBA	2,3,4,5-tetrabromobenzoic acid (ug/L)	Chemicals	Flame Retardant Metabolites	6799	2011-2012, 2013-2014, 2015-2016	(ug/L)	27581-13-1	SSTBBAL	Phosphate Flame Retardants (PFR)	PFRs
SSDBZP	Dibenzyl phosphate (ug/L)	Chemicals	Flame Retardant Metabolites	6798	2011-2012, 2013-2014, 2015-2016	(ug/L)	1623-08-01	SSDBZPL	Phosphate Flame Retardants (PFR)	PFRs
SSIPPP	2(isopropyl)phenyl)phenyl phosphate (ug/L)	Chemicals	Flame Retardant Metabolites	2416	2015-2016	(ug/L)	NA	SSIPPPL	Phosphate Flame Retardants (PFR)	PFRs
SSBPPP	4(tert-butyl)phenyl)phenyl phosphate (ug/L)	Chemicals	Flame Retardant Metabolites	2427	2015-2016	(ug/L)	NA	SSBPPPL	Phosphate Flame Retardants (PFR)	PFRs
SSDOCP	Di-o-cresyl phosphate (ug/L)	Chemicals	Flame Retardant Metabolites	2316	2013-2014	(ug/L)	35787-74-7	SSDOCPL	Phosphate Flame Retardants (PFR)	PFRs
SSDPCP	Di-p-cresyl phosphate (ug/L)	Chemicals	Flame Retardant Metabolites	2316	2013-2014	(ug/L)	26444-49-5	SSDPCPL	Phosphate Flame Retardants (PFR)	PFRs
SSDBUP	Dibutyl phosphate (ug/L)	Chemicals	Flame Retardant Metabolites	6775	2011-2012, 2013-2014, 2015-2016	(ug/L)	107-66-4	SSDBUPL	Phosphate Flame Retardants (PFR)	PFRs
SSBCPP	Bis(1-chloro-2-propyl) phosphate (ug/L)	Chemicals	Flame Retardant Metabolites	6784	2011-2012, 2013-2014, 2015-2016	(ug/L)	789440-10-4	SSBCPPL	Phosphate Flame Retardants (PFR)	PFRs
SSBDCPP	Bis(1,3-dichloro-2-propyl) phosphate (ug/L)	Chemicals	Flame Retardant Metabolites	6774	2011-2012, 2013-2014, 2015-2016	(ug/L)	72236-72-7	SSBDCPPL	Phosphate Flame Retardants (PFR)	PFRs
SSBCEP	Bis(2-chloroethyl) phosphate (ug/L)	Chemicals	Flame Retardant Metabolites	6769	2011-2012, 2013-2014, 2015-2016	(ug/L)	3040-56-0	SSBCEPL	Phosphate Flame Retardants (PFR)	PFRs
SSDPHP	Diphenyl phosphate (ug/L)	Chemicals	Flame Retardant Metabolites	6793	2011-2012, 2013-2014, 2015-2016	(ug/L)	838-85-7	SSDPHPL	Phosphate Flame Retardants (PFR)	PFRs
SSDCP	Di-cresyl phosphates (ug/L)	Chemicals	Flame Retardant Metabolites	2430	2015-2016	(ug/L)	NA	SSDCPL	Phosphate Flame Retardants (PFR)	PFRs
LBXFOR	Formaldehyde (nmol/g Hb)	Chemicals	Formaldehyde	4521	2013-2014, 2015-2016	(nmol/g Hb)	50-00-0	LBDFORLC	Aldehydes	Aldehydes
URXGLP1	2-Amino-6-methyldipyrido[1,2-a:3',2'-d]imidazole (pg/mL)	Chemicals	Heterocyclic Aromatic Amines	2572	2013-2014	(pg/mL)	67730-11-4	URDGP1LC	Aromatic Amines	Aromatic Amines
URXMAAC	2-Amino-3-methyl-9H-pyrido[2,3-b]indole (pg/mL)	Chemicals	Heterocyclic Aromatic Amines	2569	2013-2014	(pg/mL)	68006-83-7	URDMACLC	Aromatic Amines	Aromatic Amines
URXPHIP	2-Amino-1-methyl-6-phenylimidazo[4,5-b]pyridine (pg/mL)	Chemicals	Heterocyclic Aromatic Amines	2569	2013-2014	(pg/mL)	105650-23-5	URDPHPLC	Aromatic Amines	Aromatic Amines
URXIQ	2-amino-3-methyl-3H-imidazo[4,5-f] quinolone (pg/mL)	Chemicals	Heterocyclic Aromatic Amines	2572	2013-2014	(pg/mL)	76180-96-6	URDIQLC	Aromatic Amines	Aromatic Amines
URXAAC	2-Amino-9H-pyrido[2,3-b]indole (pg/mL)	Chemicals	Heterocyclic Aromatic Amines	2568	2013-2014	(pg/mL)	26148-68-5	URDAACLC	Aromatic Amines	Aromatic Amines
URXTRP2	1-Methyl-3-amino-5H-pyrido[4,3-b]indole (pg/mL)	Chemicals	Heterocyclic Aromatic Amines	2571	2013-2014	(pg/mL)	62450-07-01	URDTP2LC	Aromatic Amines	Aromatic Amines
URXTRP1	3-Amino-1,4-dimethyl-5H-pyrido[4,3-b]indole (pg/mL)	Chemicals	Heterocyclic Aromatic Amines	2569	2013-2014	(pg/mL)	62450-06-0	URDTP1LC	Aromatic Amines	Aromatic Amines
URXGLP2	2-Aminodipyrido[1,2-a:3',2'-d]imidazole (pg/mL)	Chemicals	Heterocyclic Aromatic Amines	2572	2013-2014	(pg/mL)	67730-10-3	URDGP2LC	Aromatic Amines	Aromatic Amines
URXHM	Harman (pg/mL)	Chemicals	Heterocyclic Aromatic Amines	2571	2013-2014	(pg/mL)	486-84-0	URDHMLC	Aromatic Amines	Aromatic Amines
URXNHM	Norharman (pg/mL)	Chemicals	Heterocyclic Aromatic Amines	2552	2013-2014	(pg/mL)	244-63-3	URDNHMLC	Aromatic Amines	Aromatic Amines
LBXBGE	Ethylmercury (ug/L)	Chemicals	Inorganic Mercury	25432	2011-2012, 2013-2014, 2015-2016, 2017-2018	(ug/L)	21687-36-5	LBDBGELC	Metals	Metals
LBXBGM	Methylmercury (ug/L)	Chemicals	Inorganic Mercury	25434	2011-2012, 2013-2014, 2015-2016, 2017-2018	(ug/L)	22967-92-6	LBDBGMLC	Metals	Metals
LBXIHG	Mercury, Inorganic (ug/L)	Chemicals	Inorganic Mercury	63983	1999-2000, 2001-2002, 2003-2004, 2005-2006, 2007-2008, 2009-2010, 2011-2012, 2013-2014, 2015-2016, 2017-2018	(ug/L)	7439-97-6	LBDIHGLC	Metals	Metals
URXUIO	Iodine, urine (ng/mL)	Chemicals	Iodine	51536	1988-1994, 2001-2002, 2003-2004, 2005-2006, 2007-2008, 2009-2010, 2011-2012, 2013-2014, 2015-2016, 2017-2018	(ng/mL)	7553-56-2	URDUIOLC	Dietary Components	DCs
URXUIO1	Urinary iodine replicate 1 (ng/mL)	Chemicals	Iodine	22090	1988-1994	(ng/mL)	7553-56-2	URDUIO1LC	Dietary Components	DCs
URXUIO2	Urinary iodine replicate 2 (ng/mL)	Chemicals	Iodine	1558	1988-1994	(ng/mL)	7553-56-2	URDUIO2LC	Dietary Components	DCs
LBXBPB	Blood lead (ug/dL)	Chemicals	Lead	102620	1988-1994, 1999-2000, 2001-2002, 2003-2004, 2005-2006, 2007-2008, 2009-2010, 2011-2012, 2013-2014, 2015-2016, 2017-2018	(ug/dL)	7439-92-1	LBDBPBLC	Metals	Metals
LBXBPB1	Blood lead replicate 1 (ug/dL)	Chemicals	Lead	35763	1988-1994, 2001-2002	(ug/dL)	7439-92-1	LBDBPB1LC	Metals	Metals
LBXBPB2	Blood lead replicate 2 (ug/dL)	Chemicals	Lead	2933	1988-1994, 2001-2002	(ug/dL)	7439-92-1	LBDBPB2LC	Metals	Metals
LBXBMN	Blood manganese (ug/L)	Chemicals	Manganese	25635	2011-2012, 2013-2014, 2015-2016, 2017-2018	(ug/L)	7439-96-5	LBDBMNLC	Metals	Metals
SSCYA	Cyanuric acid (ng/mL)	Chemicals	Melamine	444	2003-2004	(ng/mL)	108-80-5	SSCYALC	Melamine	Melamine
SSMEL	Melamine (ng/mL)	Chemicals	Melamine	484	2003-2004	(ng/mL)	108-78-1	SSMELLC	Melamine	Melamine
URXUHG	Mercury, urine (ug/L)	Chemicals	Mercury	25388	1999-2000, 2001-2002, 2003-2004, 2005-2006, 2007-2008, 2009-2010, 2011-2012, 2013-2014, 2015-2016, 2017-2018	(ug/L)	7439-97-6	URDUHGLC	Metals	Metals
LBXTHG	Blood mercury, total (ug/L)	Chemicals	Mercury	64689	1999-2000, 2001-2002, 2003-2004, 2005-2006, 2007-2008, 2009-2010, 2011-2012, 2013-2014, 2015-2016, 2017-2018	(ug/L)	7439-97-6	LBDTHGLC	Metals	Metals
LBXMMASI	Methylmalonic Acid (nmol/L)	Chemicals	Methylmalonic Acid	10324	2011-2012, 2013-2014	(nmol/L)	516-05-2	LBDMMALC	Dietary Components	DCs
SSTHIA	Thiacloprid (ug/L)	Chemicals	Neonicotinoids	2408	2015-2016	(ug/L)	111988-49-9	SSTHIALC	Pesticides	Pesticides
SSCLOT	Clothianidin (ug/L)	Chemicals	Neonicotinoids	2423	2015-2016	(ug/L)	210880-92-5	SSCLOTLC	Pesticides	Pesticides
SSAND	N-Desmethylacetamiprid (ug/L)	Chemicals	Neonicotinoids	2418	2015-2016	(ug/L)	190604-92-3	SSANDLC	Pesticides	Pesticides
SSACET	Acetamiprid (ug/L)	Chemicals	Neonicotinoids	2427	2015-2016	(ug/L)	135410-20-7	SSACETLC	Pesticides	Pesticides
SSOHIM	5-Hydroxy-Imidacloprid (ug/L)	Chemicals	Neonicotinoids	2312	2015-2016	(ug/L)	380912-09-4	SSOHIMLC	Pesticides	Pesticides
SSIMID	Imidacloprid (ug/L)	Chemicals	Neonicotinoids	2405	2015-2016	(ug/L)	138261-41-3	SSIMIDLC	Pesticides	Pesticides
URXNAB	N'-Nitrosoanabasine (NAB), urine (ng/mL)	Chemicals	Nitrosamines	7923	2013-2014	(ng/mL)	37620-20-5	URDNABLC	Smoking Related Compounds	SRCs
URXNNN	N'-Nitrosonornicotine, urine (ng/mL)	Chemicals	Nitrosamines	7910	2013-2014	(ng/mL)	16543-55-8	URDNNNLC	Smoking Related Compounds	SRCs
URXNAT	N'-Nitrosanatabine, urine (ng/mL)	Chemicals	Nitrosamines	7912	2013-2014	(ng/mL)	71267-22-6	URDNATLC	Smoking Related Compounds	SRCs
URXBSM	Bensulfuron methyl (ug/L)	Chemicals	Non-persistent Pesticide Metabolites	7483	2003-2004, 2005-2006, 2007-2008	(ug/L)	83055-99-6	URDBSMLC	Pesticides	Pesticides
URXFRM	Foramsulfuron (ug/L)	Chemicals	Non-persistent Pesticide Metabolites	7212	2003-2004, 2005-2006, 2007-2008	(ug/L)	173159-57-4	URDFRMLC	Pesticides	Pesticides
URXPRO	Prosulfuron (ug/L)	Chemicals	Non-persistent Pesticide Metabolites	7274	2003-2004, 2005-2006, 2007-2008	(ug/L)	94125-34-5	URDPROLC	Pesticides	Pesticides
URXRIM	Rimsulfuron (ug/L)	Chemicals	Non-persistent Pesticide Metabolites	7407	2003-2004, 2005-2006, 2007-2008	(ug/L)	122931-48-0	URDRIMLC	Pesticides	Pesticides
URXSMM	Sulfometuron methyl (ug/L)	Chemicals	Non-persistent Pesticide Metabolites	7123	2003-2004, 2005-2006, 2007-2008	(ug/L)	74222-97-2	URDSMMLC	Pesticides	Pesticides
URXTRN	Triflusulfuron methyl (ug/L)	Chemicals	Non-persistent Pesticide Metabolites	7483	2003-2004, 2005-2006, 2007-2008	(ug/L)	126535-15-7	URDTRNLC	Pesticides	Pesticides
URXCHS	Chlorsulfuron (ug/L)	Chemicals	Non-persistent Pesticide Metabolites	7085	2003-2004, 2005-2006, 2007-2008	(ug/L)	64902-72-3	URDCHSLC	Pesticides	Pesticides
URXMSM	Mesosulfuron methyl (ug/L)	Chemicals	Non-persistent Pesticide Metabolites	7555	2003-2004, 2005-2006, 2007-2008	(ug/L)	208465-21-8	URDMSMLC	Pesticides	Pesticides
URXOXS	Oxasulfuron (ug/L)	Chemicals	Non-persistent Pesticide Metabolites	7529	2003-2004, 2005-2006, 2007-2008	(ug/L)	144651-06-9	URDOXSLC	Pesticides	Pesticides
URXPIM	Primisulfuron methyl (ug/L)	Chemicals	Non-persistent Pesticide Metabolites	7127	2003-2004, 2005-2006, 2007-2008	(ug/L)	86209-51-0	URDPIMLC	Pesticides	Pesticides
URXTRA	Triasulfuron (ug/L)	Chemicals	Non-persistent Pesticide Metabolites	7337	2003-2004, 2005-2006, 2007-2008	(ug/L)	82097-50-5	URDTRALC	Pesticides	Pesticides
URXTHF	Thifensulfuron methyl (ug/L)	Chemicals	Non-persistent Pesticide Metabolites	7484	2003-2004, 2005-2006, 2007-2008	(ug/L)	79277-27-3	URDTHFLC	Pesticides	Pesticides
URXACE	Acetochlor mercapturate (ug/L)	Chemicals	Non-persistent Pesticide Metabolites	3008	2001-2002	(ug/L)	674808-38-9	URDACELC	Pesticides	Pesticides
URXCCC	cis-3-(2,2-dichlorovinyl)-2,2-dimethylcyclopropane carboxylic acid (ug/L)	Chemicals	Non-persistent Pesticide Metabolites	4999	1999-2000, 2001-2002	(ug/L)	55701-05-08	URDCCCLC	Pesticides	Pesticides
URXEMM	Ethametsulfuron methyl (ug/L)	Chemicals	Non-persistent Pesticide Metabolites	7413	2003-2004, 2005-2006, 2007-2008	(ug/L)	97780-06-08	URDEMMLC	Pesticides	Pesticides
URXHLS	Halosulfuron (ug/L)	Chemicals	Non-persistent Pesticide Metabolites	7371	2003-2004, 2005-2006, 2007-2008	(ug/L)	135397-30-7	URDHLSLC	Pesticides	Pesticides
URXMTM	Metsulfuron methyl (ug/L)	Chemicals	Non-persistent Pesticide Metabolites	7488	2003-2004, 2005-2006, 2007-2008	(ug/L)	74223-64-6	URDMTMLC	Pesticides	Pesticides
URXNOS	Nicosulfuron (ug/L)	Chemicals	Non-persistent Pesticide Metabolites	7314	2003-2004, 2005-2006, 2007-2008	(ug/L)	111991-09-4	URDNOSLC	Pesticides	Pesticides
URXSSF	Sulfosulfuron (ug/L)	Chemicals	Non-persistent Pesticide Metabolites	7514	2003-2004, 2005-2006, 2007-2008	(ug/L)	141776-32-1	URDSSFLC	Pesticides	Pesticides
URXDPY	2-(diethylamino)-6-methylpyrimidin-4-ol/one (ug/L)	Chemicals	Non-persistent Pesticide Metabolites	2981	2001-2002	(ug/L)	42487-72-9	URDDPYLC	Pesticides	Pesticides
URXCMH	3-chloro-7-hydroxy-4-methyl-2H-chromen-2-one/ol (ug/L)	Chemicals	Non-persistent Pesticide Metabolites	2975	2001-2002	(ug/L)	6174-86-3	URDCMHLC	Pesticides	Pesticides
URXMET	Metolachlor mercapturate (ug/L)	Chemicals	Non-persistent Pesticide Metabolites	3047	2001-2002	(ug/L)	159956-64-6	URDMETLC	Pesticides	Pesticides
URXPPX	2-isopropoxyphenol (ug/L)	Chemicals	Non-persistent Pesticide Metabolites	7298	1999-2000, 2001-2002, 2003-2004	(ug/L)	4812-20-8	URDPPXLC	Pesticides	Pesticides
URXCBF	Carbofuranphenol (ug/L)	Chemicals	Non-persistent Pesticide Metabolites	7414	1999-2000, 2001-2002, 2003-2004	(ug/L)	1563-38-8	URDCBFLC	Pesticides	Pesticides
URXALA	Alachlor mercapturate (ug/L)	Chemicals	Non-persistent Pesticide Metabolites	1942	1999-2000	(ug/L)	116482-92-9	URDALALC	Pesticides	Pesticides
URXOP6	Diethyl dithiophosphate (ug/L)	Chemicals	Organophosphate Insecticides - Diakyl Phosphate Metabolites	20705	1999-2000, 2001-2002, 2003-2004, 2005-2006, 2007-2008, 2011-2012, 2015-2016, 2017-2018	(ug/L)	0298-06-06	URDOP6LC	Pesticides	Pesticides
URXOP5	Dimethyl dithiophosphate (ug/L)	Chemicals	Organophosphate Insecticides - Diakyl Phosphate Metabolites	20864	1999-2000, 2001-2002, 2003-2004, 2005-2006, 2007-2008, 2011-2012, 2015-2016, 2017-2018	(ug/L)	756-80-9	URDOP5LC	Pesticides	Pesticides
URXOP4	Diethylthiophosphate (ug/L)	Chemicals	Organophosphate Insecticides - Diakyl Phosphate Metabolites	20820	1999-2000, 2001-2002, 2003-2004, 2005-2006, 2007-2008, 2011-2012, 2015-2016, 2017-2018	(ug/L)	2465-65-8	URDOP4LC	Pesticides	Pesticides
URXOP2	Diethylphosphate (ug/L)	Chemicals	Organophosphate Insecticides - Diakyl Phosphate Metabolites	20890	1999-2000, 2001-2002, 2003-2004, 2005-2006, 2007-2008, 2011-2012, 2015-2016, 2017-2018	(ug/L)	0598-02-07	URDOP2LC	Pesticides	Pesticides
URXOP1	Dimethyl phosphate (ug/L)	Chemicals	Organophosphate Insecticides - Diakyl Phosphate Metabolites	20888	1999-2000, 2001-2002, 2003-2004, 2005-2006, 2007-2008, 2011-2012, 2015-2016, 2017-2018	(ug/L)	813-78-5	URDOP1LC	Pesticides	Pesticides
URXOP3	Dimethyl thiophosphate (ug/L)	Chemicals	Organophosphate Insecticides - Diakyl Phosphate Metabolites	20914	1999-2000, 2001-2002, 2003-2004, 2005-2006, 2007-2008, 2011-2012, 2015-2016, 2017-2018	(ug/L)	1112-38-5	URDOP3LC	Pesticides	Pesticides
URXUP8	Perchlorate, urine (ng/mL)	Chemicals	Perchlorate, Nitrate & Thiocyanate	31455	2001-2002, 2003-2004, 2005-2006, 2007-2008, 2009-2010, 2011-2012, 2013-2014, 2015-2016	(ng/mL)	14797-73-0	URDUP8LC	Personal Care & Consumer Product Compounds	PCCPCs
URXNO3	Urinary nitrate (ng/mL)	Chemicals	Perchlorate, Nitrate & Thiocyanate	28933	2001-2002, 2005-2006, 2007-2008, 2009-2010, 2011-2012, 2013-2014, 2015-2016	(ng/mL)	14797-55-8	URDNO3LC	Personal Care & Consumer Product Compounds	PCCPCs
URXSCN	Urinary thiocyanate (ng/mL)	Chemicals	Perchlorate, Nitrate & Thiocyanate	28921	2001-2002, 2005-2006, 2007-2008, 2009-2010, 2011-2012, 2013-2014, 2015-2016	(ng/mL)	0302-04-05	URDSCNLC	Smoking Related Compounds	SRCs
LBXPFSA	Perfluorooctane sulfonamide (ng/mL)	Chemicals	Perfluoroalkyl and Polyfluoroalkyl Substances	12432	1999-2000, 2003-2004, 2005-2006, 2007-2008, 2009-2010, 2011-2012, 2013-2014	(ng/mL)	754-91-6	LBDPFSAL	Per- and Polyfluoroalkyl Substances (PFAS)	PFASs
LBXPFNA	Perfluorononanoic acid (ng/mL)	Chemicals	Perfluoroalkyl and Polyfluoroalkyl Substances	18812	1999-2000, 2003-2004, 2005-2006, 2007-2008, 2009-2010, 2011-2012, 2013-2014, 2015-2016, 2017-2018	(ng/mL)	375-95-1	LBDPFNAL	Per- and Polyfluoroalkyl Substances (PFAS)	PFASs
LBXMPAH	2-(N-methyl-PFOSA) acetate (ng/mL)	Chemicals	Perfluoroalkyl and Polyfluoroalkyl Substances	18522	1999-2000, 2003-2004, 2005-2006, 2007-2008, 2009-2010, 2011-2012, 2013-2014, 2015-2016, 2017-2018	(ng/mL)	2355-31-9	LBDMPAHL	Per- and Polyfluoroalkyl Substances (PFAS)	PFASs
LBXBFOA	Branch perfluorooctanoic acid isomers (ng/mL)	Chemicals	Perfluoroalkyl and Polyfluoroalkyl Substances	6401	2013-2014, 2015-2016, 2017-2018	(ng/mL)	335-67-1	LBDBFOAL	Per- and Polyfluoroalkyl Substances (PFAS)	PFASs
LBXMFOS	Branched iso of PFOS (ng/mL)	Chemicals	Perfluoroalkyl and Polyfluoroalkyl Substances	6401	2013-2014, 2015-2016, 2017-2018	(ng/mL)	1763-23-1	LBDMFOSL	Per- and Polyfluoroalkyl Substances (PFAS)	PFASs
LBXNFOS	Linear perfluorooctane sulfonate (ng/mL)	Chemicals	Perfluoroalkyl and Polyfluoroalkyl Substances	6401	2013-2014, 2015-2016, 2017-2018	(ng/mL)	1763-23-1	LBDNFOSL	Per- and Polyfluoroalkyl Substances (PFAS)	PFASs
LBXNFOA	Linear perfluorooctanoate (ng/mL)	Chemicals	Perfluoroalkyl and Polyfluoroalkyl Substances	6401	2013-2014, 2015-2016, 2017-2018	(ng/mL)	335-67-1	LBDNFOAL	Per- and Polyfluoroalkyl Substances (PFAS)	PFASs
LBXEPAH	2-(N-ethyl-PFOSA) acetate (ng/mL)	Chemicals	Perfluoroalkyl and Polyfluoroalkyl Substances	12432	1999-2000, 2003-2004, 2005-2006, 2007-2008, 2009-2010, 2011-2012, 2013-2014	(ng/mL)	2991-50-6	LBDEPAHL	Per- and Polyfluoroalkyl Substances (PFAS)	PFASs
LBXPFBS	Perfluorobutane sulfonic acid (ng/mL)	Chemicals	Perfluoroalkyl and Polyfluoroalkyl Substances	13434	2003-2004, 2005-2006, 2007-2008, 2009-2010, 2011-2012, 2013-2014	(ng/mL)	375-73-5	LBDPFBSL	Per- and Polyfluoroalkyl Substances (PFAS)	PFASs
LBXPFDE	Perfluorodecanoic acid (ng/mL)	Chemicals	Perfluoroalkyl and Polyfluoroalkyl Substances	18812	1999-2000, 2003-2004, 2005-2006, 2007-2008, 2009-2010, 2011-2012, 2013-2014, 2015-2016, 2017-2018	(ng/mL)	335-76-2	LBDPFDEL	Per- and Polyfluoroalkyl Substances (PFAS)	PFASs
LBXPFDO	Perfluorododecanoic acid (ng/mL)	Chemicals	Perfluoroalkyl and Polyfluoroalkyl Substances	16593	1999-2000, 2003-2004, 2005-2006, 2007-2008, 2009-2010, 2011-2012, 2013-2014, 2015-2016	(ng/mL)	307-55-1	LBDPFDOL	Per- and Polyfluoroalkyl Substances (PFAS)	PFASs
LBXPFHP	Perfluoroheptanoic acid (ng/mL)	Chemicals	Perfluoroalkyl and Polyfluoroalkyl Substances	14890	1999-2000, 2003-2004, 2005-2006, 2007-2008, 2009-2010, 2011-2012, 2013-2014	(ng/mL)	375-85-9	LBDPFHPL	Per- and Polyfluoroalkyl Substances (PFAS)	PFASs
LBXPFHS	Perfluorohexane sulfonic acid (ng/mL)	Chemicals	Perfluoroalkyl and Polyfluoroalkyl Substances	18812	1999-2000, 2003-2004, 2005-2006, 2007-2008, 2009-2010, 2011-2012, 2013-2014, 2015-2016, 2017-2018	(ng/mL)	355-46-4	LBDPFHSL	Per- and Polyfluoroalkyl Substances (PFAS)	PFASs
LBXPFOA	Perfluorooctanoic acid (ng/mL)	Chemicals	Perfluoroalkyl and Polyfluoroalkyl Substances	18308	1999-2000, 2003-2004, 2005-2006, 2007-2008, 2009-2010, 2011-2012, 2013-2014, 2015-2016, 2017-2018	(ng/mL)	335-67-1	LBDPFOAL	Per- and Polyfluoroalkyl Substances (PFAS)	PFASs
LBXPFUA	Perfluoroundecanoic acid (ng/mL)	Chemicals	Perfluoroalkyl and Polyfluoroalkyl Substances	18812	1999-2000, 2003-2004, 2005-2006, 2007-2008, 2009-2010, 2011-2012, 2013-2014, 2015-2016, 2017-2018	(ng/mL)	2058-94-8	LBDPFUAL	Per- and Polyfluoroalkyl Substances (PFAS)	PFASs
VNURXCLPF	Urinary 9-chlorohexadecafluoro-3-oxanonane-1-sulfonate (ng/mL)	Chemicals	Perfluoroalkyl and Polyfluoroalkyl Substances	2328	2013-2014	(ng/mL)	73606-19-6	VNURXCLPFL	Per- and Polyfluoroalkyl Substances (PFAS)	PFASs
VNURXDONA	Urinary Adona (ammonium salt of 4,8-dioxa-3H-perfluorononanoate) (ng/mL)	Chemicals	Perfluoroalkyl and Polyfluoroalkyl Substances	2328	2013-2014	(ng/mL)	958445-44-8	VNURXDONAL	Per- and Polyfluoroalkyl Substances (PFAS)	PFASs
VNURXMFOS	Urinary Branched iso of PFOS (ng/mL)	Chemicals	Perfluoroalkyl and Polyfluoroalkyl Substances	2328	2013-2014	(ng/mL)	1763-23-1	VNURXMFOSL	Per- and Polyfluoroalkyl Substances (PFAS)	PFASs
VNURXBFOA	Urinary Branched isomers of perfluorooctanoate (ng/mL)	Chemicals	Perfluoroalkyl and Polyfluoroalkyl Substances	2328	2013-2014	(ng/mL)	335-67-1	VNURXBFOAL	Per- and Polyfluoroalkyl Substances (PFAS)	PFASs
VNURXGENX	Urinary GenX (HFPO-DA propanoateammonium salt of heptafluoropropoxy)-propanoate (ng/mL)	Chemicals	Perfluoroalkyl and Polyfluoroalkyl Substances	2328	2013-2014	(ng/mL)	62037-80-3	VNURXGENXL	Per- and Polyfluoroalkyl Substances (PFAS)	PFASs
VNURXPFBS	Urinary Perfluorobutane sulfonic acid (ng/mL)	Chemicals	Perfluoroalkyl and Polyfluoroalkyl Substances	2737	2013-2014	(ng/mL)	375-73-5	VNURXPFBSL	Per- and Polyfluoroalkyl Substances (PFAS)	PFASs
VNURXPFBA	Urinary Perfluorobutanoic acid (ng/mL)	Chemicals	Perfluoroalkyl and Polyfluoroalkyl Substances	2328	2013-2014	(ng/mL)	375-22-4	VNURXPFBAL	Per- and Polyfluoroalkyl Substances (PFAS)	PFASs
VNURXPFDE	Urinary Perfluorodecanoic acid (ng/mL)	Chemicals	Perfluoroalkyl and Polyfluoroalkyl Substances	2737	2013-2014	(ng/mL)	335-76-2	VNURXPFDEL	Per- and Polyfluoroalkyl Substances (PFAS)	PFASs
VNURXFHPS	Urinary Perfluoroheptane sulfonic acid (ng/mL)	Chemicals	Perfluoroalkyl and Polyfluoroalkyl Substances	2328	2013-2014	(ng/mL)	375-92-8	VNURXFHPSL	Per- and Polyfluoroalkyl Substances (PFAS)	PFASs
VNURXPFHP	Urinary Perfluoroheptanoic acid (ng/mL)	Chemicals	Perfluoroalkyl and Polyfluoroalkyl Substances	2737	2013-2014	(ng/mL)	375-85-9	VNURXPFHPL	Per- and Polyfluoroalkyl Substances (PFAS)	PFASs
VNURXPFHS	Urinary Perfluorohexane sulfonic acid (ng/mL)	Chemicals	Perfluoroalkyl and Polyfluoroalkyl Substances	2737	2013-2014	(ng/mL)	355-46-4	VNURXPFHSL	Per- and Polyfluoroalkyl Substances (PFAS)	PFASs
VNURXPFHA	Urinary Perfluorohexanoic acid (ng/mL)	Chemicals	Perfluoroalkyl and Polyfluoroalkyl Substances	2328	2013-2014	(ng/mL)	307-24-4	VNURXPFHAL	Per- and Polyfluoroalkyl Substances (PFAS)	PFASs
VNURXPFNA	Urinary Perfluorononanoic acid (ng/mL)	Chemicals	Perfluoroalkyl and Polyfluoroalkyl Substances	2737	2013-2014	(ng/mL)	375-95-1	VNURXPFNAL	Per- and Polyfluoroalkyl Substances (PFAS)	PFASs
VNURXFPEA	Urinary Perfluoropentanoic acid (ng/mL)	Chemicals	Perfluoroalkyl and Polyfluoroalkyl Substances	2328	2013-2014	(ng/mL)	2706-90-3	VNURXFPEAL	Per- and Polyfluoroalkyl Substances (PFAS)	PFASs
VNURXPFUA	Urinary Perfluoroundecanoic acid (ng/mL)	Chemicals	Perfluoroalkyl and Polyfluoroalkyl Substances	2737	2013-2014	(ng/mL)	2058-94-8	VNURXPFUAL	Per- and Polyfluoroalkyl Substances (PFAS)	PFASs
LBXPFOS	Perfluorooctane sulfonic acid (ng/mL)	Chemicals	Perfluoroalkyl and Polyfluoroalkyl Substances	18308	1999-2000, 2003-2004, 2005-2006, 2007-2008, 2009-2010, 2011-2012, 2013-2014, 2015-2016, 2017-2018	(ng/mL)	1763-23-1	LBDPFOSL	Per- and Polyfluoroalkyl Substances (PFAS)	PFASs
URXBUP	Butyl paraben (ng/mL)	Chemicals	Personal Care and Consumer Product Chemicals and Metabolites	15727	2005-2006, 2007-2008, 2009-2010, 2011-2012, 2013-2014, 2015-2016	(ng/mL)	94-26-8	URDBUPLC	Personal Care & Consumer Product Compounds	PCCPCs
URXPPB	Propyl paraben (ng/mL)	Chemicals	Personal Care and Consumer Product Chemicals and Metabolites	15727	2005-2006, 2007-2008, 2009-2010, 2011-2012, 2013-2014, 2015-2016	(ng/mL)	94-13-3	URDPPBLC	Personal Care & Consumer Product Compounds	PCCPCs
URXBPS	Urinary Bisphenol S (ug/L)	Chemicals	Personal Care and Consumer Product Chemicals and Metabolites	5333	2013-2014, 2015-2016	(ug/L)	80-09-1	URDBPSLC	Personal Care & Consumer Product Compounds	PCCPCs
URXTLC	Urinary Triclocarban (ng/mL)	Chemicals	Personal Care and Consumer Product Chemicals and Metabolites	5337	2013-2014, 2015-2016	(ng/mL)	101-20-2	URDTLCLC	Personal Care & Consumer Product Compounds	PCCPCs
URX4TO	Urinary 4-tert-octylphenol (ng/mL)	Chemicals	Personal Care and Consumer Product Chemicals and Metabolites	7901	2005-2006, 2007-2008, 2009-2010	(ng/mL)	140-66-9	URD4TOLC	Personal Care & Consumer Product Compounds	PCCPCs
URXBPH	Urinary Bisphenol A (ng/mL)	Chemicals	Personal Care and Consumer Product Chemicals and Metabolites	18244	2003-2004, 2005-2006, 2007-2008, 2009-2010, 2011-2012, 2013-2014, 2015-2016	(ng/mL)	80-05-7	URDBPHLC	Personal Care & Consumer Product Compounds	PCCPCs
URXBPF	Urinary Bisphenol F (ug/L)	Chemicals	Personal Care and Consumer Product Chemicals and Metabolites	5333	2013-2014, 2015-2016	(ug/L)	620-92-8	URDBPFLC	Personal Care & Consumer Product Compounds	PCCPCs
URXBP3	Urinary Benzophenone-3 (ng/mL)	Chemicals	Personal Care and Consumer Product Chemicals and Metabolites	18244	2003-2004, 2005-2006, 2007-2008, 2009-2010, 2011-2012, 2013-2014, 2015-2016	(ng/mL)	131-57-7	URDBP3LC	Personal Care & Consumer Product Compounds	PCCPCs
URXEPB	Ethyl paraben (ng/mL)	Chemicals	Personal Care and Consumer Product Chemicals and Metabolites	15727	2005-2006, 2007-2008, 2009-2010, 2011-2012, 2013-2014, 2015-2016	(ng/mL)	120-47-8	URDEPBLC	Personal Care & Consumer Product Compounds	PCCPCs
URXMPB	Methyl paraben (ng/mL)	Chemicals	Personal Care and Consumer Product Chemicals and Metabolites	15727	2005-2006, 2007-2008, 2009-2010, 2011-2012, 2013-2014, 2015-2016	(ng/mL)	99-76-3	URDMPBLC	Personal Care & Consumer Product Compounds	PCCPCs
URXTRS	Urinary Triclosan (ng/mL)	Chemicals	Personal Care and Consumer Product Chemicals and Metabolites	18244	2003-2004, 2005-2006, 2007-2008, 2009-2010, 2011-2012, 2013-2014, 2015-2016	(ng/mL)	3380-34-5	URDTRSLC	Personal Care & Consumer Product Compounds	PCCPCs
URXAPE	Acephate (ug/L)	Chemicals	Pesticides - Carbamates & Organophosphorus Metabolites	7542	2003-2004, 2005-2006, 2007-2008	(ug/L)	30560-19-1	URDAPELC	Pesticides	Pesticides
URXMTO	Dimethoate (ug/L)	Chemicals	Pesticides - Carbamates & Organophosphorus Metabolites	7656	2003-2004, 2005-2006, 2007-2008	(ug/L)	60-51-5	URDMTOLC	Pesticides	Pesticides
URXETU	Ethylenethio urea (ug/L)	Chemicals	Pesticides - Carbamates & Organophosphorus Metabolites	7325	2003-2004, 2005-2006, 2007-2008	(ug/L)	96-45-7	URDETULC	Pesticides	Pesticides
URXMMI	Methamidophos (ug/L)	Chemicals	Pesticides - Carbamates & Organophosphorus Metabolites	7543	2003-2004, 2005-2006, 2007-2008	(ug/L)	10265-92-6	URDMMILC	Pesticides	Pesticides
URXOMO	O-methoate (ug/L)	Chemicals	Pesticides - Carbamates & Organophosphorus Metabolites	7657	2003-2004, 2005-2006, 2007-2008	(ug/L)	1113-02-06	URDOMOLC	Pesticides	Pesticides
URXPTU	Propylenethio urea (ug/L)	Chemicals	Pesticides - Carbamates & Organophosphorus Metabolites	7657	2003-2004, 2005-2006, 2007-2008	(ug/L)	2122-19-2	URDPTULC	Pesticides	Pesticides
LBXDTC	d-Tocopherol (ug/dL)	Chemicals	Pesticides - Organochlorine Metabolites	7268	2003-2004	(ug/dL)	59-02-9	LBXDTCLC	Dietary Components	DCs
LBXEND	Endrin (ng/g)	Chemicals	Pesticides - Organochlorine Metabolites	4012	2001-2002, 2003-2004	(ng/g)	72-20-8	LBDENDLC	Pesticides	Pesticides
LBXENDLA	Endrin Lipid Adj (ng/g)	Chemicals	Pesticides - Organochlorine Metabolites	4012	2001-2002, 2003-2004	(ng/g)	72-20-8	LBDENDLC	Pesticides	Pesticides
LBXALD	Aldrin (ng/g)	Chemicals	Pesticides - Organochlorine Metabolites	4221	2001-2002, 2003-2004	(ng/g)	309-00-02	LBDALDLC	Pesticides	Pesticides
LBXALDLA	Aldrin Lipid Adj (ng/g)	Chemicals	Pesticides - Organochlorine Metabolites	4221	2001-2002, 2003-2004	(ng/g)	309-00-02	LBDALDLC	Pesticides	Pesticides
LBXDIE	Dieldrin (ng/g)	Chemicals	Pesticides - Organochlorine Metabolites	4111	2001-2002, 2003-2004	(ng/g)	60-57-1	LBDDIELC	Pesticides	Pesticides
LBXDIELA	Dieldrin Lipid Adj (ng/g)	Chemicals	Pesticides - Organochlorine Metabolites	4111	2001-2002, 2003-2004	(ng/g)	60-57-1	LBDDIELC	Pesticides	Pesticides
LBXGHC	Gamma-hexachlorocyclohexane (ng/g)	Chemicals	Pesticides - Organochlorine Metabolites	6039	1999-2000, 2001-2002, 2003-2004	(ng/g)	58-89-9	LBDGHCLC	Pesticides	Pesticides
LBXGHCLA	Gamma-hexachlorocyclohexane Lipid Adj (ng/g)	Chemicals	Pesticides - Organochlorine Metabolites	6039	1999-2000, 2001-2002, 2003-2004	(ng/g)	58-89-9	LBDGHCLC	Pesticides	Pesticides
LBXHPE	Heptachlor Epoxide (ng/g)	Chemicals	Pesticides - Organochlorine Metabolites	5811	1999-2000, 2001-2002, 2003-2004	(ng/g)	1024-57-3	LBDHPELC	Pesticides	Pesticides
LBXHPELA	Heptachlor Epoxide Lipid Adj (ng/g)	Chemicals	Pesticides - Organochlorine Metabolites	5811	1999-2000, 2001-2002, 2003-2004	(ng/g)	1024-57-3	LBDHPELC	Pesticides	Pesticides
LBXHCB	Hexachlorobenzene (ng/g)	Chemicals	Pesticides - Organochlorine Metabolites	5940	1999-2000, 2001-2002, 2003-2004	(ng/g)	118-74-1	LBDHCBLC	Pesticides	Pesticides
LBXHCBLA	Hexachlorobenzene Lipid Adj (ng/g)	Chemicals	Pesticides - Organochlorine Metabolites	5940	1999-2000, 2001-2002, 2003-2004	(ng/g)	118-74-1	LBDHCBLC	Pesticides	Pesticides
LBXMIR	Mirex (ng/g)	Chemicals	Pesticides - Organochlorine Metabolites	6061	1999-2000, 2001-2002, 2003-2004	(ng/g)	2385-85-5	LBDMIRLC	Pesticides	Pesticides
LBXMIRLA	Mirex Lipid Adj (ng/g)	Chemicals	Pesticides - Organochlorine Metabolites	6061	1999-2000, 2001-2002, 2003-2004	(ng/g)	2385-85-5	LBDMIRLC	Pesticides	Pesticides
LBXODT	o,p'-DDT (ng/g)	Chemicals	Pesticides - Organochlorine Metabolites	5894	1999-2000, 2001-2002, 2003-2004	(ng/g)	0789-02-06	LBDODTLC	Pesticides	Pesticides
LBXODTLA	o,p'-DDT Lipid Adj (ng/g)	Chemicals	Pesticides - Organochlorine Metabolites	5894	1999-2000, 2001-2002, 2003-2004	(ng/g)	0789-02-06	LBDODTLC	Pesticides	Pesticides
LBXOXY	Oxychlordane (ng/g)	Chemicals	Pesticides - Organochlorine Metabolites	5888	1999-2000, 2001-2002, 2003-2004	(ng/g)	27304-13-8	LBDOXYLC	Pesticides	Pesticides
LBXOXYLA	Oxychlordane Lipid Adj (ng/g)	Chemicals	Pesticides - Organochlorine Metabolites	5888	1999-2000, 2001-2002, 2003-2004	(ng/g)	27304-13-8	LBDOXYLC	Pesticides	Pesticides
LBXPDE	p,p'-DDE (ng/g)	Chemicals	Pesticides - Organochlorine Metabolites	6218	1999-2000, 2001-2002, 2003-2004	(ng/g)	72-55-9	LBDPDELC	Pesticides	Pesticides
LBXPDELA	p,p'-DDE Lipid Adj (ng/g)	Chemicals	Pesticides - Organochlorine Metabolites	6218	1999-2000, 2001-2002, 2003-2004	(ng/g)	72-55-9	LBDPDELC	Pesticides	Pesticides
LBXPDT	p,p'-DDT (ng/g)	Chemicals	Pesticides - Organochlorine Metabolites	5949	1999-2000, 2001-2002, 2003-2004	(ng/g)	50-29-3	LBDPDTLC	Pesticides	Pesticides
LBXPDTLA	p,p'-DDT Lipid Adj (ng/g)	Chemicals	Pesticides - Organochlorine Metabolites	5949	1999-2000, 2001-2002, 2003-2004	(ng/g)	50-29-3	LBDPDTLC	Pesticides	Pesticides
LBXTNALA	Trans-nonachlor Lipid Adj (ng/g)	Chemicals	Pesticides - Organochlorine Metabolites	6174	1999-2000, 2001-2002, 2003-2004	(ng/g)	39765-80-5	LBDTNALC	Pesticides	Pesticides
LBXTNA	Trans-nonachlor (ng/g)	Chemicals	Pesticides - Organochlorine Metabolites	6174	1999-2000, 2001-2002, 2003-2004	(ng/g)	39765-80-5	LBDTNALC	Pesticides	Pesticides
URXMZP	Mono-benzyl phthalate (ng/mL)	Chemicals	Phthalates & Plasticizers Metabolites	26740	1999-2000, 2001-2002, 2003-2004, 2005-2006, 2007-2008, 2009-2010, 2011-2012, 2013-2014, 2015-2016, 2017-2018	(ng/mL)	2528-16-7	URDMZPLC	Phthalates & Plasticizers	P&P
URXMNM	Mono-n-methyl phthalate (ng/mL)	Chemicals	Phthalates & Plasticizers Metabolites	15777	2001-2002, 2003-2004, 2005-2006, 2007-2008, 2009-2010, 2011-2012	(ng/mL)	4376-18-5	URDMNMLC	Phthalates & Plasticizers	P&P
URXMHH	Mono-(2-ethyl-5-hydroxyhexyl) phthalate (ng/mL)	Chemicals	Phthalates & Plasticizers Metabolites	24199	2001-2002, 2003-2004, 2005-2006, 2007-2008, 2009-2010, 2011-2012, 2013-2014, 2015-2016, 2017-2018	(ng/mL)	40321-99-1	URDMHHLC	Phthalates & Plasticizers	P&P
URXMOH	Mono-(2-ethyl-5-oxohexyl) phthalate (ng/mL)	Chemicals	Phthalates & Plasticizers Metabolites	24199	2001-2002, 2003-2004, 2005-2006, 2007-2008, 2009-2010, 2011-2012, 2013-2014, 2015-2016, 2017-2018	(ng/mL)	40321-98-0	URDMOHLC	Phthalates & Plasticizers	P&P
URXMC1	Mono-(3-carboxypropyl) phthalate (ng/mL)	Chemicals	Phthalates & Plasticizers Metabolites	24199	2001-2002, 2003-2004, 2005-2006, 2007-2008, 2009-2010, 2011-2012, 2013-2014, 2015-2016, 2017-2018	(ng/mL)	66851-46-5	URDMC1LC	Phthalates & Plasticizers	P&P
URXECP	Mono-2-ethyl-5-carboxypentyl phthalate (ng/mL)	Chemicals	Phthalates & Plasticizers Metabolites	21417	2003-2004, 2005-2006, 2007-2008, 2009-2010, 2011-2012, 2013-2014, 2015-2016, 2017-2018	(ng/mL)	40809-41-4	URDECPLC	Phthalates & Plasticizers	P&P
URXMIB	Mono-isobutyl phthalate (ng/mL)	Chemicals	Phthalates & Plasticizers Metabolites	24199	2001-2002, 2003-2004, 2005-2006, 2007-2008, 2009-2010, 2011-2012, 2013-2014, 2015-2016, 2017-2018	(ng/mL)	30833-53-5	URDMIBLC	Phthalates & Plasticizers	P&P
URXCNP	Mono(carboxynonyl) phthalate (ng/mL)	Chemicals	Phthalates & Plasticizers Metabolites	18812	2005-2006, 2007-2008, 2009-2010, 2011-2012, 2013-2014, 2015-2016, 2017-2018	(ng/mL)	26761-40-0	URDCNPLC	Phthalates & Plasticizers	P&P
URXCOP	Mono(carboxyoctyl) phthalate (ng/mL)	Chemicals	Phthalates & Plasticizers Metabolites	18812	2005-2006, 2007-2008, 2009-2010, 2011-2012, 2013-2014, 2015-2016, 2017-2018	(ng/mL)	898544-09-7	URDCOPLC	Phthalates & Plasticizers	P&P
URXMEP	Mono-ethyl phthalate (ng/mL)	Chemicals	Phthalates & Plasticizers Metabolites	26735	1999-2000, 2001-2002, 2003-2004, 2005-2006, 2007-2008, 2009-2010, 2011-2012, 2013-2014, 2015-2016, 2017-2018	(ng/mL)	2306-33-4	URDMEPLC	Phthalates & Plasticizers	P&P
URXMHNC	MHNCH (ng/mL)	Chemicals	Phthalates & Plasticizers Metabolites	10911	2011-2012, 2013-2014, 2015-2016, 2017-2018	(ng/mL)	474919-59-0	URDMCHLC	Phthalates & Plasticizers	P&P
URXHIBP	Mono-2-hydroxy-isobutyl phthalate (ng/mL)	Chemicals	Phthalates & Plasticizers Metabolites	8064	2013-2014, 2015-2016, 2017-2018	(ng/mL)	64339-39-5	URDHIBLC	Phthalates & Plasticizers	P&P
URXMHBP	Mono-3-hydroxy-n-butyl phthalate (ng/mL)	Chemicals	Phthalates & Plasticizers Metabolites	8064	2013-2014, 2015-2016, 2017-2018	(ng/mL)	57074-43-8	URDMHBLC	Phthalates & Plasticizers	P&P
URXMBP	Mono-n-butyl phthalate (ng/mL)	Chemicals	Phthalates & Plasticizers Metabolites	26740	1999-2000, 2001-2002, 2003-2004, 2005-2006, 2007-2008, 2009-2010, 2011-2012, 2013-2014, 2015-2016, 2017-2018	(ng/mL)	131-70-4	URDMBPLC	Phthalates & Plasticizers	P&P
URXMONP	Mono-oxoisononyl phthalate (ng/mL)	Chemicals	Phthalates & Plasticizers Metabolites	5155	2015-2016, 2017-2018	(ng/mL)	NA	URDMONLC	Phthalates & Plasticizers	P&P
URXMCP	Mono-cyclohexyl phthalate (ng/mL)	Chemicals	Phthalates & Plasticizers Metabolites	15829	1999-2000, 2001-2002, 2003-2004, 2005-2006, 2007-2008, 2009-2010	(ng/mL)	7517-36-4	URDMCPLC	Phthalates & Plasticizers	P&P
URXMCOH	Cyclohexane-1,2-dicarboxylic acid-mono(carboxyoctyl) ester phthalate (ng/mL)	Chemicals	Phthalates & Plasticizers Metabolites	5737	2015-2016, 2017-2018	(ng/mL)	166412-78-8	URDMCOLC	Phthalates & Plasticizers	P&P
URXMHP	Mono-(2-ethylhexyl) phthalate (ng/mL)	Chemicals	Phthalates & Plasticizers Metabolites	26740	1999-2000, 2001-2002, 2003-2004, 2005-2006, 2007-2008, 2009-2010, 2011-2012, 2013-2014, 2015-2016, 2017-2018	(ng/mL)	4376-20-9	URDMHPLC	Phthalates & Plasticizers	P&P
URXMNP	Mono-isononyl phthalate (ng/mL)	Chemicals	Phthalates & Plasticizers Metabolites	26740	1999-2000, 2001-2002, 2003-2004, 2005-2006, 2007-2008, 2009-2010, 2011-2012, 2013-2014, 2015-2016, 2017-2018	(ng/mL)	28553-12-0	URDMNPLC	Phthalates & Plasticizers	P&P
URXMOP	Mono-n-octyl phthalate (ng/mL)	Chemicals	Phthalates & Plasticizers Metabolites	15829	1999-2000, 2001-2002, 2003-2004, 2005-2006, 2007-2008, 2009-2010	(ng/mL)	5393-19-1	URDMOPLC	Phthalates & Plasticizers	P&P
VNSUMDEHP	Sum of metabolites of DEHP	Chemicals	Phthalates & Plasticizers Metabolites	21417	2003-2004, 2005-2006, 2007-2008, 2009-2010, 2011-2012, 2013-2014, 2015-2016, 2017-2018	(ng/mL)	NA	VNSUMDEHPLC	Phthalates & Plasticizers	P&P
URXETD	Enterodiol (ng/mL)	Chemicals	Phytoestrogens	15659	1999-2000, 2001-2002, 2003-2004, 2005-2006, 2007-2008, 2009-2010	(ng/mL)	80226-00-2	URDETDLC	Phytoestrogens	Phytoestrogens
URXEQU	Equol (ng/mL)	Chemicals	Phytoestrogens	15309	1999-2000, 2001-2002, 2003-2004, 2005-2006, 2007-2008, 2009-2010	(ng/mL)	531-95-3	URDEQULC	Phytoestrogens	Phytoestrogens
URXETL	Enterolactone (ng/mL)	Chemicals	Phytoestrogens	15680	1999-2000, 2001-2002, 2003-2004, 2005-2006, 2007-2008, 2009-2010	(ng/mL)	78473-71-9	URDETLLC	Phytoestrogens	Phytoestrogens
URXDMA	o-Desmethylangolensin (O-DMA) (ng/mL)	Chemicals	Phytoestrogens	15390	1999-2000, 2001-2002, 2003-2004, 2005-2006, 2007-2008, 2009-2010	(ng/mL)	21255-69-6	URDDMALC	Phytoestrogens	Phytoestrogens
URXGNS	Genistein (ng/mL)	Chemicals	Phytoestrogens	15689	1999-2000, 2001-2002, 2003-2004, 2005-2006, 2007-2008, 2009-2010	(ng/mL)	446-72-0	URDGNSLC	Phytoestrogens	Phytoestrogens
URXDAZ	Daidzein (ng/mL)	Chemicals	Phytoestrogens	15685	1999-2000, 2001-2002, 2003-2004, 2005-2006, 2007-2008, 2009-2010	(ng/mL)	486-66-8	URDDAZLC	Phytoestrogens	Phytoestrogens
URXP04	2-fluorene (ng/L)	Chemicals	Polycyclic Aromatic Hydrocarbons	21205	2001-2002, 2003-2004, 2005-2006, 2007-2008, 2009-2010, 2011-2012, 2013-2014, 2015-2016	(ng/L)	2443-58-5	URDP04LC	Polyaromatic Hydrocarbons (PAH)	PAHs
URXP03	3-fluorene (ng/L)	Chemicals	Polycyclic Aromatic Hydrocarbons	21141	2001-2002, 2003-2004, 2005-2006, 2007-2008, 2009-2010, 2011-2012, 2013-2014, 2015-2016	(ng/L)	6344-67-8	URDP03LC	Polyaromatic Hydrocarbons (PAH)	PAHs
URXP02	2-naphthol (ng/L)	Chemicals	Polycyclic Aromatic Hydrocarbons	21166	2001-2002, 2003-2004, 2005-2006, 2007-2008, 2009-2010, 2011-2012, 2013-2014, 2015-2016	(ng/L)	135-19-3	URDP02LC	Polyaromatic Hydrocarbons (PAH)	PAHs
URXP07	2-phenanthrene (ng/L)	Chemicals	Polycyclic Aromatic Hydrocarbons	15469	2001-2002, 2003-2004, 2005-2006, 2007-2008, 2009-2010, 2011-2012	(ng/L)	605-55-0	URDP07LC	Polyaromatic Hydrocarbons (PAH)	PAHs
URXP06	1-phenanthrene (ng/L)	Chemicals	Polycyclic Aromatic Hydrocarbons	21220	2001-2002, 2003-2004, 2005-2006, 2007-2008, 2009-2010, 2011-2012, 2013-2014, 2015-2016	(ng/L)	2433-56-9	URDP06LC	Polyaromatic Hydrocarbons (PAH)	PAHs
URXP09	3-fluoranthene (ng/L)	Chemicals	Polycyclic Aromatic Hydrocarbons	2237	1999-2000, 2001-2002	(ng/L)	205-82-3	URDP09LC	Polyaromatic Hydrocarbons (PAH)	PAHs
URXP05	3-phenanthrene (ng/L)	Chemicals	Polycyclic Aromatic Hydrocarbons	15453	2001-2002, 2003-2004, 2005-2006, 2007-2008, 2009-2010, 2011-2012	(ng/L)	605-87-8	URDP05LC	Polyaromatic Hydrocarbons (PAH)	PAHs
URXP10	1-pyrene (ng/L)	Chemicals	Polycyclic Aromatic Hydrocarbons	21177	2001-2002, 2003-2004, 2005-2006, 2007-2008, 2009-2010, 2011-2012, 2013-2014, 2015-2016	(ng/L)	129-00-0	URDP10LC	Polyaromatic Hydrocarbons (PAH)	PAHs
URXP19	4-phenanthrene (ng/L)	Chemicals	Polycyclic Aromatic Hydrocarbons	7061	2003-2004, 2005-2006, 2011-2012	(ng/L)	7651-86-7	URDP19LC	Polyaromatic Hydrocarbons (PAH)	PAHs
URXP17	9-fluorene (ng/L)	Chemicals	Polycyclic Aromatic Hydrocarbons	12772	2003-2004, 2005-2006, 2007-2008, 2009-2010, 2011-2012	(ng/L)	484-17-3	URDP17LC	Polyaromatic Hydrocarbons (PAH)	PAHs
URXP25	2 & 3-Hydroxyphenanthrene (ng/L)	Chemicals	Polycyclic Aromatic Hydrocarbons	5685	2013-2014, 2015-2016	(ng/L)	605-55-0	URDP25LC	Polyaromatic Hydrocarbons (PAH)	PAHs
URXP01	1-naphthol (ng/L)	Chemicals	Polycyclic Aromatic Hydrocarbons	21029	2001-2002, 2003-2004, 2005-2006, 2007-2008, 2009-2010, 2011-2012, 2013-2014, 2015-2016	(ng/L)	90-15-3	URDP01LC	Polyaromatic Hydrocarbons (PAH)	PAHs
LBXSKSI	Potassium (mmol/L)	Chemicals	Potassium	82765	1988-1994, 1999-2000, 2001-2002, 2003-2004, 2005-2006, 2007-2008, 2009-2010, 2011-2012, 2013-2014, 2015-2016, 2017-2018	(mmol/L)	7440-09-07	LBXSKSILC	Dietary Components	DCs
LBXSKSI1	Serum potassium replicate 1 (mmol/L)	Chemicals	Potassium	25614	1988-1994, 2001-2002	(mmol/L)	7440-09-07	LBXSKSI1LC	Dietary Components	DCs
LBXSKSI2	Serum potassium replicate 2 (mmol/L)	Chemicals	Potassium	2694	1988-1994, 2001-2002	(mmol/L)	7440-09-07	LBXSKSI2LC	Dietary Components	DCs
URX24D	2,4-D (ug/L)	Chemicals	Pyrethroids, Herbicides, & Organophosphorus Metabolites	17738	1999-2000, 2001-2002, 2003-2004, 2007-2008, 2009-2010, 2011-2012, 2013-2014	(ug/L)	94-75-7	URD24DLC	Pesticides	Pesticides
URX25T	2,4,5-Trichlorophenoxyacetic acid (ug/L)	Chemicals	Pyrethroids, Herbicides, & Organophosphorus Metabolites	12612	1999-2000, 2001-2002, 2003-2004, 2007-2008, 2009-2010	(ug/L)	93-76-5	URD25TLC	Pesticides	Pesticides
URXOPM	3-phenoxybenzoic acid (ug/L)	Chemicals	Pyrethroids, Herbicides, & Organophosphorus Metabolites	15266	1999-2000, 2001-2002, 2007-2008, 2009-2010, 2011-2012, 2013-2014	(ug/L)	3739-38-6	URDOPMLC	Pesticides	Pesticides
URXCPM	3,5,6-trichloropyridinol (ug/L)	Chemicals	Pyrethroids, Herbicides, & Organophosphorus Metabolites	12979	1999-2000, 2001-2002, 2007-2008, 2009-2010, 2013-2014	(ug/L)	6515-38-4	URDCPMLC	Pesticides	Pesticides
URX4FP	4-fluoro-3-phenoxybenzoic acid (ug/L)	Chemicals	Pyrethroids, Herbicides, & Organophosphorus Metabolites	15429	1999-2000, 2001-2002, 2007-2008, 2009-2010, 2011-2012, 2013-2014	(ug/L)	77279-89-1	URD4FPLC	Pesticides	Pesticides
URXCB3	cis-3-(2,2-dibromovinyl)-2,2-dimethylcyclopropane carboxylic acid (ug/L)	Chemicals	Pyrethroids, Herbicides, & Organophosphorus Metabolites	10075	1999-2000, 2001-2002, 2007-2008, 2009-2010	(ug/L)	63597-73-9	URDCB3LC	Pesticides	Pesticides
URXOXY	Oxypyrimidine (ug/L)	Chemicals	Pyrethroids, Herbicides, & Organophosphorus Metabolites	15290	1999-2000, 2001-2002, 2007-2008, 2009-2010, 2011-2012, 2013-2014	(ug/L)	2814-20-2	URDOXYLC	Pesticides	Pesticides
URXPAR	Paranitrophenol (ug/L)	Chemicals	Pyrethroids, Herbicides, & Organophosphorus Metabolites	15206	1999-2000, 2001-2002, 2007-2008, 2009-2010, 2011-2012, 2013-2014	(ug/L)	0100-02-07	URDPARLC	Pesticides	Pesticides
URXTCC	trans-3-(2,2-dichlorovinyl)-2,2-dimethylcyclopropane carboxylic acid (ug/L)	Chemicals	Pyrethroids, Herbicides, & Organophosphorus Metabolites	15229	1999-2000, 2001-2002, 2007-2008, 2009-2010, 2011-2012, 2013-2014	(ug/L)	55701-03-06	URDTCCLC	Pesticides	Pesticides
URXMAL	Malathion dicarboxylic acid (ug/L)	Chemicals	Pyrethroids, Herbicides, & Organophosphorus Metabolites	7243	1999-2000, 2007-2008, 2009-2010	(ug/L)	1190-28-9	URDMALLC	Pesticides	Pesticides
URXPCP	Pentachlorophenol (ug/L)	Chemicals	Pyrethroids, Herbicides, & Organophosphorus Metabolites	2354	2003-2004	(ug/L)	87-86-5	URDPCPLC	Pesticides	Pesticides
LBXBSE	Selenium (ug/L)	Chemicals	Selenium	48400	1988-1994, 1999-2000, 2003-2004, 2011-2012, 2013-2014, 2015-2016, 2017-2018	(ug/L)	7782-49-2	LBDBSELC	Dietary Components	DCs
LBXBSE1	Serum selenium replicate 1 (ug/L)	Chemicals	Selenium	18597	1988-1994	(ug/L)	7782-49-2	LBDBSE1LC	Dietary Components	DCs
LBXBSE2	Serum selenium replicate 2 (ug/L)	Chemicals	Selenium	2102	1988-1994	(ug/L)	7782-49-2	LBDBSE2LC	Dietary Components	DCs
LBXSNASI	Sodium (mmol/L)	Chemicals	Sodium	82774	1988-1994, 1999-2000, 2001-2002, 2003-2004, 2005-2006, 2007-2008, 2009-2010, 2011-2012, 2013-2014, 2015-2016, 2017-2018	(mmol/L)	7440-23-5	LBXSNASILC	Dietary Components	DCs
LBXSNASI1	Sodium replicate 1 (mmol/L)	Chemicals	Sodium	25614	1988-1994, 2001-2002	(mmol/L)	7440-23-5	LBXSNASI1LC	Dietary Components	DCs
LBXSNASI2	Sodium replicate 2 (mmol/L)	Chemicals	Sodium	2694	1988-1994, 2001-2002	(mmol/L)	7440-23-5	LBXSNASI2LC	Dietary Components	DCs
SEQN	Respondent sequence number	Chemicals	Survey Variables	121745	1988-1994, 1999-2000, 2001-2002, 2003-2004, 2005-2006, 2007-2008, 2009-2010, 2011-2012, 2013-2014, 2015-2016, 2017-2018
SEQN_new	Respondent sequence number that includes an identifier for NHANES III and NHANES continuous	Chemicals	Survey Variables	121745	1988-1994, 1999-2000, 2001-2002, 2003-2004, 2005-2006, 2007-2008, 2009-2010, 2011-2012, 2013-2014, 2015-2016, 2017-2018
SDDSRVYR	Release cycle number	Chemicals	Survey Variables	121745	1988-1994, 1999-2000, 2001-2002, 2003-2004, 2005-2006, 2007-2008, 2009-2010, 2011-2012, 2013-2014, 2015-2016, 2017-2018
URXECPT	Mono-2-ethyl-5-carboxypentyl terephthalate (ug/L)	Chemicals	Terephthalate	5155	2015-2016, 2017-2018	(ug/L)	1684398-42-2	URDEPCLC	Phthalates & Plasticizers	P&P
URXMHHT	Mono-2-ethyl-5-hydroxyhexyl terephthalate (ug/L)	Chemicals	Terephthalate	5155	2015-2016, 2017-2018	(ug/L)	NA	URDMHTLC	Phthalates & Plasticizers	P&P
URXUAC	Urinary Arsenocholine (ug/L)	Chemicals	Total & Speciated Arsenics	21698	2003-2004, 2005-2006, 2007-2008, 2009-2010, 2011-2012, 2013-2014, 2015-2016, 2017-2018	(ug/L)	39895-81-3	URDUACLC	Metals	Metals
URXUAS3	Urinary Arsenous acid (ug/L)	Chemicals	Total & Speciated Arsenics	21698	2003-2004, 2005-2006, 2007-2008, 2009-2010, 2011-2012, 2013-2014, 2015-2016, 2017-2018	(ug/L)	13464-58-9	URDUA3LC	Metals	Metals
URXUMMA	Urinary Monomethylarsonic acid (ug/L)	Chemicals	Total & Speciated Arsenics	21697	2003-2004, 2005-2006, 2007-2008, 2009-2010, 2011-2012, 2013-2014, 2015-2016, 2017-2018	(ug/L)	124-58-3	URDUMMAL	Metals	Metals
URXUTM	Urinary Trimethylarsine Oxide (ug/L)	Chemicals	Total & Speciated Arsenics	13125	2003-2004, 2005-2006, 2007-2008, 2009-2010, 2011-2012	(ug/L)	4964-14-1	URDUTMLC	Metals	Metals
URXUAS	Urinary total Arsenic (ug/L)	Chemicals	Total & Speciated Arsenics	18825	2003-2004, 2005-2006, 2007-2008, 2009-2010, 2011-2012, 2013-2014, 2015-2016	(ug/L)	7440-38-2	URDUASLC	Metals	Metals
URXUAB	Urinary Arsenobetaine (ug/L)	Chemicals	Total & Speciated Arsenics	21697	2003-2004, 2005-2006, 2007-2008, 2009-2010, 2011-2012, 2013-2014, 2015-2016, 2017-2018	(ug/L)	64436-13-1	URDUABLC	Metals	Metals
URXUAS5	Urinary Arsenic acid (ug/L)	Chemicals	Total & Speciated Arsenics	21679	2003-2004, 2005-2006, 2007-2008, 2009-2010, 2011-2012, 2013-2014, 2015-2016, 2017-2018	(ug/L)	7778-39-4	URDUA5LC	Metals	Metals
URXUDMA	Urinary Dimethylarsonic acid (ug/L)	Chemicals	Total & Speciated Arsenics	21698	2003-2004, 2005-2006, 2007-2008, 2009-2010, 2011-2012, 2013-2014, 2015-2016, 2017-2018	(ug/L)	75-60-5	URDUDALC	Metals	Metals
VNSUMARS	Sum of arsenic metabolites (ug/L)	Chemicals	Total & Speciated Arsenics	21698	2003-2004, 2005-2006, 2007-2008, 2009-2010, 2011-2012, 2013-2014, 2015-2016, 2017-2018	(ug/L)	NA	VNSUMARSLC	Metals	Metals
URXUUR	Uranium, urine (ng/mL)	Chemicals	Urinary Metals	21527	2001-2002, 2003-2004, 2005-2006, 2007-2008, 2009-2010, 2011-2012, 2013-2014, 2015-2016	(ng/mL)	7440-61-1	URDUURLC	Metals	Metals
URXUPT	Platinum, urine (ng/mL)	Chemicals	Urinary Metals	15763	1999-2000, 2001-2002, 2003-2004, 2005-2006, 2007-2008, 2009-2010	(ng/mL)	7440-06-04	URDUPTLC	Metals	Metals
URXUTL	Thallium, urine (ng/mL)	Chemicals	Urinary Metals	26712	1999-2000, 2001-2002, 2003-2004, 2005-2006, 2007-2008, 2009-2010, 2011-2012, 2013-2014, 2015-2016, 2017-2018	(ng/mL)	7440-28-0	URDUTLLC	Metals	Metals
URXUTU	Tungsten, urine (ng/mL)	Chemicals	Urinary Metals	26621	1999-2000, 2001-2002, 2003-2004, 2005-2006, 2007-2008, 2009-2010, 2011-2012, 2013-2014, 2015-2016, 2017-2018	(ng/mL)	7440-33-7	URDUTULC	Metals	Metals
URXUSB	Antimony, urine (ng/mL)	Chemicals	Urinary Metals	26611	1999-2000, 2001-2002, 2003-2004, 2005-2006, 2007-2008, 2009-2010, 2011-2012, 2013-2014, 2015-2016, 2017-2018	(ng/mL)	7440-36-0	URDUSBLC	Metals	Metals
URXUCO	Cobalt, urine (ng/mL)	Chemicals	Urinary Metals	26801	1999-2000, 2001-2002, 2003-2004, 2005-2006, 2007-2008, 2009-2010, 2011-2012, 2013-2014, 2015-2016, 2017-2018	(ng/mL)	7440-48-4	URDUCOLC	Metals	Metals
URXUPB	Lead, urine (ng/mL)	Chemicals	Urinary Metals	26398	1999-2000, 2001-2002, 2003-2004, 2005-2006, 2007-2008, 2009-2010, 2011-2012, 2013-2014, 2015-2016, 2017-2018	(ng/mL)	7439-92-1	URDUPBLC	Metals	Metals
URXUBA	Barium, urine (ng/mL)	Chemicals	Urinary Metals	26516	1999-2000, 2001-2002, 2003-2004, 2005-2006, 2007-2008, 2009-2010, 2011-2012, 2013-2014, 2015-2016, 2017-2018	(ng/mL)	7440-39-3	URDUBALC	Metals	Metals
URXUCS	Cesium, urine (ng/mL)	Chemicals	Urinary Metals	26799	1999-2000, 2001-2002, 2003-2004, 2005-2006, 2007-2008, 2009-2010, 2011-2012, 2013-2014, 2015-2016, 2017-2018	(ng/mL)	7440-46-2	URDUCSLC	Metals	Metals
URXUBE	Beryllium, urine (ng/mL)	Chemicals	Urinary Metals	15764	1999-2000, 2001-2002, 2003-2004, 2005-2006, 2007-2008, 2009-2010	(ng/mL)	7440-41-7	URDUBELC	Metals	Metals
URXUMN	Manganese, urine (ug/L)	Chemicals	Urinary Metals	11037	2011-2012, 2013-2014, 2015-2016, 2017-2018	(ug/L)	7439-96-5	URDUMNLC	Metals	Metals
URXUSN	Tin, urine (ug/L)	Chemicals	Urinary Metals	11036	2011-2012, 2013-2014, 2015-2016, 2017-2018	(ug/L)	7440-31-5	URDUSNLC	Metals	Metals
URXUNI	Nickel, Urine (ug/L)	Chemicals	Urinary Metals	2791	2017-2018	(ug/L)	7440-02-0	URDUNILC	Metals	Metals
URXUMO	Molybdenum, urine (ng/mL)	Chemicals	Urinary Metals	26592	1999-2000, 2001-2002, 2003-2004, 2005-2006, 2007-2008, 2009-2010, 2011-2012, 2013-2014, 2015-2016, 2017-2018	(ng/mL)	7439-98-7	URDUMOLC	Metals	Metals
URXUSR	Strontium, urine (ug/L)	Chemicals	Urinary Metals	8228	2011-2012, 2013-2014, 2015-2016	(ug/L)	7440-24-6	URDUSRLC	Metals	Metals
LBXALC1	Serum alpha carotene replicate 1 (ug/dL)	Chemicals	Vitamin A, Vitamin E & Carotenoids	31633	1988-1994, 2001-2002	(ug/dL)	7488-99-5	LBDALC1LC	Dietary Components	DCs
LBXALC2	Serum alpha carotene replicate 2 (ug/dL)	Chemicals	Vitamin A, Vitamin E & Carotenoids	2878	1988-1994, 2001-2002	(ug/dL)	7488-99-5	LBDALC2LC	Dietary Components	DCs
LBXCRY1	Serum beta cryptoxanthin replicate 1 (ug/dL)	Chemicals	Vitamin A, Vitamin E & Carotenoids	31589	1988-1994, 2001-2002	(ug/dL)	472-70-8	LBDCRY1LC	Dietary Components	DCs
LBXCRY2	Serum beta cryptoxanthin replicate 2 (ug/dL)	Chemicals	Vitamin A, Vitamin E & Carotenoids	2878	1988-1994, 2001-2002	(ug/dL)	472-70-8	LBDCRY2LC	Dietary Components	DCs
LBXVIA1	Vitamin A replicate 1 (ug/dL)	Chemicals	Vitamin A, Vitamin E & Carotenoids	23274	1988-1994	(ug/dL)	68-26-8	LBDVIA1LC	Dietary Components	DCs
LBXALC	Serum alpha carotene (ug/dL)	Chemicals	Vitamin A, Vitamin E & Carotenoids	52508	1988-1994, 2001-2002, 2003-2004, 2005-2006, 2017-2018	(ug/dL)	7488-99-5	LBDALCLC	Dietary Components	DCs
LBXCRY	Serum beta cryptoxanthin (ug/dL)	Chemicals	Vitamin A, Vitamin E & Carotenoids	52621	1988-1994, 2001-2002, 2003-2004, 2005-2006, 2017-2018	(ug/dL)	472-70-8	LBDCRYLC	Dietary Components	DCs
LBXARY	alpha-cryptoxanthin (ug/dL)	Chemicals	Vitamin A, Vitamin E & Carotenoids	13750	2003-2004, 2017-2018	(ug/dL)	24480-38-4	LBDARYLC	Dietary Components	DCs
LBXVIA	Vitamin A (ug/dL)	Chemicals	Vitamin A, Vitamin E & Carotenoids	60499	1988-1994, 1999-2000, 2001-2002, 2003-2004, 2005-2006, 2017-2018	(ug/dL)	68-26-8	LBDVIALC	Dietary Components	DCs
LBXCLZ	cis-Lutein/Zeaxanthin (ug/dL)	Chemicals	Vitamin A, Vitamin E & Carotenoids	7268	2003-2004	(ug/dL)	38327-39-8/144-68-3	LBXCLZLC	Dietary Components	DCs
LBXCLC	cis-Lycopene (ug/dL)	Chemicals	Vitamin A, Vitamin E & Carotenoids	7268	2003-2004	(ug/dL)	13018-46-7	LBXCLCLC	Dietary Components	DCs
LBXLUT	Lutein (ug/dL)	Chemicals	Vitamin A, Vitamin E & Carotenoids	7268	2003-2004	(ug/dL)	127-40-2	LBXLUTLC	Dietary Components	DCs
LBXPHE	Phytoene (ug/dL)	Chemicals	Vitamin A, Vitamin E & Carotenoids	7268	2003-2004	(ug/dL)	13920-14-4	LBXPHELC	Dietary Components	DCs
LBXPHF	Phytofluene (ug/dL)	Chemicals	Vitamin A, Vitamin E & Carotenoids	7268	2003-2004	(ug/dL)	27664-65-9	LBXPHFLC	Dietary Components	DCs
LBXCBC	Serum cis-Beta carotene (ug/dL)	Chemicals	Vitamin A, Vitamin E & Carotenoids	28474	2001-2002, 2003-2004, 2005-2006, 2017-2018	(ug/dL)	13312-52-2	LBDCBCLC	Dietary Components	DCs
LBXLUZ	Serum combined lutein/zeaxanthin (ug/dL)	Chemicals	Vitamin A, Vitamin E & Carotenoids	52728	1988-1994, 2001-2002, 2003-2004, 2005-2006, 2017-2018	(ug/dL)	38327-39-8/144-68-3	LBDLUZLC	Dietary Components	DCs
LBXBCC	Serum total beta carotene (ug/dL)	Chemicals	Vitamin A, Vitamin E & Carotenoids	46229	1988-1994, 2001-2002, 2003-2004, 2005-2006	(ug/dL)	7235-40-7	LBXBCCLC	Dietary Components	DCs
LBXBEC	Serum trans-Beta carotene (ug/dL)	Chemicals	Vitamin A, Vitamin E & Carotenoids	29469	2001-2002, 2003-2004, 2005-2006, 2017-2018	(ug/dL)	7235-40-7	LBDBECLC	Dietary Components	DCs
LBXLYC	Serum trans-lycopene (ug/dL)	Chemicals	Vitamin A, Vitamin E & Carotenoids	29340	2001-2002, 2003-2004, 2005-2006, 2017-2018	(ug/dL)	502-65-8	LBDLYCLC	Dietary Components	DCs
LBDTLY	total Lycopene (ug/dL)	Chemicals	Vitamin A, Vitamin E & Carotenoids	44155	1988-1994, 2003-2004, 2005-2006, 2017-2018	(ug/dL)	502-65-8	LBDTLYLC	Dietary Components	DCs
LBXZEA	Zeaxanthin (ug/dL)	Chemicals	Vitamin A, Vitamin E & Carotenoids	7268	2003-2004	(ug/dL)	144-68-3	LBXZEALC	Dietary Components	DCs
LBXLUZ1	Serum combined lutein/zeaxanthin replicate 1 (ug/dL)	Chemicals	Vitamin A, Vitamin E & Carotenoids	31627	1988-1994, 2001-2002	(ug/dL)	38327-39-8/144-68-3	LBDLUZ1LC	Dietary Components	DCs
LBXLUZ2	Serum combined lutein/zeaxanthin replicate 2 (ug/dL)	Chemicals	Vitamin A, Vitamin E & Carotenoids	2878	1988-1994, 2001-2002	(ug/dL)	38327-39-8/144-68-3	LBDLUZ2LC	Dietary Components	DCs
LBXRPL	Retinyl palmitate (ug/dL)	Chemicals	Vitamin A, Vitamin E & Carotenoids	34443	1999-2000, 2001-2002, 2003-2004, 2005-2006, 2017-2018	(ug/dL)	79-81-2	LBDRPLLC	Dietary Components	DCs
LBXRST	Retinyl stearate (ug/dL)	Chemicals	Vitamin A, Vitamin E & Carotenoids	32582	1999-2000, 2001-2002, 2003-2004, 2005-2006, 2017-2018	(ug/dL)	631-87-8	LBDRSTLC	Dietary Components	DCs
LBXVIA2	Vitamin A replicate 2 (ug/dL)	Chemicals	Vitamin A, Vitamin E & Carotenoids	2333	1988-1994	(ug/dL)	68-26-8	LBDVIA2LC	Dietary Components	DCs
LBDTLY1	total Lycopene replicate 1 (ug/dL)	Chemicals	Vitamin A, Vitamin E & Carotenoids	23274	1988-1994	(ug/dL)	502-65-8	LBDLYC1LC	Dietary Components	DCs
LBDTLY2	total Lycopene replicate 2 (ug/dL)	Chemicals	Vitamin A, Vitamin E & Carotenoids	2333	1988-1994	(ug/dL)	502-65-8	LBDLYC2LC	Dietary Components	DCs
LBXBCC1	Serum total beta carotene replicate 1 (ug/dL)	Chemicals	Vitamin A, Vitamin E & Carotenoids	23274	1988-1994	(ug/dL)	7235-40-7	LBXBCC1LC	Dietary Components	DCs
LBXBCC2	Serum total beta carotene replicate 2 (ug/dL)	Chemicals	Vitamin A, Vitamin E & Carotenoids	2333	1988-1994	(ug/dL)	7235-40-7	LBXBCC2LC	Dietary Components	DCs
LBXVIE	alpha-tocopherol (¬µg/dL)	Chemicals	Vitamin A, Vitamin E & Carotenoids	36953	1999-2000, 2001-2002, 2003-2004, 2005-2006, 2017-2018	(ug/dL)	10191-41-0	LBDVIELC	Dietary Components	DCs
LBXGTC	gamma-tocopherol (ug/dL)	Chemicals	Vitamin A, Vitamin E & Carotenoids	35964	1999-2000, 2001-2002, 2003-2004, 2005-2006, 2017-2018	(ug/dL)	54-28-4	LBDGTCLC	Dietary Components	DCs
LBXGTC1	gamma-tocopherol replicate 1 (ug/dL)	Chemicals	Vitamin A, Vitamin E & Carotenoids	8308	2001-2002	(ug/dL)	54-28-4	NA	Dietary Components	DCs
LBXGTC2	gamma-tocopherol replicate 2 (ug/dL)	Chemicals	Vitamin A, Vitamin E & Carotenoids	543	2001-2002	(ug/dL)	54-28-4	NA	Dietary Components	DCs
LBXRPL1	Retinyl palmitate replicate 1 (ug/dL)	Chemicals	Vitamin A, Vitamin E & Carotenoids	8053	2001-2002	(ug/dL)	79-81-2	NA	Dietary Components	DCs
LBXRPL2	Retinyl palmitate replicate 2 (ug/dL)	Chemicals	Vitamin A, Vitamin E & Carotenoids	533	2001-2002	(ug/dL)	79-81-2	NA	Dietary Components	DCs
LBXRST1	Retinyl stearate replicate 1 (ug/dL)	Chemicals	Vitamin A, Vitamin E & Carotenoids	8106	2001-2002	(ug/dL)	631-87-8	NA	Dietary Components	DCs
LBXRST2	Retinyl stearate replicate 2 (ug/dL)	Chemicals	Vitamin A, Vitamin E & Carotenoids	535	2001-2002	(ug/dL)	631-87-8	NA	Dietary Components	DCs
LBXCBC1	Serum cis-Beta carotene replicate 1 (ug/dL)	Chemicals	Vitamin A, Vitamin E & Carotenoids	8359	2001-2002	(ug/dL)	13312-52-2	NA	Dietary Components	DCs
LBXCBC2	Serum cis-Beta carotene replicate 2 (ug/dL)	Chemicals	Vitamin A, Vitamin E & Carotenoids	545	2001-2002	(ug/dL)	13312-52-2	NA	Dietary Components	DCs
LBXBEC1	Serum trans-Beta carotene replicate 1 (ug/dL)	Chemicals	Vitamin A, Vitamin E & Carotenoids	8358	2001-2002	(ug/dL)	7235-40-7	NA	Dietary Components	DCs
LBXBEC2	Serum trans-Beta carotene replicate 2 (ug/dL)	Chemicals	Vitamin A, Vitamin E & Carotenoids	545	2001-2002	(ug/dL)	7235-40-7	NA	Dietary Components	DCs
LBXLYC1	trans-lycopene replicate 1 (ug/dL)	Chemicals	Vitamin A, Vitamin E & Carotenoids	8348	2001-2002	(ug/dL)	502-65-8	NA	Dietary Components	DCs
LBXLYC2	trans-lycopene replicate 2 (ug/dL)	Chemicals	Vitamin A, Vitamin E & Carotenoids	545	2001-2002	(ug/dL)	502-65-8	NA	Dietary Components	DCs
LBXB121	Vitamin B12 replicate 1 (pg/mL)	Chemicals	Vitamin B	20414	1988-1994, 2001-2002	(pg/mL)	68-19-9	LBXB121LC	Dietary Components	DCs
LBX4PA	4-pyridoxic acid (nmol/L)	Chemicals	Vitamin B	24915	2005-2006, 2007-2008, 2009-2010	(nmol/L)	82-82-6	LBX4PALC	Dietary Components	DCs
LBXPLP	Vitamin B6 (nmol/L)	Chemicals	Vitamin B	32735	2003-2004, 2005-2006, 2007-2008, 2009-2010	(nmol/L)	58-56-0	LBXPLPLC	Dietary Components	DCs
LBXB12	Vitamin B12, serum (pg/mL)	Chemicals	Vitamin B	54605	1988-1994, 1999-2000, 2001-2002, 2003-2004, 2005-2006, 2011-2012, 2013-2014	(pg/mL)	68-19-9	LBXB12LC	Dietary Components	DCs
LBXB122	Vitamin B12 replicate 2 (pg/mL)	Chemicals	Vitamin B	1704	1988-1994, 2001-2002	(pg/mL)	68-19-9	LBXB122LC	Dietary Components	DCs
LBXVIC2	Serum vitamin C replicate 2 (mg/dL)	Chemicals	Vitamin C	1594	1988-1994	(mg/dL)	50-81-7	LBDVIC2LC	Dietary Components	DCs
LBXVIC	Vitamin C (mg/dL)	Chemicals	Vitamin C	42067	1988-1994, 2003-2004, 2005-2006, 2017-2018	(mg/dL)	50-81-7	LBDVICLC	Dietary Components	DCs
LBXVIC1	Serum vitamin C replicate 1 (mg/dL)	Chemicals	Vitamin C	20636	1988-1994	(mg/dL)	50-81-7	LBDVIC1LC	Dietary Components	DCs
LBXVE3MS	epi-25-hydroxyvitamin D3 (nmol/L)	Chemicals	Vitamin D	46856	2007-2008, 2009-2010, 2011-2012, 2013-2014, 2015-2016, 2017-2018	(nmol/L)	73809-05-9	LBDVE3LC	Dietary Components	DCs
LBXVD2MS	25-hydroxyvitamin D2 (nmol/L)	Chemicals	Vitamin D	47287	2007-2008, 2009-2010, 2011-2012, 2013-2014, 2015-2016, 2017-2018	(nmol/L)	21343-40-8	LBDVD2LC	Dietary Components	DCs
LBXVD3MS	25-hydroxyvitamin D3 (nmol/L)	Chemicals	Vitamin D	47287	2007-2008, 2009-2010, 2011-2012, 2013-2014, 2015-2016, 2017-2018	(nmol/L)	63283-36-3	LBDVD3LC	Dietary Components	DCs
LBXVIDMS	Vitamin D (nmol/L)	Chemicals	Vitamin D	90568	1988-1994, 2001-2002, 2003-2004, 2005-2006, 2007-2008, 2009-2010, 2011-2012, 2013-2014, 2015-2016, 2017-2018	(nmol/L)	67-97-0	LBDVIDLC	Dietary Components	DCs
LBXVIDMS1	Serum vitamin D replicate 1 (nmol/L)	Chemicals	Vitamin D	18883	1988-1994	(nmol/L)	67-97-0	LBDVID1LC	Dietary Components	DCs
LBXVIDMS2	Serum vitamin D replicate 2 (nmol/L)	Chemicals	Vitamin D	1422	1988-1994	(nmol/L)	67-97-0	LBDVID2LC	Dietary Components	DCs
URXNMEA	N-Nitrosoethylmethylamine (NMEA) (ng/L)	Chemicals	Volatile N-Nitrosamine Compounds	2509	2013-2014	(ng/L)	10595-95-6	URDMEALC	Volatile Organic Compounds (VOC)	VOCs
URXNDEA	N-Nitrosodiethylamine (NDEA) (ng/L)	Chemicals	Volatile N-Nitrosamine Compounds	2470	2013-2014	(ng/L)	55-18-5	URDNDELC	Volatile Organic Compounds (VOC)	VOCs
URXNPIP	N-Nitrosopiperidine (NPIP) (ng/L)	Chemicals	Volatile N-Nitrosamine Compounds	2529	2013-2014	(ng/L)	100-75-4	URDPIPLC	Volatile Organic Compounds (VOC)	VOCs
URXNMOR	N-Nitrosomorpholine (NMOR) (ng/L)	Chemicals	Volatile N-Nitrosamine Compounds	2384	2013-2014	(ng/L)	59-89-2	URDMORLC	Volatile Organic Compounds (VOC)	VOCs
URXNPYR	N-Nitrosopyrrolidine (ng/L)	Chemicals	Volatile N-Nitrosamine Compounds	2583	2013-2014	(ng/L)	930-55-2	URDPYRLC	Volatile Organic Compounds (VOC)	VOCs
LBXVCT	Blood Carbon Tetrachloride (ng/mL)	Chemicals	Volatile Organic Compound (VOC) Metabolites	23253	1999-2000, 2001-2002, 2003-2004, 2005-2006, 2007-2008, 2009-2010, 2011-2012, 2013-2014, 2015-2016, 2017-2018	(ng/mL)	56-23-5	LBDVCTLC	Volatile Organic Compounds (VOC)	VOCs
LBXVDP	Blood 1,2-Dichloropropane (ng/mL)	Chemicals	Volatile Organic Compound (VOC) Metabolites	13319	2003-2004, 2005-2006, 2007-2008, 2009-2010, 2011-2012	(ng/mL)	78-87-5	LBDVDPLC	Volatile Organic Compounds (VOC)	VOCs
LBXV1E	Blood 1,1-Dichloroethene (ng/mL)	Chemicals	Volatile Organic Compound (VOC) Metabolites	13277	2003-2004, 2005-2006, 2007-2008, 2009-2010, 2011-2012	(ng/mL)	75-35-4	LBDV1ELC	Volatile Organic Compounds (VOC)	VOCs
LBXV1A	Blood 1,1-Dichloroethane (ng/mL)	Chemicals	Volatile Organic Compound (VOC) Metabolites	13426	2003-2004, 2005-2006, 2007-2008, 2009-2010, 2011-2012	(ng/mL)	75-34-3	LBDV1ALC	Volatile Organic Compounds (VOC)	VOCs
LBXVTE	Blood 1,1,1-Trichloroethane (ng/mL)	Chemicals	Volatile Organic Compound (VOC) Metabolites	22414	2003-2004, 2005-2006, 2007-2008, 2009-2010, 2011-2012, 2013-2014, 2015-2016, 2017-2018	(ng/mL)	71-55-6	LBDVTELC	Volatile Organic Compounds (VOC)	VOCs
LBXV2E	Blood 1,1,2-Trichloroethane (ng/mL)	Chemicals	Volatile Organic Compound (VOC) Metabolites	13243	2003-2004, 2005-2006, 2007-2008, 2009-2010, 2011-2012	(ng/mL)	79-00-5	LBDV2ELC	Volatile Organic Compounds (VOC)	VOCs
LBXV4E	Blood 1,1,2,2-Tetrachloroethane (ng/mL)	Chemicals	Volatile Organic Compound (VOC) Metabolites	13340	2003-2004, 2005-2006, 2007-2008, 2009-2010, 2011-2012	(ng/mL)	79-34-5	LBDV4ELC	Volatile Organic Compounds (VOC)	VOCs
LBXV2A	Blood 1,2-Dichloroethane (ng/mL)	Chemicals	Volatile Organic Compound (VOC) Metabolites	22440	2003-2004, 2005-2006, 2007-2008, 2009-2010, 2011-2012, 2013-2014, 2015-2016, 2017-2018	(ng/mL)	0107-06-02	LBDV2ALC	Volatile Organic Compounds (VOC)	VOCs
LBXV2C	Blood cis-1,2-Dichloroethene (ng/mL)	Chemicals	Volatile Organic Compound (VOC) Metabolites	13470	2003-2004, 2005-2006, 2007-2008, 2009-2010, 2011-2012	(ng/mL)	156-59-2	LBDV2CLC	Volatile Organic Compounds (VOC)	VOCs
LBXV2T	Blood trans-1,2-Dichloroethene (ng/mL)	Chemicals	Volatile Organic Compound (VOC) Metabolites	13398	2003-2004, 2005-2006, 2007-2008, 2009-2010, 2011-2012	(ng/mL)	156-60-5	LBDV2TLC	Volatile Organic Compounds (VOC)	VOCs
LBXVDB	Blood 1,4-Dichlorobenzene (ng/mL)	Chemicals	Volatile Organic Compound (VOC) Metabolites	22899	1999-2000, 2001-2002, 2003-2004, 2005-2006, 2007-2008, 2009-2010, 2011-2012, 2013-2014, 2015-2016, 2017-2018	(ng/mL)	106-46-7	LBDVDBLC	Volatile Organic Compounds (VOC)	VOCs
LBX2DF	Blood 2,5-Dimethylfuran (ng/mL)	Chemicals	Volatile Organic Compound (VOC) Metabolites	22414	2003-2004, 2005-2006, 2007-2008, 2009-2010, 2011-2012, 2013-2014, 2015-2016, 2017-2018	(ng/mL)	625-86-5	LBD2DFLC	Volatile Organic Compounds (VOC)	VOCs
LBXVCB	Blood Chlorobenzene (ng/mL)	Chemicals	Volatile Organic Compound (VOC) Metabolites	22359	2003-2004, 2005-2006, 2007-2008, 2009-2010, 2011-2012, 2013-2014, 2015-2016, 2017-2018	(ng/mL)	108-90-7	LBDVCBLC	Volatile Organic Compounds (VOC)	VOCs
LBXVHE	Blood Hexachloroethane (ng/mL)	Chemicals	Volatile Organic Compound (VOC) Metabolites	12588	2003-2004, 2005-2006, 2007-2008, 2009-2010, 2011-2012	(ng/mL)	67-72-1	LBDVHELC	Volatile Organic Compounds (VOC)	VOCs
LBXVTC	Blood Trichloroethene (ng/mL)	Chemicals	Volatile Organic Compound (VOC) Metabolites	23677	1999-2000, 2001-2002, 2003-2004, 2005-2006, 2007-2008, 2009-2010, 2011-2012, 2013-2014, 2015-2016, 2017-2018	(ng/mL)	79-01-6	LBDVTCLC	Volatile Organic Compounds (VOC)	VOCs
LBXVDE	Blood 1,2-dibromoethane (ng/mL)	Chemicals	Volatile Organic Compound (VOC) Metabolites	17632	2007-2008, 2009-2010, 2011-2012, 2013-2014, 2015-2016, 2017-2018	(ng/mL)	106-93-4	LBDVDELC	Volatile Organic Compounds (VOC)	VOCs
LBXVC6	Blood Cyclohexane (ng/mL)	Chemicals	Volatile Organic Compound (VOC) Metabolites	8807	2013-2014, 2015-2016, 2017-2018	(ng/mL)	110-82-7	LBDVC6LC	Volatile Organic Compounds (VOC)	VOCs
LBXVMCP	Blood Methylcyclopentane (ng/mL)	Chemicals	Volatile Organic Compound (VOC) Metabolites	8838	2013-2014, 2015-2016, 2017-2018	(ng/mL)	96-37-7	LBDVMPLC	Volatile Organic Compounds (VOC)	VOCs
LBXVBZ	Blood Benzene (ng/mL)	Chemicals	Volatile Organic Compound (VOC) Metabolites	23137	1999-2000, 2001-2002, 2003-2004, 2005-2006, 2007-2008, 2009-2010, 2011-2012, 2013-2014, 2015-2016, 2017-2018	(ng/mL)	71-43-2	LBDVBZLC	Volatile Organic Compounds (VOC)	VOCs
LBXVEB	Blood Ethylbenzene (ng/mL)	Chemicals	Volatile Organic Compound (VOC) Metabolites	23177	1999-2000, 2001-2002, 2003-2004, 2005-2006, 2007-2008, 2009-2010, 2011-2012, 2013-2014, 2015-2016, 2017-2018	(ng/mL)	100-41-4	LBDVEBLC	Volatile Organic Compounds (VOC)	VOCs
LBXVOX	Blood o-Xylene (ng/mL)	Chemicals	Volatile Organic Compound (VOC) Metabolites	23440	1999-2000, 2001-2002, 2003-2004, 2005-2006, 2007-2008, 2009-2010, 2011-2012, 2013-2014, 2015-2016, 2017-2018	(ng/mL)	95-47-6	LBDVOXLC	Volatile Organic Compounds (VOC)	VOCs
LBXVTO	Blood Toluene (ng/mL)	Chemicals	Volatile Organic Compound (VOC) Metabolites	16741	1999-2000, 2001-2002, 2003-2004, 2005-2006, 2007-2008, 2009-2010, 2013-2014, 2015-2016	(ng/mL)	108-88-3	LBDVTOLC	Volatile Organic Compounds (VOC)	VOCs
LBXV1D	Blood 1,2-Dichlorobenzene (ng/mL)	Chemicals	Volatile Organic Compound (VOC) Metabolites	21977	2003-2004, 2005-2006, 2007-2008, 2009-2010, 2011-2012, 2013-2014, 2015-2016, 2017-2018	(ng/mL)	95-50-1	LBDV1DLC	Volatile Organic Compounds (VOC)	VOCs
LBXV3B	Blood 1,3-Dichlorobenzene (ng/mL)	Chemicals	Volatile Organic Compound (VOC) Metabolites	22085	2003-2004, 2005-2006, 2007-2008, 2009-2010, 2011-2012, 2013-2014, 2015-2016, 2017-2018	(ng/mL)	541-73-1	LBDV3BLC	Volatile Organic Compounds (VOC)	VOCs
LBXVFN	Blood furan (ng/mL)	Chemicals	Volatile Organic Compound (VOC) Metabolites	17674	2007-2008, 2009-2010, 2011-2012, 2013-2014, 2015-2016, 2017-2018	(ng/mL)	110-00-9	LBDVFNLC	Volatile Organic Compounds (VOC)	VOCs
LBXVDM	Blood Dibromomethane (ng/mL)	Chemicals	Volatile Organic Compound (VOC) Metabolites	13212	2003-2004, 2005-2006, 2007-2008, 2009-2010, 2011-2012	(ng/mL)	74-95-3	LBDVDMLC	Volatile Organic Compounds (VOC)	VOCs
LBXVST	Blood Styrene (ng/mL)	Chemicals	Volatile Organic Compound (VOC) Metabolites	9326	1999-2000, 2001-2002, 2003-2004, 2005-2006, 2007-2008, 2009-2010	(ng/mL)	100-42-5	LBDVSTLC	Volatile Organic Compounds (VOC)	VOCs
LBXVXY	Blood m-/p-Xylene (ng/mL)	Chemicals	Volatile Organic Compound (VOC) Metabolites	23392	1999-2000, 2001-2002, 2003-2004, 2005-2006, 2007-2008, 2009-2010, 2011-2012, 2013-2014, 2015-2016, 2017-2018	(ng/mL)	108-38-3/106-42-3	LBDVXYLC	Volatile Organic Compounds (VOC)	VOCs
LBX4CE	Blood 1,1,1,2-tetrachloroethane (ng/mL)	Chemicals	Volatile Organic Compound (VOC) Metabolites	17915	2007-2008, 2009-2010, 2011-2012, 2013-2014, 2015-2016, 2017-2018	(ng/mL)	630-20-6	LBD4CELC	Volatile Organic Compounds (VOC)	VOCs
LBXVTP	Blood 1,2,3-trichloropropane (ng/ml)	Chemicals	Volatile Organic Compound (VOC) Metabolites	17692	2007-2008, 2009-2010, 2011-2012, 2013-2014, 2015-2016, 2017-2018	(ng/ml)	96-18-4	LBDVTPLC	Volatile Organic Compounds (VOC)	VOCs
LBXVTFT	Blood aaa-Trifluorotoluene (ng/mL)	Chemicals	Volatile Organic Compound (VOC) Metabolites	9147	2013-2014, 2015-2016, 2017-2018	(ng/mL)	98-08-8	LBDVFTLC	Volatile Organic Compounds (VOC)	VOCs
LBXVDEE	Blood Diethyl Ether (ng/mL)	Chemicals	Volatile Organic Compound (VOC) Metabolites	8889	2013-2014, 2015-2016, 2017-2018	(ng/mL)	60-29-7	LBDVEELC	Volatile Organic Compounds (VOC)	VOCs
LBXVIBN	Blood Isobutyronitrile (ng/mL)	Chemicals	Volatile Organic Compound (VOC) Metabolites	5843	2015-2016, 2017-2018	(ng/mL)	78-82-0	LBDVIBLC	Volatile Organic Compounds (VOC)	VOCs
LBXVIPB	Blood isopropylbenzene (ng/mL)	Chemicals	Volatile Organic Compound (VOC) Metabolites	17826	2007-2008, 2009-2010, 2011-2012, 2013-2014, 2015-2016, 2017-2018	(ng/mL)	98-82-8	LBDVIPLC	Volatile Organic Compounds (VOC)	VOCs
LBXVEC	Blood Chloroethane (ng/mL)	Chemicals	Volatile Organic Compound (VOC) Metabolites	9018	2013-2014, 2015-2016, 2017-2018	(ng/mL)	75-00-3	LBDVECLC	Volatile Organic Compounds (VOC)	VOCs
LBXVVB	Blood Vinyl Bromide (ng/mL)	Chemicals	Volatile Organic Compound (VOC) Metabolites	9080	2013-2014, 2015-2016, 2017-2018	(ng/mL)	593-60-2	LBDVVBLC	Volatile Organic Compounds (VOC)	VOCs
LBXV4C	Blood Tetrachloroethene (ng/mL)	Chemicals	Volatile Organic Compound (VOC) Metabolites	22977	1999-2000, 2001-2002, 2003-2004, 2005-2006, 2007-2008, 2009-2010, 2011-2012, 2013-2014, 2015-2016, 2017-2018	(ng/mL)	127-18-4	LBDV4CLC	Volatile Organic Compounds (VOC)	VOCs
LBXVMC	Blood Methylene Chloride (ng/mL)	Chemicals	Volatile Organic Compound (VOC) Metabolites	21058	2003-2004, 2005-2006, 2007-2008, 2009-2010, 2011-2012, 2013-2014, 2015-2016, 2017-2018	(ng/mL)	75-09-2	LBDVMCLC	Volatile Organic Compounds (VOC)	VOCs
LBXV2P	Blood 1,2-Dibromo-3-chloropropane (ng/mL)	Chemicals	Volatile Organic Compound (VOC) Metabolites	10396	2003-2004, 2005-2006, 2007-2008, 2009-2010	(ng/mL)	96-12-8	LBDV2PLC	Volatile Organic Compounds (VOC)	VOCs
LBXV07N	Blood Heptane (ng/mL)	Chemicals	Volatile Organic Compound (VOC) Metabolites	8936	2013-2014, 2015-2016, 2017-2018	(ng/mL)	142-82-5	LBDV07LC	Volatile Organic Compounds (VOC)	VOCs
LBXVMIK	Blood Methyl Isobutyl Ketone (ng/mL)	Chemicals	Volatile Organic Compound (VOC) Metabolites	2862	2017-2018	(ng/mL)	108-10-1	LBDVMKLC	Volatile Organic Compounds (VOC)	VOCs
LBXV08N	Blood Octane (ng/mL)	Chemicals	Volatile Organic Compound (VOC) Metabolites	8988	2013-2014, 2015-2016, 2017-2018	(ng/mL)	111-65-9	LBDV08LC	Volatile Organic Compounds (VOC)	VOCs
LBXV06	Blood Hexane (ng/mL)	Chemicals	Volatile Organic Compound (VOC) Metabolites	14369	2009-2010, 2011-2012, 2013-2014, 2015-2016, 2017-2018	(ng/mL)	110-54-3	LBDV06LC	Volatile Organic Compounds (VOC)	VOCs
LBXVTHF	Blood Tetrahydrofuran (ng/mL)	Chemicals	Volatile Organic Compound (VOC) Metabolites	8899	2013-2014, 2015-2016, 2017-2018	(ng/mL)	109-99-9	LBDVHTLC	Volatile Organic Compounds (VOC)	VOCs
LBXVBZN	Blood Benzonitrile (ng/mL)	Chemicals	Volatile Organic Compound (VOC) Metabolites	5894	2015-2016, 2017-2018	(ng/mL)	100-47-0	LBDVZBLC	Volatile Organic Compounds (VOC)	VOCs
LBXVEA	Blood Ethyl Acetate (ng/mL)	Chemicals	Volatile Organic Compound (VOC) Metabolites	8924	2013-2014, 2015-2016, 2017-2018	(ng/mL)	141-78-6	LBDVEALC	Volatile Organic Compounds (VOC)	VOCs
LBXVME	Blood MTBE (pg/mL)	Chemicals	Volatile Organic Compound (VOC) Metabolites	22730	1999-2000, 2001-2002, 2003-2004, 2005-2006, 2007-2008, 2009-2010, 2011-2012, 2013-2014, 2015-2016, 2017-2018	(pg/mL)	1634-04-04	LBDVMELC	Volatile Organic Compounds (VOC)	VOCs
LBXVBM	Blood Bromodichloromethane (pg/mL)	Chemicals	Volatile Organic Compound (VOC) Metabolites	23658	1999-2000, 2001-2002, 2003-2004, 2005-2006, 2007-2008, 2009-2010, 2011-2012, 2013-2014, 2015-2016, 2017-2018	(pg/mL)	75-27-4	LBDVBMLC	Volatile Organic Compounds (VOC)	VOCs
LBXVCM	Blood Dibromochloromethane (pg/mL)	Chemicals	Volatile Organic Compound (VOC) Metabolites	23533	1999-2000, 2001-2002, 2003-2004, 2005-2006, 2007-2008, 2009-2010, 2011-2012, 2013-2014, 2015-2016, 2017-2018	(pg/mL)	124-48-1	LBDVCMLC	Volatile Organic Compounds (VOC)	VOCs
LBXVNB	Blood Nitrobenzene (ng/mL)	Chemicals	Volatile Organic Compound (VOC) Metabolites	21947	2003-2004, 2005-2006, 2007-2008, 2009-2010, 2011-2012, 2013-2014, 2015-2016, 2017-2018	(ng/mL)	98-95-3	LBDVNBLC	Volatile Organic Compounds (VOC)	VOCs
LBXVDX	Blood 1,4-Dioxane (ng/mL)	Chemicals	Volatile Organic Compound (VOC) Metabolites	11342	2009-2010, 2011-2012, 2013-2014, 2015-2016	(ng/mL)	123-91-1	LBDVDXLC	Volatile Organic Compounds (VOC)	VOCs
URXCYM	N-acetyl-S-(2-cyanoethyl)-L-cysteine (ng/mL)	Chemicals	Volatile Organic Compound (VOC) Metabolites	11226	2005-2006, 2011-2012, 2013-2014, 2015-2016	(ng/mL)	74514-75-3	URDCYMLC	Volatile Organic Compounds (VOC)	VOCs
URXBMA	N-Acetyl-S-(benzyl)-L-cysteine (ng/mL)	Chemicals	Volatile Organic Compound (VOC) Metabolites	11271	2005-2006, 2011-2012, 2013-2014, 2015-2016	(ng/mL)	19542-77-9	URDBMALC	Volatile Organic Compounds (VOC)	VOCs
URXDPM	N-acetyl-S-(dimethylphenyl)-L-cysteine (ng/mL)	Chemicals	Volatile Organic Compound (VOC) Metabolites	11121	2005-2006, 2011-2012, 2013-2014, 2015-2016	(ng/mL)	1330-20-7	URDDPMLC	Volatile Organic Compounds (VOC)	VOCs
LBXVBF	Blood Bromoform (pg/mL)	Chemicals	Volatile Organic Compound (VOC) Metabolites	23434	1999-2000, 2001-2002, 2003-2004, 2005-2006, 2007-2008, 2009-2010, 2011-2012, 2013-2014, 2015-2016, 2017-2018	(pg/mL)	75-25-2	LBDVBFLC	Volatile Organic Compounds (VOC)	VOCs
URXMB3	N-Acetyl-S-(4-hydroxy-2-butenyl)-L-Cysteine (ng/mL)	Chemicals	Volatile Organic Compound (VOC) Metabolites	11170	2005-2006, 2011-2012, 2013-2014, 2015-2016	(ng/mL)	106-99-0	URDMB3LC	Volatile Organic Compounds (VOC)	VOCs
URXPMA	N-Acetyl-S-(phenyl)-L-cysteine (ng/mL)	Chemicals	Volatile Organic Compound (VOC) Metabolites	11211	2005-2006, 2011-2012, 2013-2014, 2015-2016	(ng/mL)	4775-80-8	URDPMALC	Volatile Organic Compounds (VOC)	VOCs
URXMB1	N-acetyl-s-(1-hydroxyMethyl)-2-propenyl)-L-cysteine (ng/mL)	Chemicals	Volatile Organic Compound (VOC) Metabolites	11209	2005-2006, 2011-2012, 2013-2014, 2015-2016	(ng/mL)	144889-51-0	URDMB1LC	Volatile Organic Compounds (VOC)	VOCs
URXMB2	N-acetyl-S-(2-hydroxy-3-butenyl)-L-cysteine (ng/mL)	Chemicals	Volatile Organic Compound (VOC) Metabolites	11277	2005-2006, 2011-2012, 2013-2014, 2015-2016	(ng/mL)	159092-64-5	URDMB2LC	Volatile Organic Compounds (VOC)	VOCs
URXPHE	N-acetyl-S-(phenyl-2-hydroxyethyl)-L-cysteine (ng/mL)	Chemicals	Volatile Organic Compound (VOC) Metabolites	11151	2005-2006, 2011-2012, 2013-2014, 2015-2016	(ng/mL)	14510-10-2	URDPHELC	Volatile Organic Compounds (VOC)	VOCs
URXHEM	N-acetyl-S-(2-Hydroxyethyl)-L-cysteine (ng/mL)	Chemicals	Volatile Organic Compound (VOC) Metabolites	11236	2005-2006, 2011-2012, 2013-2014, 2015-2016	(ng/mL)	15060-26-1	URDHEMLC	Volatile Organic Compounds (VOC)	VOCs
URXIPM3	N-Acetyl-S-(4-hydroxy-2-methyl-2-butenyl)-L-cysteine (ng/mL)	Chemicals	Volatile Organic Compound (VOC) Metabolites	3015	2015-2016	(ng/mL)	NA	URDPM3LC	Volatile Organic Compounds (VOC)	VOCs
URXBPM	N-Acetyl-S-(n-propyl)-L-cysteine (ng/mL)	Chemicals	Volatile Organic Compound (VOC) Metabolites	11148	2005-2006, 2011-2012, 2013-2014, 2015-2016	(ng/mL)	14402-54-1	URDBPMLC	Volatile Organic Compounds (VOC)	VOCs
URXIPM1	N-Acetyl-S-(2-hydroxy-3-methyl-3-butenyl)-L-cysteine + N-Acetyl-S-(2-hydroxy-2-methyl-3-butenyl)-L-cysteine (ng/mL)	Chemicals	Volatile Organic Compound (VOC) Metabolites	3015	2015-2016	(ng/mL)	NA	URDPM1LC	Volatile Organic Compounds (VOC)	VOCs
URXPMM	N-acetyl-s-(3-hydroxypropyl-1-methyl)-L-cysteine (ng/mL)	Chemicals	Volatile Organic Compound (VOC) Metabolites	11243	2005-2006, 2011-2012, 2013-2014, 2015-2016	(ng/mL)	33164-70-4	URDPMMLC	Volatile Organic Compounds (VOC)	VOCs
LBXVCF	Blood Chloroform (pg/mL)	Chemicals	Volatile Organic Compound (VOC) Metabolites	22927	1999-2000, 2001-2002, 2003-2004, 2005-2006, 2007-2008, 2009-2010, 2011-2012, 2013-2014, 2015-2016, 2017-2018	(pg/mL)	67-66-3	LBDVCFLC	Volatile Organic Compounds (VOC)	VOCs
URXAAM	N-acetyl-S-(2-carbamoylethyl)-L-cysteine (ng/mL)	Chemicals	Volatile Organic Compound (VOC) Metabolites	11161	2005-2006, 2011-2012, 2013-2014, 2015-2016	(ng/mL)	81690-92-8	URDAAMLC	Volatile Organic Compounds (VOC)	VOCs
URXCYHA	N-Acetyl-S-(1-cyano-2-hydroxyethyl)-L-cysteine (CYHA) (ng/mL)	Chemicals	Volatile Organic Compound (VOC) Metabolites	3015	2015-2016	(ng/mL)	74514-75-3	URDCYALC	Volatile Organic Compounds (VOC)	VOCs
URXTCV	N-acetyl-s-(trichlorovinyl)-L-cysteine (ng/mL)	Chemicals	Volatile Organic Compound (VOC) Metabolites	11269	2005-2006, 2011-2012, 2013-2014, 2015-2016	(ng/mL)	111348-61-9	URDTCVLC	Volatile Organic Compounds (VOC)	VOCs
URX2DC	N-acetyl-S-(2,2-Dichlorovinyl)-L-cysteine (ng/mL)	Chemicals	Volatile Organic Compound (VOC) Metabolites	11017	2005-2006, 2011-2012, 2013-2014, 2015-2016	(ng/mL)	126543-43-9	URD2DCLC	Volatile Organic Compounds (VOC)	VOCs
URX2MH	2-Methylhippuric acid (ng/mL)	Chemicals	Volatile Organic Compound (VOC) Metabolites	11020	2005-2006, 2011-2012, 2013-2014, 2015-2016	(ng/mL)	42013-20-7	URD2MHLC	Volatile Organic Compounds (VOC)	VOCs
URXDHB	N-acetyl-S-(3,4-dihydroxybutyl)-L-cysteine (ng/mL)	Chemicals	Volatile Organic Compound (VOC) Metabolites	10965	2005-2006, 2011-2012, 2013-2014, 2015-2016	(ng/mL)	144889-50-9	URDDHBLC	Volatile Organic Compounds (VOC)	VOCs
URXHP2	N-acetyl-S-(2-hydroxypropyl)-L-cysteine (ng/mL)	Chemicals	Volatile Organic Compound (VOC) Metabolites	11246	2005-2006, 2011-2012, 2013-2014, 2015-2016	(ng/mL)	923-43-3	URDHP2LC	Volatile Organic Compounds (VOC)	VOCs
URXAMC	N-acetyl-S-(N-methylcarbamoyl)-L-cysteine (ng/mL)	Chemicals	Volatile Organic Compound (VOC) Metabolites	11229	2005-2006, 2011-2012, 2013-2014, 2015-2016	(ng/mL)	103974-29-4	URDAMCLC	Volatile Organic Compounds (VOC)	VOCs
URXCEM	N-acetyl-S-(2-Carboxyethyl)-L-cysteine (ng/mL)	Chemicals	Volatile Organic Compound (VOC) Metabolites	11259	2005-2006, 2011-2012, 2013-2014, 2015-2016	(ng/mL)	51868-61-2	URDCEMLC	Volatile Organic Compounds (VOC)	VOCs
URX34M	3-methylhippuric acid & 4-methylhippuric acid (ng/mL)	Chemicals	Volatile Organic Compound (VOC) Metabolites	11277	2005-2006, 2011-2012, 2013-2014, 2015-2016	(ng/mL)	27115-49-7	URD34MLC	Volatile Organic Compounds (VOC)	VOCs
URXGAM	N-acetyl-S-(2-carbamoyl-2-hydroxyethyl)-L-cysteine (ng/mL)	Chemicals	Volatile Organic Compound (VOC) Metabolites	11286	2005-2006, 2011-2012, 2013-2014, 2015-2016	(ng/mL)	137698-08-9	URDGAMLC	Volatile Organic Compounds (VOC)	VOCs
URXTTC	2-thioxothiazolidine-4-carboxylic acid (ng/mL)	Chemicals	Volatile Organic Compound (VOC) Metabolites	8275	2005-2006, 2011-2012, 2013-2014	(ng/mL)	20933-67-9	URDTTCLC	Volatile Organic Compounds (VOC)	VOCs
URXMAD	Mandelic acid (ng/mL)	Chemicals	Volatile Organic Compound (VOC) Metabolites	11184	2005-2006, 2011-2012, 2013-2014, 2015-2016	(ng/mL)	90-64-2	URDMADLC	Volatile Organic Compounds (VOC)	VOCs
URXPHG	Phenylglyoxylic acid (ng/mL)	Chemicals	Volatile Organic Compound (VOC) Metabolites	11223	2005-2006, 2011-2012, 2013-2014, 2015-2016	(ng/mL)	611-73-4	URDPHGLC	Volatile Organic Compounds (VOC)	VOCs
URX1DC	N-acetyl-S-(1,2-dichlorovinyl)-L-cysteine (ng/mL)	Chemicals	Volatile Organic Compound (VOC) Metabolites	10996	2005-2006, 2011-2012, 2013-2014, 2015-2016	(ng/mL)	2148-31-4	URD1DCLC	Volatile Organic Compounds (VOC)	VOCs
URXHPM	N-acetyl-S-(3-Hydroxypropyl)-L-cysteine (ng/mL)	Chemicals	Volatile Organic Compound (VOC) Metabolites	11062	2005-2006, 2011-2012, 2013-2014, 2015-2016	(ng/mL)	23127-40-4	URDHPMLC	Volatile Organic Compounds (VOC)	VOCs
URXATC	2-Aminothiazole-4-carboxylic acid (ng/mL)	Chemicals	Volatile Organic Compound (VOC) Metabolites	11173	2005-2006, 2011-2012, 2013-2014, 2015-2016	(ng/mL)	16899-18-6	URDATCLC	Volatile Organic Compounds (VOC)	VOCs
LBXNM	Blood Nitromethane (pg/mL)	Chemicals	Volatile Organic Compound (VOC) Metabolites	8000	2007-2008, 2009-2010, 2011-2012	(pg/mL)	75-52-5	LBDNMLC	Volatile Organic Compounds (VOC)	VOCs
LBXSZN	Serum Zinc (ug/dL)	Chemicals	Zinc	7284	2011-2012, 2013-2014, 2015-2016	(ug/dL)	7440-66-6	LBXSZNLC	Metals	Metals
LBDACRLC	Comments code for Acrylamide	Comments	Acrylamide & Glycidamide	19719	2003-2004, 2005-2006, 2013-2014, 2015-2016
LBDGLYLC	Comments code for Glycideamide	Comments	Acrylamide & Glycidamide	19603	2003-2004, 2005-2006, 2013-2014, 2015-2016
LBDI5ALC	Comments code for Isopentanaldehyde	Comments	Aldehydes	1798	2013-2014
LBD5ALC	Comments code for Pentanaldehyde	Comments	Aldehydes	1768	2013-2014
LBDTLALC	Comments code for o-Tolualdehyde	Comments	Aldehydes	1561	2013-2014
LBDCRLC	Comments code for Crotonaldehyde	Comments	Aldehydes	1733	2013-2014
LBD7ALC	Comments code for Heptaldehyde	Comments	Aldehydes	1527	2013-2014
LBD4ALC	Comments code for Butyraldehyde	Comments	Aldehydes	1740	2013-2014
LBDBZLC	Comments code for Benzaldehyde	Comments	Aldehydes	1468	2013-2014
LBD8ALC	Comments code for Octanaldehyde	Comments	Aldehydes	1456	2013-2014
LBD6ALC	Comments code for Hexanaldehyde	Comments	Aldehydes	1571	2013-2014
LBD3ALC	Comments code for Propanaldehyde	Comments	Aldehydes	1714	2013-2014
LBD9ALC	Comments code for Nonanaldehyde	Comments	Aldehydes	1534	2013-2014
LBD10ALC	Comments code for Decanaldehyde	Comments	Aldehydes	1411	2013-2014
URD1NPLC	Comments code for 1-Aminonaphthalene, urine	Comments	Aromatic Amines	2478	2013-2014
URD4BPLC	Comments code for 4-Aminobiphenyl, urine	Comments	Aromatic Amines	2492	2013-2014
URD2NPLC	Comments code for 2-Aminonaphthalene, urine	Comments	Aromatic Amines	2488	2013-2014
URDANSLC	Comments code for o-Anisidine, urine	Comments	Aromatic Amines	2332	2013-2014
URDDMNLC	Comments code for 2,6-Dimethylaniline, urine	Comments	Aromatic Amines	2375	2013-2014
URDOTDLC	Comments code for o-Toluidine, urine	Comments	Aromatic Amines	2412	2013-2014
URD4MALC	Comments code for 4,4'-Diaminodiphenylmethane	Comments	Aromatic Diamines	2831	2015-2016
URD4DALC	Comments code for 2,4-Diaminotoluene	Comments	Aromatic Diamines	2595	2015-2016
URD6DALC	Comments code for 2,6-Diaminotoluene	Comments	Aromatic Diamines	2430	2015-2016
URD5NALC	Comments code for 1,5-Diaminonaphthalene	Comments	Aromatic Diamines	2758	2015-2016
URDPDALC	Comments code for p-Phenylenediamine	Comments	Aromatic Diamines	2608	2015-2016
URDSIMLC	Comments code for Desisopropyl atrazine mercapturate	Comments	Atrazine and Metabolites	2480	2007-2008
URDDTZLC	Comments code for Desethyl atrazine	Comments	Atrazine and Metabolites	2482	2007-2008
URDSISLC	Comments code for Desisopropyl atrazine	Comments	Atrazine and Metabolites	2445	2007-2008
URDATZLC	Comments code for Atrazine mercapturate	Comments	Atrazine and Metabolites	7438	1999-2000, 2001-2002, 2007-2008
URDAAZLC	Comments code for Atrazine	Comments	Atrazine and Metabolites	2588	2007-2008
URDDCZLC	Comments code for Diaminochloroatrazine	Comments	Atrazine and Metabolites	2588	2007-2008
LBDBB1LC	Comments code for 2,2',4,4',5,5'-hexabromobiphenyl lipid adj	Comments	Brominated Flame Retardants	2032	2003-2004
LBDBR8LC	Comments code for 2,2',4,4',5,6'-hexabromodiphenyl ether lipid adj	Comments	Brominated Flame Retardants	2014	2003-2004
LBDBR2LC	Comments code for 2,4,4'-tribromodiphenyl ether lipid adj	Comments	Brominated Flame Retardants	1987	2003-2004
LBDBR1LC	Comments code for 2,2',4-tribromodiphenyl ether lipid adj	Comments	Brominated Flame Retardants	1992	2003-2004
LBDBR66C	Comments code for 2,3',4,4'-tetrabromodiphenyl lipid adj	Comments	Brominated Flame Retardants	1999	2003-2004
LBDBR6LC	Comments code for 2,2',4,4',6-pentabromodiphenyl lipid adj	Comments	Brominated Flame Retardants	2040	2003-2004
LBDBR9LC	Comments code for 2,2',3,4,4',5',6-heptabromodiphenyl ether lipid adj	Comments	Brominated Flame Retardants	1993	2003-2004
LBDBR7LC	Comments code for 2,2',4,4',5,5'-hexabromodiphenyl ether lipid adj	Comments	Brominated Flame Retardants	2039	2003-2004
LBDBR4LC	Comments code for 2,2',3,4,4'-pentabromodiphenyl ether lipid adj	Comments	Brominated Flame Retardants	2000	2003-2004
LBDBR3LC	Comments code for 2,2',4,4'-tetrabromodiphenyl ether lipid adj	Comments	Brominated Flame Retardants	2016	2003-2004
LBDBR5LC	Comments code for 2,2',4,4',5-pentabromodiphenyl ether lipid adj	Comments	Brominated Flame Retardants	1985	2003-2004
URDUCDLC	Comments code for Urinary cadmium	Comments	Cadmium	48926	1988-1994, 1999-2000, 2001-2002, 2003-2004, 2005-2006, 2007-2008, 2009-2010, 2011-2012, 2013-2014, 2015-2016, 2017-2018
URDUCD1LC	Comments code for Urinary cadmium replicate 1	Comments	Cadmium	22321	1988-1994
URDUCD2LC	Comments code for Urinary cadmium replicate 2	Comments	Cadmium	1677	1988-1994
LBDBCDLC	Comments code for Blood cadmium	Comments	Cadmium	76389	1999-2000, 2001-2002, 2003-2004, 2005-2006, 2007-2008, 2009-2010, 2011-2012, 2013-2014, 2015-2016, 2017-2018
LBXSCALC	Comments code for Total Calcium	Comments	Calcium	82729	1988-1994, 1999-2000, 2001-2002, 2003-2004, 2005-2006, 2007-2008, 2009-2010, 2011-2012, 2013-2014, 2015-2016, 2017-2018
LBXSCA1LC	Comments code for Serum total calcium replicate 1	Comments	Calcium	25613	1988-1994, 2001-2002
LBXSCA2LC	Comments code for Serum total calcium replicate 2	Comments	Calcium	2694	1988-1994, 2001-2002
LBXSCLSILC	Comments code for Serum chloride	Comments	Chloride	24944	1999-2000, 2013-2014, 2015-2016, 2017-2018
LBXSCLSI1LC	Comments code for Serum chloride replicate 1	Comments	Chloride	6884	2001-2002
LBXSCLSI2LC	Comments code for Serum chloride replicate 2	Comments	Chloride	544	2001-2002
LBDBCOLC	Comments code for Cobalt	Comments	Chromium & Cobalt	6974	2015-2016, 2017-2018
LBDBCRLC	Comments code for Chromium	Comments	Chromium & Cobalt	6960	2015-2016, 2017-2018
LBXSCULC	Comments code for Serum Copper	Comments	Copper	7285	2011-2012, 2013-2014, 2015-2016
URDNALLC	Comments code for NNAL, urine	Comments	Cotinine	30397	2007-2008, 2009-2010, 2011-2012, 2013-2014
LBDCOTLC	Comments code for Serum cotinine	Comments	Cotinine	99696	1988-1994, 1999-2000, 2001-2002, 2003-2004, 2005-2006, 2007-2008, 2009-2010, 2011-2012, 2013-2014, 2015-2016, 2017-2018
LBDHCTLC	Comments code for Hydroxycotinine, Serum	Comments	Cotinine	22796	2013-2014, 2015-2016, 2017-2018
URDCOTLC	Comments code for Total Cotinine, urine	Comments	Cotinine	8228	2013-2014, 2015-2016, 2017-2018
URDHCTLC	Comments code for Total Hydroxycotinine, urine	Comments	Cotinine	8229	2013-2014, 2015-2016, 2017-2018
LB1COTLC	Comments code for Serum cotinine replicate 1	Comments	Cotinine	22922	1988-1994, 2001-2002
LB2COTLC	Comments code for Serum cotinine replicate 2	Comments	Cotinine	30676	1988-1994, 2001-2002
LB3COTLC	Comments code for Serum cotinine replicate 3	Comments	Cotinine	1542	1988-1994
URDANTLC	Comments code for Anatabine, urine	Comments	Cotinine	1716	2013-2014, 2015-2016, 2017-2018
URDANBLC	Comments code for Anabasine, urine	Comments	Cotinine	1716	2013-2014, 2015-2016, 2017-2018
URDHPBLC	Comments code for 1-(3-Pyridyl)-1-butanol-4-carboxylic acid, urine	Comments	Cotinine	553	2015-2016
VNURXPBALC	Comments code for 4-hydroxy-4-(3-pyridyl) butanoic acid, urine	Comments	Cotinine	548	2017-2018
URDCOXLC	Comments code for Cotinine-n-oxide, urine	Comments	Cotinine	1716	2013-2014, 2015-2016, 2017-2018
URDNOXLC	Comments code for Nicotine-1 N-oxide, urine	Comments	Cotinine	1716	2013-2014, 2015-2016, 2017-2018
URDNCTLC	Comments code for Nornicotine, urine	Comments	Cotinine	1715	2013-2014, 2015-2016, 2017-2018
URDNICLC	Comments code for Nicotine, urine	Comments	Cotinine	1716	2013-2014, 2015-2016, 2017-2018
URDDEELC	Comments code for DEET	Comments	DEET and Metabolites	15427	1999-2000, 2001-2002, 2007-2008, 2009-2010, 2011-2012, 2013-2014
URDDHDLC	Comments code for Desethyl hydroxy DEET	Comments	DEET and Metabolites	10376	2007-2008, 2009-2010, 2011-2012, 2013-2014
SSEMEAL	Comments code for 3-(Ethylcarbamoyl)benzoic acid	Comments	DEET and Metabolites	2386	2015-2016
URDDEALC	Comments code for DEET acid	Comments	DEET and Metabolites	13351	2007-2008, 2009-2010, 2011-2012, 2013-2014, 2015-2016
LBD105LC	Comments code for PCB105 Lipid Adj	Comments	Dioxins, Furans, & Coplanar PCBs	6101	1999-2000, 2001-2002, 2003-2004
LBD128LC	Comments code for PCB128 Lipid Adj	Comments	Dioxins, Furans, & Coplanar PCBs	6102	1999-2000, 2001-2002, 2003-2004
LBD138158LC	Comments code for PCB138 & 158 Lipid Adj	Comments	Dioxins, Furans, & Coplanar PCBs	1896	2003-2004
LBD146LC	Comments code for PCB146 Lipid Adj	Comments	Dioxins, Furans, & Coplanar PCBs	6116	1999-2000, 2001-2002, 2003-2004
LBD149LC	Comments code for PCB149 Lipid Adj	Comments	Dioxins, Furans, & Coplanar PCBs	4180	2001-2002, 2003-2004
LBD151LC	Comments code for PCB151 Lipid Adj	Comments	Dioxins, Furans, & Coplanar PCBs	4177	2001-2002, 2003-2004
LBD156LC	Comments code for PCB156 Lipid Adj	Comments	Dioxins, Furans, & Coplanar PCBs	6083	1999-2000, 2001-2002, 2003-2004
LBD157LC	Comments code for PCB157 Lipid Adj	Comments	Dioxins, Furans, & Coplanar PCBs	6049	1999-2000, 2001-2002, 2003-2004
LBD167LC	Comments code for PCB167 Lipid Adj	Comments	Dioxins, Furans, & Coplanar PCBs	6070	1999-2000, 2001-2002, 2003-2004
LBD170LC	Comments code for PCB170 Lipid Adj	Comments	Dioxins, Furans, & Coplanar PCBs	5987	1999-2000, 2001-2002, 2003-2004
LBD172LC	Comments code for PCB172 Lipid Adj	Comments	Dioxins, Furans, & Coplanar PCBs	5978	1999-2000, 2001-2002, 2003-2004
LBD177LC	Comments code for PCB177 Lipid Adj	Comments	Dioxins, Furans, & Coplanar PCBs	6042	1999-2000, 2001-2002, 2003-2004
LBD178LC	Comments code for PCB178 Lipid Adj	Comments	Dioxins, Furans, & Coplanar PCBs	6118	1999-2000, 2001-2002, 2003-2004
LBD180LC	Comments code for PCB180 Lipid Adj	Comments	Dioxins, Furans, & Coplanar PCBs	6122	1999-2000, 2001-2002, 2003-2004
LBD183LC	Comments code for PCB183 Lipid Adj	Comments	Dioxins, Furans, & Coplanar PCBs	6120	1999-2000, 2001-2002, 2003-2004
LBD187LC	Comments code for PCB187 Lipid Adj	Comments	Dioxins, Furans, & Coplanar PCBs	6126	1999-2000, 2001-2002, 2003-2004
LBD189LC	Comments code for PCB189 Lipid Adj	Comments	Dioxins, Furans, & Coplanar PCBs	4115	2001-2002, 2003-2004
LBD194LC	Comments code for PCB194 Lipid Adj	Comments	Dioxins, Furans, & Coplanar PCBs	4114	2001-2002, 2003-2004
LBD196203LC	Comments code for PCB196 & 203 Lipid Adj	Comments	Dioxins, Furans, & Coplanar PCBs	1878	2003-2004
LBD199LC	Comments code for PCB199 Lipid Adj	Comments	Dioxins, Furans, & Coplanar PCBs	4153	2001-2002, 2003-2004
LBD044LC	Comments code for PCB44 Lipid Adj	Comments	Dioxins, Furans, & Coplanar PCBs	1890	2003-2004
LBD049LC	Comments code for PCB49 Lipid Adj	Comments	Dioxins, Furans, & Coplanar PCBs	1876	2003-2004
LBD087LC	Comments code for PCB87 Lipid Adj	Comments	Dioxins, Furans, & Coplanar PCBs	4190	2001-2002, 2003-2004
LBD101LC	Comments code for PCB101 Lipid Adj	Comments	Dioxins, Furans, & Coplanar PCBs	6133	1999-2000, 2001-2002, 2003-2004
LBD118LC	Comments code for PCB118 Lipid Adj	Comments	Dioxins, Furans, & Coplanar PCBs	6120	1999-2000, 2001-2002, 2003-2004
LBD099LC	Comments code for PCB99 Lipid Adj	Comments	Dioxins, Furans, & Coplanar PCBs	6055	1999-2000, 2001-2002, 2003-2004
LBD195LC	Comments code for PCB195 Lipid Adj	Comments	Dioxins, Furans, & Coplanar PCBs	4050	2001-2002, 2003-2004
LBD206LC	Comments code for PCB206 Lipid Adj	Comments	Dioxins, Furans, & Coplanar PCBs	4075	2001-2002, 2003-2004
LBD209LC	Comments code for PCB209 Lipid Adj	Comments	Dioxins, Furans, & Coplanar PCBs	1854	2003-2004
LBD110LC	Comments code for PCB110 Lipid Adj	Comments	Dioxins, Furans, & Coplanar PCBs	4180	2001-2002, 2003-2004
LBD052LC	Comments code for PCB52 Lipid Adj	Comments	Dioxins, Furans, & Coplanar PCBs	5346	1999-2000, 2001-2002, 2003-2004
LBD066LC	Comments code for PCB66 Lipid Adj	Comments	Dioxins, Furans, & Coplanar PCBs	6079	1999-2000, 2001-2002, 2003-2004
LBD074LC	Comments code for PCB74 Lipid Adj	Comments	Dioxins, Furans, & Coplanar PCBs	6129	1999-2000, 2001-2002, 2003-2004
LBD153LC	Comments code for PCB153 Lipid Adj	Comments	Dioxins, Furans, & Coplanar PCBs	6128	1999-2000, 2001-2002, 2003-2004
LBD028LC	Comments code for PCB28 Lipid Adj	Comments	Dioxins, Furans, & Coplanar PCBs	3715	1999-2000, 2003-2004
LBDTCDLC	Comments code for 2,3,7,8-Tetrachlorodienzo-p-dioxin Lipid Adj	Comments	Dioxins, Furans, & Coplanar PCBs	5002	1999-2000, 2001-2002, 2003-2004
LBDD01LC	Comments code for 1,2,3,7,8-Pentachlorodibenzo-p-dioxin Lipid Adj	Comments	Dioxins, Furans, & Coplanar PCBs	5029	1999-2000, 2001-2002, 2003-2004
LBDF01LC	Comments code for 2,3,7,8-Tetrachlorodibenzofuran Lipid Adj	Comments	Dioxins, Furans, & Coplanar PCBs	5000	1999-2000, 2001-2002, 2003-2004
LBDF03LC	Comments code for 2,3,4,7,8-Pentachlorodibenzofuran Lipid Adj	Comments	Dioxins, Furans, & Coplanar PCBs	4996	1999-2000, 2001-2002, 2003-2004
LBDF02LC	Comments code for 1,2,3,7,8-Pentachlorodibenzofuran Lipid Adj	Comments	Dioxins, Furans, & Coplanar PCBs	5024	1999-2000, 2001-2002, 2003-2004
LBDF07LC	Comments code for 2,3,4,6,7,8-Hexchlorodibenzofuran Lipid Adj	Comments	Dioxins, Furans, & Coplanar PCBs	4980	1999-2000, 2001-2002, 2003-2004
LBDF06LC	Comments code for 1,2,3,7,8,9-Hexachlorodibenzofuran Lipid Adj	Comments	Dioxins, Furans, & Coplanar PCBs	4962	1999-2000, 2001-2002, 2003-2004
LBDF05LC	Comments code for 1,2,3,6,7,8-Hexachlorodibenzofuran Lipid Adj	Comments	Dioxins, Furans, & Coplanar PCBs	5002	1999-2000, 2001-2002, 2003-2004
LBDF04LC	Comments code for 1,2,3,4,7,8-Hexachlorodibenzofuran Lipid Adj	Comments	Dioxins, Furans, & Coplanar PCBs	4979	1999-2000, 2001-2002, 2003-2004
LBDBHCLC	Comments code for Beta-hexachlorocyclohexane	Comments	Dioxins, Furans, & Coplanar PCBs	6143	1999-2000, 2001-2002, 2003-2004
LBDF08LC	Comments code for 1,2,3,4,6,7,8-Heptachlorodibenzofuran (hpcdf) Lipid Adj	Comments	Dioxins, Furans, & Coplanar PCBs	4786	1999-2000, 2001-2002, 2003-2004
LBDF09LC	Comments code for 1,2,3,4,7,8,9-Heptachlorodibenzofuran Lipid Adj	Comments	Dioxins, Furans, & Coplanar PCBs	3076	2001-2002, 2003-2004
LBDD02LC	Comments code for 1,2,3,4,7,8-Hexachlorodibenzo-p-dioxin Lipid Adj	Comments	Dioxins, Furans, & Coplanar PCBs	3100	2001-2002, 2003-2004
LBDD03LC	Comments code for 1,2,3,6,7,8-Hexachlorodibenzo-p-dioxin Lipid Adj	Comments	Dioxins, Furans, & Coplanar PCBs	4990	1999-2000, 2001-2002, 2003-2004
LBDD04LC	Comments code for 1,2,3,7,8,9-Hexachlorodibenzo-p-dioxin Lipid Adj	Comments	Dioxins, Furans, & Coplanar PCBs	4977	1999-2000, 2001-2002, 2003-2004
LBDD05LC	Comments code for 1,2,3,4,6,7,8-Heptachlororodibenzo-p-dioxin Lipid Adj	Comments	Dioxins, Furans, & Coplanar PCBs	4988	1999-2000, 2001-2002, 2003-2004
LBD138LC	Comments code for PCB138 Lipid Adj	Comments	Dioxins, Furans, & Coplanar PCBs	4223	1999-2000, 2001-2002
LBD196LC	Comments code for PCB196 Lipid Adj	Comments	Dioxins, Furans, & Coplanar PCBs	2299	2001-2002
LBDPCBLC	Comments code for 3,3',4,4',5-Pentachlorobiphenyl (pncb) Lipid Adj	Comments	Dioxins, Furans, & Coplanar PCBs	4982	1999-2000, 2001-2002, 2003-2004
LBDHXCLC	Comments code for 3,3',4,4',5,5'-hexachlorobiphenyl Lipid Adj	Comments	Dioxins, Furans, & Coplanar PCBs	4977	1999-2000, 2001-2002, 2003-2004
LBDF10LC	Comments code for 1,2,3,4,6,7,8,9-Octachlorodibenzofuran Lipid Adj	Comments	Dioxins, Furans, & Coplanar PCBs	4935	1999-2000, 2001-2002, 2003-2004
LBDTC2LC	Comments code for 3,4,4',5-Tetrachlorobiphenyl Lipid Adj	Comments	Dioxins, Furans, & Coplanar PCBs	4958	1999-2000, 2001-2002, 2003-2004
LBDD07LC	Comments code for 1,2,3,4,6,7,8,9-Octachlorodibenzo-p-dioxin Lipid Adj	Comments	Dioxins, Furans, & Coplanar PCBs	4943	1999-2000, 2001-2002, 2003-2004
URDDCBLC	Comments code for 2,4-dichlorophenol	Comments	Environmental Pesticides	18252	2003-2004, 2005-2006, 2007-2008, 2009-2010, 2011-2012, 2013-2014, 2015-2016
URD1TBLC	Comments code for 2,4,5-trichlorophenol	Comments	Environmental Pesticides	10426	2003-2004, 2005-2006, 2007-2008, 2009-2010
URD14DLC	Comments code for 2,5-dichlorophenol	Comments	Environmental Pesticides	18252	2003-2004, 2005-2006, 2007-2008, 2009-2010, 2011-2012, 2013-2014, 2015-2016
URDOPPLC	Comments code for O-Phenylphenol	Comments	Environmental Pesticides	10426	2003-2004, 2005-2006, 2007-2008, 2009-2010
URD3TBLC	Comments code for 2,4,6-trichlorophenol	Comments	Environmental Pesticides	10426	2003-2004, 2005-2006, 2007-2008, 2009-2010
LBDEOALC	Comments code for Ethylene Oxide	Comments	Ethylene Oxide	4860	2013-2014, 2015-2016
SSTBBAL	Comments code for 2,3,4,5-tetrabromobenzoic acid	Comments	Flame Retardant Metabolites	6799	2011-2012, 2013-2014, 2015-2016
SSDBZPL	Comments code for Dibenzyl phosphate	Comments	Flame Retardant Metabolites	6798	2011-2012, 2013-2014, 2015-2016
SSIPPPL	Comments code for 2(isopropyl)phenyl)phenyl phosphate	Comments	Flame Retardant Metabolites	2416	2015-2016
SSBPPPL	Comments code for 4(tert-butyl)phenyl)phenyl phosphate	Comments	Flame Retardant Metabolites	2427	2015-2016
SSDOCPL	Comments code for Di-o-cresyl phosphate	Comments	Flame Retardant Metabolites	2316	2013-2014
SSDPCPL	Comments code for Di-p-cresyl phosphate	Comments	Flame Retardant Metabolites	2316	2013-2014
SSDBUPL	Comments code for Dibutyl phosphate	Comments	Flame Retardant Metabolites	6775	2011-2012, 2013-2014, 2015-2016
SSBCPPL	Comments code for Bis(1-chloro-2-propyl) phosphate	Comments	Flame Retardant Metabolites	6784	2011-2012, 2013-2014, 2015-2016
SSBDCPPL	Comments code for Bis(1,3-dichloro-2-propyl) phosphate	Comments	Flame Retardant Metabolites	6774	2011-2012, 2013-2014, 2015-2016
SSBCEPL	Comments code for Bis(2-chloroethyl) phosphate	Comments	Flame Retardant Metabolites	6769	2011-2012, 2013-2014, 2015-2016
SSDPHPL	Comments code for Diphenyl phosphate	Comments	Flame Retardant Metabolites	6793	2011-2012, 2013-2014, 2015-2016
SSDCPL	Comments code for Di-cresyl phosphates	Comments	Flame Retardant Metabolites	2430	2015-2016
LBDFORLC	Comments code for Formaldehyde	Comments	Formaldehyde	4521	2013-2014, 2015-2016
URDGP1LC	Comments code for 2-Amino-6-methyldipyrido[1,2-a:3',2'-d]imidazole	Comments	Heterocyclic Aromatic Amines	2572	2013-2014
URDMACLC	Comments code for 2-Amino-3-methyl-9H-pyrido[2,3-b]indole	Comments	Heterocyclic Aromatic Amines	2569	2013-2014
URDPHPLC	Comments code for 2-Amino-1-methyl-6-phenylimidazo[4,5-b]pyridine	Comments	Heterocyclic Aromatic Amines	2569	2013-2014
URDIQLC	Comments code for 2-amino-3-methyl-3H-imidazo[4,5-f] quinolone	Comments	Heterocyclic Aromatic Amines	2572	2013-2014
URDAACLC	Comments code for 2-Amino-9H-pyrido[2,3-b]indole	Comments	Heterocyclic Aromatic Amines	2568	2013-2014
URDTP2LC	Comments code for 1-Methyl-3-amino-5H-pyrido[4,3-b]indole	Comments	Heterocyclic Aromatic Amines	2571	2013-2014
URDTP1LC	Comments code for 3-Amino-1,4-dimethyl-5H-pyrido[4,3-b]indole	Comments	Heterocyclic Aromatic Amines	2569	2013-2014
URDGP2LC	Comments code for 2-Aminodipyrido[1,2-a:3',2'-d]imidazole	Comments	Heterocyclic Aromatic Amines	2572	2013-2014
URDHMLC	Comments code for Harman	Comments	Heterocyclic Aromatic Amines	2571	2013-2014
URDNHMLC	Comments code for Norharman	Comments	Heterocyclic Aromatic Amines	2552	2013-2014
LBDBGELC	Comments code for Ethylmercury	Comments	Inorganic Mercury	25432	2011-2012, 2013-2014, 2015-2016, 2017-2018
LBDBGMLC	Comments code for Methylmercury	Comments	Inorganic Mercury	25434	2011-2012, 2013-2014, 2015-2016, 2017-2018
LBDIHGLC	Comments code for Mercury, Inorganic	Comments	Inorganic Mercury	63983	1999-2000, 2001-2002, 2003-2004, 2005-2006, 2007-2008, 2009-2010, 2011-2012, 2013-2014, 2015-2016, 2017-2018
URDUIOLC	Comments code for Iodine, urine	Comments	Iodine	51536	1988-1994, 2001-2002, 2003-2004, 2005-2006, 2007-2008, 2009-2010, 2011-2012, 2013-2014, 2015-2016, 2017-2018
URDUIO1LC	Comments code for Urinary iodine replicate 1	Comments	Iodine	22090	1988-1994
URDUIO2LC	Comments code for Urinary iodine replicate 2	Comments	Iodine	1558	1988-1994
LBDBPBLC	Comments code for Blood lead	Comments	Lead	102620	1988-1994, 1999-2000, 2001-2002, 2003-2004, 2005-2006, 2007-2008, 2009-2010, 2011-2012, 2013-2014, 2015-2016, 2017-2018
LBDBPB1LC	Comments code for Blood lead replicate 1	Comments	Lead	35763	1988-1994, 2001-2002
LBDBPB2LC	Comments code for Blood lead replicate 2	Comments	Lead	2933	1988-1994, 2001-2002
LBDBMNLC	Comments code for Blood manganese	Comments	Manganese	25635	2011-2012, 2013-2014, 2015-2016, 2017-2018
SSCYALC	Comments code for Cyanuric acid	Comments	Melamine	444	2003-2004
SSMELLC	Comments code for Melamine	Comments	Melamine	484	2003-2004
URDUHGLC	Comments code for Mercury, urine	Comments	Mercury	25388	1999-2000, 2001-2002, 2003-2004, 2005-2006, 2007-2008, 2009-2010, 2011-2012, 2013-2014, 2015-2016, 2017-2018
LBDTHGLC	Comments code for Blood mercury, total	Comments	Mercury	64689	1999-2000, 2001-2002, 2003-2004, 2005-2006, 2007-2008, 2009-2010, 2011-2012, 2013-2014, 2015-2016, 2017-2018
LBDMMALC	Comments code for Methylmalonic Acid	Comments	Methylmalonic Acid	10324	2011-2012, 2013-2014
SSTHIALC	Comments code for Thiacloprid	Comments	Neonicotinoids	2408	2015-2016
SSCLOTLC	Comments code for Clothianidin	Comments	Neonicotinoids	2423	2015-2016
SSANDLC	Comments code for N-Desmethylacetamiprid	Comments	Neonicotinoids	2418	2015-2016
SSACETLC	Comments code for Acetamiprid	Comments	Neonicotinoids	2427	2015-2016
SSOHIMLC	Comments code for 5-Hydroxy-Imidacloprid	Comments	Neonicotinoids	2312	2015-2016
SSIMIDLC	Comments code for Imidacloprid	Comments	Neonicotinoids	2405	2015-2016
URDNABLC	Comments code for N'-Nitrosoanabasine (NAB), urine	Comments	Nitrosamines	7923	2013-2014
URDNNNLC	Comments code for N'-Nitrosonornicotine, urine	Comments	Nitrosamines	7910	2013-2014
URDNATLC	Comments code for N'-Nitrosanatabine, urine	Comments	Nitrosamines	7912	2013-2014
URDBSMLC	Comments code for Bensulfuron methyl	Comments	Non-persistent Pesticide Metabolites	7483	2003-2004, 2005-2006, 2007-2008
URDFRMLC	Comments code for Foramsulfuron	Comments	Non-persistent Pesticide Metabolites	7212	2003-2004, 2005-2006, 2007-2008
URDPROLC	Comments code for Prosulfuron	Comments	Non-persistent Pesticide Metabolites	7274	2003-2004, 2005-2006, 2007-2008
URDRIMLC	Comments code for Rimsulfuron	Comments	Non-persistent Pesticide Metabolites	7407	2003-2004, 2005-2006, 2007-2008
URDSMMLC	Comments code for Sulfometuron methyl	Comments	Non-persistent Pesticide Metabolites	7123	2003-2004, 2005-2006, 2007-2008
URDTRNLC	Comments code for Triflusulfuron methyl	Comments	Non-persistent Pesticide Metabolites	7483	2003-2004, 2005-2006, 2007-2008
URDCHSLC	Comments code for Chlorsulfuron	Comments	Non-persistent Pesticide Metabolites	7085	2003-2004, 2005-2006, 2007-2008
URDMSMLC	Comments code for Mesosulfuron methyl	Comments	Non-persistent Pesticide Metabolites	7555	2003-2004, 2005-2006, 2007-2008
URDOXSLC	Comments code for Oxasulfuron	Comments	Non-persistent Pesticide Metabolites	7529	2003-2004, 2005-2006, 2007-2008
URDPIMLC	Comments code for Primisulfuron methyl	Comments	Non-persistent Pesticide Metabolites	7127	2003-2004, 2005-2006, 2007-2008
URDTRALC	Comments code for Triasulfuron	Comments	Non-persistent Pesticide Metabolites	7337	2003-2004, 2005-2006, 2007-2008
URDTHFLC	Comments code for Thifensulfuron methyl	Comments	Non-persistent Pesticide Metabolites	7484	2003-2004, 2005-2006, 2007-2008
URDACELC	Comments code for Acetochlor mercapturate	Comments	Non-persistent Pesticide Metabolites	3008	2001-2002
URDCCCLC	Comments code for cis-3-(2,2-dichlorovinyl)-2,2-dimethylcyclopropane carboxylic acid	Comments	Non-persistent Pesticide Metabolites	4999	1999-2000, 2001-2002
URDEMMLC	Comments code for Ethametsulfuron methyl	Comments	Non-persistent Pesticide Metabolites	7413	2003-2004, 2005-2006, 2007-2008
URDHLSLC	Comments code for Halosulfuron	Comments	Non-persistent Pesticide Metabolites	7371	2003-2004, 2005-2006, 2007-2008
URDMTMLC	Comments code for Metsulfuron methyl	Comments	Non-persistent Pesticide Metabolites	7488	2003-2004, 2005-2006, 2007-2008
URDNOSLC	Comments code for Nicosulfuron	Comments	Non-persistent Pesticide Metabolites	7314	2003-2004, 2005-2006, 2007-2008
URDSSFLC	Comments code for Sulfosulfuron	Comments	Non-persistent Pesticide Metabolites	7514	2003-2004, 2005-2006, 2007-2008
URDDPYLC	Comments code for 2-(diethylamino)-6-methylpyrimidin-4-ol/one	Comments	Non-persistent Pesticide Metabolites	2981	2001-2002
URDCMHLC	Comments code for 3-chloro-7-hydroxy-4-methyl-2H-chromen-2-one/ol	Comments	Non-persistent Pesticide Metabolites	2975	2001-2002
URDMETLC	Comments code for Metolachlor mercapturate	Comments	Non-persistent Pesticide Metabolites	3047	2001-2002
URDPPXLC	Comments code for 2-isopropoxyphenol	Comments	Non-persistent Pesticide Metabolites	7298	1999-2000, 2001-2002, 2003-2004
URDCBFLC	Comments code for Carbofuranphenol	Comments	Non-persistent Pesticide Metabolites	7414	1999-2000, 2001-2002, 2003-2004
URDALALC	Comments code for Alachlor mercapturate	Comments	Non-persistent Pesticide Metabolites	1942	1999-2000
URDOP6LC	Comments code for Diethyl dithiophosphate	Comments	Organophosphate Insecticides - Diakyl Phosphate Metabolites	20705	1999-2000, 2001-2002, 2003-2004, 2005-2006, 2007-2008, 2011-2012, 2015-2016, 2017-2018
URDOP5LC	Comments code for Dimethyl dithiophosphate	Comments	Organophosphate Insecticides - Diakyl Phosphate Metabolites	20864	1999-2000, 2001-2002, 2003-2004, 2005-2006, 2007-2008, 2011-2012, 2015-2016, 2017-2018
URDOP4LC	Comments code for Diethylthiophosphate	Comments	Organophosphate Insecticides - Diakyl Phosphate Metabolites	20820	1999-2000, 2001-2002, 2003-2004, 2005-2006, 2007-2008, 2011-2012, 2015-2016, 2017-2018
URDOP2LC	Comments code for Diethylphosphate	Comments	Organophosphate Insecticides - Diakyl Phosphate Metabolites	20890	1999-2000, 2001-2002, 2003-2004, 2005-2006, 2007-2008, 2011-2012, 2015-2016, 2017-2018
URDOP1LC	Comments code for Dimethyl phosphate	Comments	Organophosphate Insecticides - Diakyl Phosphate Metabolites	20888	1999-2000, 2001-2002, 2003-2004, 2005-2006, 2007-2008, 2011-2012, 2015-2016, 2017-2018
URDOP3LC	Comments code for Dimethyl thiophosphate	Comments	Organophosphate Insecticides - Diakyl Phosphate Metabolites	20914	1999-2000, 2001-2002, 2003-2004, 2005-2006, 2007-2008, 2011-2012, 2015-2016, 2017-2018
URDSCNLC	Comments code for Urinary thiocyanate	Comments	Perchlorate, Nitrate & Thiocyanate	28921	2001-2002, 2005-2006, 2007-2008, 2009-2010, 2011-2012, 2013-2014, 2015-2016
URDUP8LC	Comments code for Perchlorate, urine	Comments	Perchlorate, Nitrate & Thiocyanate	31455	2001-2002, 2003-2004, 2005-2006, 2007-2008, 2009-2010, 2011-2012, 2013-2014, 2015-2016
URDNO3LC	Comments code for Urinary nitrate	Comments	Perchlorate, Nitrate & Thiocyanate	28933	2001-2002, 2005-2006, 2007-2008, 2009-2010, 2011-2012, 2013-2014, 2015-2016
LBDPFSAL	Comments code for Perfluorooctane sulfonamide	Comments	Perfluoroalkyl and Polyfluoroalkyl Substances	12432	1999-2000, 2003-2004, 2005-2006, 2007-2008, 2009-2010, 2011-2012, 2013-2014
LBDPFNAL	Comments code for Perfluorononanoic acid	Comments	Perfluoroalkyl and Polyfluoroalkyl Substances	18812	1999-2000, 2003-2004, 2005-2006, 2007-2008, 2009-2010, 2011-2012, 2013-2014, 2015-2016, 2017-2018
LBDMPAHL	Comments code for 2-(N-methyl-PFOSA) acetate	Comments	Perfluoroalkyl and Polyfluoroalkyl Substances	18522	1999-2000, 2003-2004, 2005-2006, 2007-2008, 2009-2010, 2011-2012, 2013-2014, 2015-2016, 2017-2018
LBDBFOAL	Comments code for Branch perfluorooctanoic acid isomers	Comments	Perfluoroalkyl and Polyfluoroalkyl Substances	6401	2013-2014, 2015-2016, 2017-2018
LBDMFOSL	Comments code for Branched iso of PFOS	Comments	Perfluoroalkyl and Polyfluoroalkyl Substances	6401	2013-2014, 2015-2016, 2017-2018
LBDNFOSL	Comments code for Linear perfluorooctane sulfonate	Comments	Perfluoroalkyl and Polyfluoroalkyl Substances	6401	2013-2014, 2015-2016, 2017-2018
LBDNFOAL	Comments code for Linear perfluorooctanoate	Comments	Perfluoroalkyl and Polyfluoroalkyl Substances	6401	2013-2014, 2015-2016, 2017-2018
LBDEPAHL	Comments code for 2-(N-ethyl-PFOSA) acetate	Comments	Perfluoroalkyl and Polyfluoroalkyl Substances	12432	1999-2000, 2003-2004, 2005-2006, 2007-2008, 2009-2010, 2011-2012, 2013-2014
LBDPFBSL	Comments code for Perfluorobutane sulfonic acid	Comments	Perfluoroalkyl and Polyfluoroalkyl Substances	13434	2003-2004, 2005-2006, 2007-2008, 2009-2010, 2011-2012, 2013-2014
LBDPFDEL	Comments code for Perfluorodecanoic acid	Comments	Perfluoroalkyl and Polyfluoroalkyl Substances	18812	1999-2000, 2003-2004, 2005-2006, 2007-2008, 2009-2010, 2011-2012, 2013-2014, 2015-2016, 2017-2018
LBDPFDOL	Comments code for Perfluorododecanoic acid	Comments	Perfluoroalkyl and Polyfluoroalkyl Substances	16593	1999-2000, 2003-2004, 2005-2006, 2007-2008, 2009-2010, 2011-2012, 2013-2014, 2015-2016
LBDPFHPL	Comments code for Perfluoroheptanoic acid	Comments	Perfluoroalkyl and Polyfluoroalkyl Substances	14890	1999-2000, 2003-2004, 2005-2006, 2007-2008, 2009-2010, 2011-2012, 2013-2014
LBDPFHSL	Comments code for Perfluorohexane sulfonic acid	Comments	Perfluoroalkyl and Polyfluoroalkyl Substances	18812	1999-2000, 2003-2004, 2005-2006, 2007-2008, 2009-2010, 2011-2012, 2013-2014, 2015-2016, 2017-2018
LBDPFOAL	Comments code for Perfluorooctanoic acid	Comments	Perfluoroalkyl and Polyfluoroalkyl Substances	18308	1999-2000, 2003-2004, 2005-2006, 2007-2008, 2009-2010, 2011-2012, 2013-2014, 2015-2016, 2017-2018
LBDPFUAL	Comments code for Perfluoroundecanoic acid	Comments	Perfluoroalkyl and Polyfluoroalkyl Substances	18812	1999-2000, 2003-2004, 2005-2006, 2007-2008, 2009-2010, 2011-2012, 2013-2014, 2015-2016, 2017-2018
VNURXCLPFL	Comments code for Urinary 9-chlorohexadecafluoro-3-oxanonane-1-sulfonate	Comments	Perfluoroalkyl and Polyfluoroalkyl Substances	2328	2013-2014
VNURXDONAL	Comments code for Urinary Adona (ammonium salt of 4,8-dioxa-3H-perfluorononanoate)	Comments	Perfluoroalkyl and Polyfluoroalkyl Substances	2328	2013-2014
VNURXMFOSL	Comments code for Urinary Branched iso of PFOS	Comments	Perfluoroalkyl and Polyfluoroalkyl Substances	2328	2013-2014
VNURXBFOAL	Comments code for Urinary Branched isomers of perfluorooctanoate	Comments	Perfluoroalkyl and Polyfluoroalkyl Substances	2328	2013-2014
VNURXGENXL	Comments code for Urinary GenX (HFPO-DA propanoateammonium salt of heptafluoropropoxy)-propanoate	Comments	Perfluoroalkyl and Polyfluoroalkyl Substances	2328	2013-2014
VNURXPFBSL	Comments code for Urinary Perfluorobutane sulfonic acid	Comments	Perfluoroalkyl and Polyfluoroalkyl Substances	2737	2013-2014
VNURXPFBAL	Comments code for Urinary Perfluorobutanoic acid	Comments	Perfluoroalkyl and Polyfluoroalkyl Substances	2328	2013-2014
VNURXPFDEL	Comments code for Urinary Perfluorodecanoic acid	Comments	Perfluoroalkyl and Polyfluoroalkyl Substances	2737	2013-2014
VNURXFHPSL	Comments code for Urinary Perfluoroheptane sulfonic acid	Comments	Perfluoroalkyl and Polyfluoroalkyl Substances	2328	2013-2014
VNURXPFHPL	Comments code for Urinary Perfluoroheptanoic acid	Comments	Perfluoroalkyl and Polyfluoroalkyl Substances	2737	2013-2014
VNURXPFHSL	Comments code for Urinary Perfluorohexane sulfonic acid	Comments	Perfluoroalkyl and Polyfluoroalkyl Substances	2737	2013-2014
VNURXPFHAL	Comments code for Urinary Perfluorohexanoic acid	Comments	Perfluoroalkyl and Polyfluoroalkyl Substances	2328	2013-2014
VNURXPFNAL	Comments code for Urinary Perfluorononanoic acid	Comments	Perfluoroalkyl and Polyfluoroalkyl Substances	2737	2013-2014
VNURXFPEAL	Comments code for Urinary Perfluoropentanoic acid	Comments	Perfluoroalkyl and Polyfluoroalkyl Substances	2328	2013-2014
VNURXPFUAL	Comments code for Urinary Perfluoroundecanoic acid	Comments	Perfluoroalkyl and Polyfluoroalkyl Substances	2737	2013-2014
LBDPFOSL	Comments code for Perfluorooctane sulfonic acid	Comments	Perfluoroalkyl and Polyfluoroalkyl Substances	18308	1999-2000, 2003-2004, 2005-2006, 2007-2008, 2009-2010, 2011-2012, 2013-2014, 2015-2016, 2017-2018
URDBUPLC	Comments code for Butyl paraben	Comments	Personal Care and Consumer Product Chemicals and Metabolites	15727	2005-2006, 2007-2008, 2009-2010, 2011-2012, 2013-2014, 2015-2016
URDPPBLC	Comments code for Propyl paraben	Comments	Personal Care and Consumer Product Chemicals and Metabolites	15727	2005-2006, 2007-2008, 2009-2010, 2011-2012, 2013-2014, 2015-2016
URDBPSLC	Comments code for Urinary Bisphenol S	Comments	Personal Care and Consumer Product Chemicals and Metabolites	5333	2013-2014, 2015-2016
URDTLCLC	Comments code for Urinary Triclocarban	Comments	Personal Care and Consumer Product Chemicals and Metabolites	5337	2013-2014, 2015-2016
URD4TOLC	Comments code for Urinary 4-tert-octylphenol	Comments	Personal Care and Consumer Product Chemicals and Metabolites	7901	2005-2006, 2007-2008, 2009-2010
URDBPHLC	Comments code for Urinary Bisphenol A	Comments	Personal Care and Consumer Product Chemicals and Metabolites	18244	2003-2004, 2005-2006, 2007-2008, 2009-2010, 2011-2012, 2013-2014, 2015-2016
URDBPFLC	Comments code for Urinary Bisphenol F	Comments	Personal Care and Consumer Product Chemicals and Metabolites	5333	2013-2014, 2015-2016
URDBP3LC	Comments code for Urinary Benzophenone-3	Comments	Personal Care and Consumer Product Chemicals and Metabolites	18244	2003-2004, 2005-2006, 2007-2008, 2009-2010, 2011-2012, 2013-2014, 2015-2016
URDEPBLC	Comments code for Ethyl paraben	Comments	Personal Care and Consumer Product Chemicals and Metabolites	15727	2005-2006, 2007-2008, 2009-2010, 2011-2012, 2013-2014, 2015-2016
URDMPBLC	Comments code for Methyl paraben	Comments	Personal Care and Consumer Product Chemicals and Metabolites	15727	2005-2006, 2007-2008, 2009-2010, 2011-2012, 2013-2014, 2015-2016
URDTRSLC	Comments code for Urinary Triclosan	Comments	Personal Care and Consumer Product Chemicals and Metabolites	18244	2003-2004, 2005-2006, 2007-2008, 2009-2010, 2011-2012, 2013-2014, 2015-2016
URDAPELC	Comments code for Acephate	Comments	Pesticides - Carbamates & Organophosphorus Metabolites	7542	2003-2004, 2005-2006, 2007-2008
URDMTOLC	Comments code for Dimethoate	Comments	Pesticides - Carbamates & Organophosphorus Metabolites	7656	2003-2004, 2005-2006, 2007-2008
URDETULC	Comments code for Ethylenethio urea	Comments	Pesticides - Carbamates & Organophosphorus Metabolites	7325	2003-2004, 2005-2006, 2007-2008
URDMMILC	Comments code for Methamidophos	Comments	Pesticides - Carbamates & Organophosphorus Metabolites	7543	2003-2004, 2005-2006, 2007-2008
URDOMOLC	Comments code for O-methoate	Comments	Pesticides - Carbamates & Organophosphorus Metabolites	7657	2003-2004, 2005-2006, 2007-2008
URDPTULC	Comments code for Propylenethio urea	Comments	Pesticides - Carbamates & Organophosphorus Metabolites	7657	2003-2004, 2005-2006, 2007-2008
LBDENDLC	Comments code for Endrin	Comments	Pesticides - Organochlorine Metabolites	4012	2001-2002, 2003-2004
LBDALDLC	Comments code for Aldrin	Comments	Pesticides - Organochlorine Metabolites	4221	2001-2002, 2003-2004
LBDDIELC	Comments code for Dieldrin	Comments	Pesticides - Organochlorine Metabolites	4111	2001-2002, 2003-2004
LBDGHCLC	Comments code for Gamma-hexachlorocyclohexane	Comments	Pesticides - Organochlorine Metabolites	6039	1999-2000, 2001-2002, 2003-2004
LBDHPELC	Comments code for Heptachlor Epoxide	Comments	Pesticides - Organochlorine Metabolites	5811	1999-2000, 2001-2002, 2003-2004
LBDHCBLC	Comments code for Hexachlorobenzene	Comments	Pesticides - Organochlorine Metabolites	5940	1999-2000, 2001-2002, 2003-2004
LBDMIRLC	Comments code for Mirex	Comments	Pesticides - Organochlorine Metabolites	6061	1999-2000, 2001-2002, 2003-2004
LBDODTLC	Comments code for o,p'-DDT	Comments	Pesticides - Organochlorine Metabolites	5894	1999-2000, 2001-2002, 2003-2004
LBDOXYLC	Comments code for Oxychlordane	Comments	Pesticides - Organochlorine Metabolites	5888	1999-2000, 2001-2002, 2003-2004
LBDPDELC	Comments code for p,p'-DDE	Comments	Pesticides - Organochlorine Metabolites	6218	1999-2000, 2001-2002, 2003-2004
LBDPDTLC	Comments code for p,p'-DDT	Comments	Pesticides - Organochlorine Metabolites	5949	1999-2000, 2001-2002, 2003-2004
LBDTNALC	Comments code for Trans-nonachlor Lipid Adj	Comments	Pesticides - Organochlorine Metabolites	6174	1999-2000, 2001-2002, 2003-2004
LBXDTCLC	Comments code for d-Tocopherol	Comments	Pesticides - Organochlorine Metabolites	7268	2003-2004
URDMZPLC	Comments code for Mono-benzyl phthalate	Comments	Phthalates & Plasticizers Metabolites	26740	1999-2000, 2001-2002, 2003-2004, 2005-2006, 2007-2008, 2009-2010, 2011-2012, 2013-2014, 2015-2016, 2017-2018
URDMNMLC	Comments code for Mono-n-methyl phthalate	Comments	Phthalates & Plasticizers Metabolites	15777	2001-2002, 2003-2004, 2005-2006, 2007-2008, 2009-2010, 2011-2012
URDMHHLC	Comments code for Mono-(2-ethyl-5-hydroxyhexyl) phthalate	Comments	Phthalates & Plasticizers Metabolites	24199	2001-2002, 2003-2004, 2005-2006, 2007-2008, 2009-2010, 2011-2012, 2013-2014, 2015-2016, 2017-2018
URDMOHLC	Comments code for Mono-(2-ethyl-5-oxohexyl) phthalate	Comments	Phthalates & Plasticizers Metabolites	24199	2001-2002, 2003-2004, 2005-2006, 2007-2008, 2009-2010, 2011-2012, 2013-2014, 2015-2016, 2017-2018
URDMC1LC	Comments code for Mono-(3-carboxypropyl) phthalate	Comments	Phthalates & Plasticizers Metabolites	24199	2001-2002, 2003-2004, 2005-2006, 2007-2008, 2009-2010, 2011-2012, 2013-2014, 2015-2016, 2017-2018
URDECPLC	Comments code for Mono-2-ethyl-5-carboxypentyl phthalate	Comments	Phthalates & Plasticizers Metabolites	21417	2003-2004, 2005-2006, 2007-2008, 2009-2010, 2011-2012, 2013-2014, 2015-2016, 2017-2018
URDMIBLC	Comments code for Mono-isobutyl phthalate	Comments	Phthalates & Plasticizers Metabolites	24199	2001-2002, 2003-2004, 2005-2006, 2007-2008, 2009-2010, 2011-2012, 2013-2014, 2015-2016, 2017-2018
URDCNPLC	Comments code for Mono(carboxynonyl) phthalate	Comments	Phthalates & Plasticizers Metabolites	18812	2005-2006, 2007-2008, 2009-2010, 2011-2012, 2013-2014, 2015-2016, 2017-2018
URDCOPLC	Comments code for Mono(carboxyoctyl) phthalate	Comments	Phthalates & Plasticizers Metabolites	18812	2005-2006, 2007-2008, 2009-2010, 2011-2012, 2013-2014, 2015-2016, 2017-2018
URDMEPLC	Comments code for Mono-ethyl phthalate	Comments	Phthalates & Plasticizers Metabolites	26735	1999-2000, 2001-2002, 2003-2004, 2005-2006, 2007-2008, 2009-2010, 2011-2012, 2013-2014, 2015-2016, 2017-2018
URDMCHLC	Comments code for MHNCH	Comments	Phthalates & Plasticizers Metabolites	10911	2011-2012, 2013-2014, 2015-2016, 2017-2018
URDHIBLC	Comments code for Mono-2-hydroxy-isobutyl phthalate	Comments	Phthalates & Plasticizers Metabolites	8064	2013-2014, 2015-2016, 2017-2018
URDMHBLC	Comments code for Mono-3-hydroxy-n-butyl phthalate	Comments	Phthalates & Plasticizers Metabolites	8064	2013-2014, 2015-2016, 2017-2018
URDMBPLC	Comments code for Mono-n-butyl phthalate	Comments	Phthalates & Plasticizers Metabolites	26740	1999-2000, 2001-2002, 2003-2004, 2005-2006, 2007-2008, 2009-2010, 2011-2012, 2013-2014, 2015-2016, 2017-2018
URDMONLC	Comments code for Mono-oxoisononyl phthalate	Comments	Phthalates & Plasticizers Metabolites	5155	2015-2016, 2017-2018
URDMCPLC	Comments code for Mono-cyclohexyl phthalate	Comments	Phthalates & Plasticizers Metabolites	15829	1999-2000, 2001-2002, 2003-2004, 2005-2006, 2007-2008, 2009-2010
URDMCOLC	Comments code for Cyclohexane-1,2-dicarboxylic acid-mono(carboxyoctyl) ester phthalate	Comments	Phthalates & Plasticizers Metabolites	5737	2015-2016, 2017-2018
URDMHPLC	Comments code for Mono-(2-ethylhexyl) phthalate	Comments	Phthalates & Plasticizers Metabolites	26740	1999-2000, 2001-2002, 2003-2004, 2005-2006, 2007-2008, 2009-2010, 2011-2012, 2013-2014, 2015-2016, 2017-2018
URDMNPLC	Comments code for Mono-isononyl phthalate	Comments	Phthalates & Plasticizers Metabolites	26740	1999-2000, 2001-2002, 2003-2004, 2005-2006, 2007-2008, 2009-2010, 2011-2012, 2013-2014, 2015-2016, 2017-2018
URDMOPLC	Comments code for Mono-n-octyl phthalate	Comments	Phthalates & Plasticizers Metabolites	15829	1999-2000, 2001-2002, 2003-2004, 2005-2006, 2007-2008, 2009-2010
VNSUMDEHPLC	Comments code for Sum of metabolites of DEHP	Comments	Phthalates & Plasticizers Metabolites	21417	2003-2004, 2005-2006, 2007-2008, 2009-2010, 2011-2012, 2013-2014, 2015-2016, 2017-2018
URDETDLC	Comments code for Enterodiol	Comments	Phytoestrogens	15659	1999-2000, 2001-2002, 2003-2004, 2005-2006, 2007-2008, 2009-2010
URDEQULC	Comments code for Equol	Comments	Phytoestrogens	15309	1999-2000, 2001-2002, 2003-2004, 2005-2006, 2007-2008, 2009-2010
URDETLLC	Comments code for Enterolactone	Comments	Phytoestrogens	15680	1999-2000, 2001-2002, 2003-2004, 2005-2006, 2007-2008, 2009-2010
URDDMALC	Comments code for o-Desmethylangolensin (O-DMA)	Comments	Phytoestrogens	15390	1999-2000, 2001-2002, 2003-2004, 2005-2006, 2007-2008, 2009-2010
URDGNSLC	Comments code for Genistein	Comments	Phytoestrogens	15689	1999-2000, 2001-2002, 2003-2004, 2005-2006, 2007-2008, 2009-2010
URDDAZLC	Comments code for Daidzein	Comments	Phytoestrogens	15685	1999-2000, 2001-2002, 2003-2004, 2005-2006, 2007-2008, 2009-2010
URDP04LC	Comments code for 2-fluorene	Comments	Polycyclic Aromatic Hydrocarbons	21205	2001-2002, 2003-2004, 2005-2006, 2007-2008, 2009-2010, 2011-2012, 2013-2014, 2015-2016
URDP03LC	Comments code for 3-fluorene	Comments	Polycyclic Aromatic Hydrocarbons	21141	2001-2002, 2003-2004, 2005-2006, 2007-2008, 2009-2010, 2011-2012, 2013-2014, 2015-2016
URDP02LC	Comments code for 2-naphthol	Comments	Polycyclic Aromatic Hydrocarbons	21166	2001-2002, 2003-2004, 2005-2006, 2007-2008, 2009-2010, 2011-2012, 2013-2014, 2015-2016
URDP07LC	Comments code for 2-phenanthrene	Comments	Polycyclic Aromatic Hydrocarbons	15469	2001-2002, 2003-2004, 2005-2006, 2007-2008, 2009-2010, 2011-2012
URDP06LC	Comments code for 1-phenanthrene	Comments	Polycyclic Aromatic Hydrocarbons	21220	2001-2002, 2003-2004, 2005-2006, 2007-2008, 2009-2010, 2011-2012, 2013-2014, 2015-2016
URDP09LC	Comments code for 3-fluoranthene	Comments	Polycyclic Aromatic Hydrocarbons	2236	1999-2000
URDP05LC	Comments code for 3-phenanthrene	Comments	Polycyclic Aromatic Hydrocarbons	15453	2001-2002, 2003-2004, 2005-2006, 2007-2008, 2009-2010, 2011-2012
URDP10LC	Comments code for 1-pyrene	Comments	Polycyclic Aromatic Hydrocarbons	18430	2003-2004, 2005-2006, 2007-2008, 2009-2010, 2011-2012, 2013-2014, 2015-2016
URDP19LC	Comments code for 4-phenanthrene	Comments	Polycyclic Aromatic Hydrocarbons	7061	2003-2004, 2005-2006, 2011-2012
URDP17LC	Comments code for 9-fluorene	Comments	Polycyclic Aromatic Hydrocarbons	12772	2003-2004, 2005-2006, 2007-2008, 2009-2010, 2011-2012
URDP25LC	Comments code for 2 & 3-Hydroxyphenanthrene	Comments	Polycyclic Aromatic Hydrocarbons	5685	2013-2014, 2015-2016
URDP01LC	Comments code for 1-naphthol	Comments	Polycyclic Aromatic Hydrocarbons	18281	2003-2004, 2005-2006, 2007-2008, 2009-2010, 2011-2012, 2013-2014, 2015-2016
LBXSKSILC	Comments code for Potassium	Comments	Potassium	63968	1999-2000, 2001-2002, 2003-2004, 2005-2006, 2007-2008, 2009-2010, 2011-2012, 2013-2014, 2015-2016, 2017-2018
LBXSKSI1LC	Comments code for Serum potassium replicate 1	Comments	Potassium	6891	2001-2002
LBXSKSI2LC	Comments code for Serum potassium replicate 2	Comments	Potassium	544	2001-2002
URD24DLC	Comments code for 2,4-D	Comments	Pyrethroids, Herbicides, & Organophosphorus Metabolites	17738	1999-2000, 2001-2002, 2003-2004, 2007-2008, 2009-2010, 2011-2012, 2013-2014
URD25TLC	Comments code for 2,4,5-Trichlorophenoxyacetic acid	Comments	Pyrethroids, Herbicides, & Organophosphorus Metabolites	12612	1999-2000, 2001-2002, 2003-2004, 2007-2008, 2009-2010
URDOPMLC	Comments code for 3-phenoxybenzoic acid	Comments	Pyrethroids, Herbicides, & Organophosphorus Metabolites	15266	1999-2000, 2001-2002, 2007-2008, 2009-2010, 2011-2012, 2013-2014
URDCPMLC	Comments code for 3,5,6-trichloropyridinol	Comments	Pyrethroids, Herbicides, & Organophosphorus Metabolites	12979	1999-2000, 2001-2002, 2007-2008, 2009-2010, 2013-2014
URD4FPLC	Comments code for 4-fluoro-3-phenoxybenzoic acid	Comments	Pyrethroids, Herbicides, & Organophosphorus Metabolites	15429	1999-2000, 2001-2002, 2007-2008, 2009-2010, 2011-2012, 2013-2014
URDCB3LC	Comments code for cis-3-(2,2-dibromovinyl)-2,2-dimethylcyclopropane carboxylic acid	Comments	Pyrethroids, Herbicides, & Organophosphorus Metabolites	10075	1999-2000, 2001-2002, 2007-2008, 2009-2010
URDOXYLC	Comments code for Oxypyrimidine	Comments	Pyrethroids, Herbicides, & Organophosphorus Metabolites	15290	1999-2000, 2001-2002, 2007-2008, 2009-2010, 2011-2012, 2013-2014
URDPARLC	Comments code for Paranitrophenol	Comments	Pyrethroids, Herbicides, & Organophosphorus Metabolites	15206	1999-2000, 2001-2002, 2007-2008, 2009-2010, 2011-2012, 2013-2014
URDTCCLC	Comments code for trans-3-(2,2-dichlorovinyl)-2,2-dimethylcyclopropane carboxylic acid	Comments	Pyrethroids, Herbicides, & Organophosphorus Metabolites	15229	1999-2000, 2001-2002, 2007-2008, 2009-2010, 2011-2012, 2013-2014
URDMALLC	Comments code for Malathion dicarboxylic acid	Comments	Pyrethroids, Herbicides, & Organophosphorus Metabolites	7243	1999-2000, 2007-2008, 2009-2010
URDPCPLC	Comments code for Pentachlorophenol	Comments	Pyrethroids, Herbicides, & Organophosphorus Metabolites	2354	2003-2004
LBDBSELC	Comments code for Selenium	Comments	Selenium	45497	1988-1994, 1999-2000, 2011-2012, 2013-2014, 2015-2016, 2017-2018
LBDBSE1LC	Comments code for Serum selenium replicate 1	Comments	Selenium	18597	1988-1994
LBDBSE2LC	Comments code for Serum selenium replicate 2	Comments	Selenium	2102	1988-1994
LBXSNASILC	Comments code for Sodium	Comments	Sodium	63977	1999-2000, 2001-2002, 2003-2004, 2005-2006, 2007-2008, 2009-2010, 2011-2012, 2013-2014, 2015-2016, 2017-2018
LBXSNASI1LC	Comments code for Sodium replicate 1	Comments	Sodium	6891	2001-2002
LBXSNASI2LC	Comments code for Sodium replicate 2	Comments	Sodium	544	2001-2002
SEQN	Respondent sequence number	Comments	Survey Variables	121745	1988-1994, 1999-2000, 2001-2002, 2003-2004, 2005-2006, 2007-2008, 2009-2010, 2011-2012, 2013-2014, 2015-2016, 2017-2018
SEQN_new	Respondent sequence number that includes an identifier for NHANES III and NHANES continuous	Comments	Survey Variables	121745	1988-1994, 1999-2000, 2001-2002, 2003-2004, 2005-2006, 2007-2008, 2009-2010, 2011-2012, 2013-2014, 2015-2016, 2017-2018
SDDSRVYR	Release cycle number	Comments	Survey Variables	121745	1988-1994, 1999-2000, 2001-2002, 2003-2004, 2005-2006, 2007-2008, 2009-2010, 2011-2012, 2013-2014, 2015-2016, 2017-2018
URDEPCLC	Comments code for Mono-2-ethyl-5-carboxypentyl terephthalate	Comments	Terephthalate	5155	2015-2016, 2017-2018
URDMHTLC	Comments code for Mono-2-ethyl-5-hydroxyhexyl terephthalate	Comments	Terephthalate	5155	2015-2016, 2017-2018
URDUACLC	Comments code for Urinary Arsenocholine	Comments	Total & Speciated Arsenics	21698	2003-2004, 2005-2006, 2007-2008, 2009-2010, 2011-2012, 2013-2014, 2015-2016, 2017-2018
URDUA3LC	Comments code for Urinary Arsenous acid	Comments	Total & Speciated Arsenics	21698	2003-2004, 2005-2006, 2007-2008, 2009-2010, 2011-2012, 2013-2014, 2015-2016, 2017-2018
URDUMMAL	Comments code for Urinary Monomethylarsonic acid	Comments	Total & Speciated Arsenics	21697	2003-2004, 2005-2006, 2007-2008, 2009-2010, 2011-2012, 2013-2014, 2015-2016, 2017-2018
URDUTMLC	Comments code for Urinary Trimethylarsine Oxide	Comments	Total & Speciated Arsenics	13125	2003-2004, 2005-2006, 2007-2008, 2009-2010, 2011-2012
URDUASLC	Comments code for Urinary total Arsenic	Comments	Total & Speciated Arsenics	18825	2003-2004, 2005-2006, 2007-2008, 2009-2010, 2011-2012, 2013-2014, 2015-2016
URDUABLC	Comments code for Urinary Arsenobetaine	Comments	Total & Speciated Arsenics	21697	2003-2004, 2005-2006, 2007-2008, 2009-2010, 2011-2012, 2013-2014, 2015-2016, 2017-2018
URDUA5LC	Comments code for Urinary Arsenic acid	Comments	Total & Speciated Arsenics	21679	2003-2004, 2005-2006, 2007-2008, 2009-2010, 2011-2012, 2013-2014, 2015-2016, 2017-2018
URDUDALC	Comments code for Urinary Dimethylarsonic acid	Comments	Total & Speciated Arsenics	21698	2003-2004, 2005-2006, 2007-2008, 2009-2010, 2011-2012, 2013-2014, 2015-2016, 2017-2018
VNSUMARSLC	Comments code for Sum of arsenic metabolites	Comments	Total & Speciated Arsenics	21698	2003-2004, 2005-2006, 2007-2008, 2009-2010, 2011-2012, 2013-2014, 2015-2016, 2017-2018
URDUURLC	Comments code for Uranium, urine	Comments	Urinary Metals	21527	2001-2002, 2003-2004, 2005-2006, 2007-2008, 2009-2010, 2011-2012, 2013-2014, 2015-2016
URDUPTLC	Comments code for Platinum, urine	Comments	Urinary Metals	15763	1999-2000, 2001-2002, 2003-2004, 2005-2006, 2007-2008, 2009-2010
URDUTLLC	Comments code for Thallium, urine	Comments	Urinary Metals	26712	1999-2000, 2001-2002, 2003-2004, 2005-2006, 2007-2008, 2009-2010, 2011-2012, 2013-2014, 2015-2016, 2017-2018
URDUTULC	Comments code for Tungsten, urine	Comments	Urinary Metals	26621	1999-2000, 2001-2002, 2003-2004, 2005-2006, 2007-2008, 2009-2010, 2011-2012, 2013-2014, 2015-2016, 2017-2018
URDUSBLC	Comments code for Antimony, urine	Comments	Urinary Metals	26611	1999-2000, 2001-2002, 2003-2004, 2005-2006, 2007-2008, 2009-2010, 2011-2012, 2013-2014, 2015-2016, 2017-2018
URDUCOLC	Comments code for Cobalt, urine	Comments	Urinary Metals	26801	1999-2000, 2001-2002, 2003-2004, 2005-2006, 2007-2008, 2009-2010, 2011-2012, 2013-2014, 2015-2016, 2017-2018
URDUPBLC	Comments code for Lead, urine	Comments	Urinary Metals	26398	1999-2000, 2001-2002, 2003-2004, 2005-2006, 2007-2008, 2009-2010, 2011-2012, 2013-2014, 2015-2016, 2017-2018
URDUBALC	Comments code for Barium, urine	Comments	Urinary Metals	26516	1999-2000, 2001-2002, 2003-2004, 2005-2006, 2007-2008, 2009-2010, 2011-2012, 2013-2014, 2015-2016, 2017-2018
URDUCSLC	Comments code for Cesium, urine	Comments	Urinary Metals	26799	1999-2000, 2001-2002, 2003-2004, 2005-2006, 2007-2008, 2009-2010, 2011-2012, 2013-2014, 2015-2016, 2017-2018
URDUBELC	Comments code for Beryllium, urine	Comments	Urinary Metals	15764	1999-2000, 2001-2002, 2003-2004, 2005-2006, 2007-2008, 2009-2010
URDUMNLC	Comments code for Manganese, urine	Comments	Urinary Metals	11037	2011-2012, 2013-2014, 2015-2016, 2017-2018
URDUSNLC	Comments code for Tin, urine	Comments	Urinary Metals	11036	2011-2012, 2013-2014, 2015-2016, 2017-2018
URDUNILC	Comments code for Nickel, Urine	Comments	Urinary Metals	2791	2017-2018
URDUMOLC	Comments code for Molybdenum, urine	Comments	Urinary Metals	26592	1999-2000, 2001-2002, 2003-2004, 2005-2006, 2007-2008, 2009-2010, 2011-2012, 2013-2014, 2015-2016, 2017-2018
URDUSRLC	Comments code for Strontium, urine	Comments	Urinary Metals	8228	2011-2012, 2013-2014, 2015-2016
LBDALC1LC	Comments code for Serum alpha carotene replicate 1	Comments	Vitamin A, Vitamin E & Carotenoids	23274	1988-1994
LBDALC2LC	Comments code for Serum alpha carotene replicate 2	Comments	Vitamin A, Vitamin E & Carotenoids	2333	1988-1994
LBDCRY1LC	Comments code for Serum beta cryptoxanthin replicate 1	Comments	Vitamin A, Vitamin E & Carotenoids	23272	1988-1994
LBDCRY2LC	Comments code for Serum beta cryptoxanthin replicate 2	Comments	Vitamin A, Vitamin E & Carotenoids	2333	1988-1994
LBDVIA1LC	Comments code for Vitamin A replicate 1	Comments	Vitamin A, Vitamin E & Carotenoids	23274	1988-1994
LBDALCLC	Comments code for Serum alpha carotene	Comments	Vitamin A, Vitamin E & Carotenoids	44142	1988-1994, 2003-2004, 2005-2006, 2017-2018
LBDCRYLC	Comments code for Serum beta cryptoxanthin	Comments	Vitamin A, Vitamin E & Carotenoids	44295	1988-1994, 2003-2004, 2005-2006, 2017-2018
LBDARYLC	Comments code for alpha-cryptoxanthin	Comments	Vitamin A, Vitamin E & Carotenoids	13750	2003-2004, 2017-2018
LBDVIALC	Comments code for Vitamin A	Comments	Vitamin A, Vitamin E & Carotenoids	44680	1988-1994, 2003-2004, 2005-2006, 2017-2018
LBXCLZLC	Comments code for cis-Lutein/Zeaxanthin	Comments	Vitamin A, Vitamin E & Carotenoids	7268	2003-2004
LBXCLCLC	Comments code for cis-Lycopene	Comments	Vitamin A, Vitamin E & Carotenoids	7268	2003-2004
LBXLUTLC	Comments code for Lutein	Comments	Vitamin A, Vitamin E & Carotenoids	7268	2003-2004
LBXPHELC	Comments code for Phytoene	Comments	Vitamin A, Vitamin E & Carotenoids	7268	2003-2004
LBXPHFLC	Comments code for Phytofluene	Comments	Vitamin A, Vitamin E & Carotenoids	7268	2003-2004
LBDCBCLC	Comments code for Serum cis-Beta carotene	Comments	Vitamin A, Vitamin E & Carotenoids	20108	2003-2004, 2005-2006, 2017-2018
LBDLUZLC	Comments code for Serum combined lutein/zeaxanthin	Comments	Vitamin A, Vitamin E & Carotenoids	44368	1988-1994, 2003-2004, 2005-2006, 2017-2018
LBXBCCLC	Comments code for Serum total beta carotene	Comments	Vitamin A, Vitamin E & Carotenoids	37868	1988-1994, 2003-2004, 2005-2006
LBDBECLC	Comments code for Serum trans-Beta carotene	Comments	Vitamin A, Vitamin E & Carotenoids	29469	2001-2002, 2003-2004, 2005-2006, 2017-2018
LBDLYCLC	Comments code for Serum trans-lycopene	Comments	Vitamin A, Vitamin E & Carotenoids	20985	2003-2004, 2005-2006, 2017-2018
LBDTLYLC	Comments code for total Lycopene	Comments	Vitamin A, Vitamin E & Carotenoids	44155	1988-1994, 2003-2004, 2005-2006, 2017-2018
LBXZEALC	Comments code for Zeaxanthin	Comments	Vitamin A, Vitamin E & Carotenoids	7268	2003-2004
LBDLUZ1LC	Comments code for Serum combined lutein/zeaxanthin replicate 1	Comments	Vitamin A, Vitamin E & Carotenoids	23274	1988-1994
LBDLUZ2LC	Comments code for Serum combined lutein/zeaxanthin replicate 2	Comments	Vitamin A, Vitamin E & Carotenoids	2333	1988-1994
LBDRPLLC	Comments code for Retinyl palmitate	Comments	Vitamin A, Vitamin E & Carotenoids	20495	2003-2004, 2005-2006, 2017-2018
LBDRSTLC	Comments code for Retinyl stearate	Comments	Vitamin A, Vitamin E & Carotenoids	20089	2003-2004, 2005-2006, 2017-2018
LBDVIA2LC	Comments code for Vitamin A replicate 2	Comments	Vitamin A, Vitamin E & Carotenoids	2333	1988-1994
LBDLYC1LC	Comments code for total Lycopene replicate 1	Comments	Vitamin A, Vitamin E & Carotenoids	23274	1988-1994
LBDLYC2LC	Comments code for total Lycopene replicate 2	Comments	Vitamin A, Vitamin E & Carotenoids	2333	1988-1994
LBXBCC1LC	Comments code for Serum total beta carotene replicate 1	Comments	Vitamin A, Vitamin E & Carotenoids	23274	1988-1994
LBXBCC2LC	Comments code for Serum total beta carotene replicate 2	Comments	Vitamin A, Vitamin E & Carotenoids	2333	1988-1994
LBDVIELC	Comments code for alpha-tocopherol (¬µg/dL)	Comments	Vitamin A, Vitamin E & Carotenoids	21187	2003-2004, 2005-2006, 2017-2018
LBDGTCLC	Comments code for gamma-tocopherol	Comments	Vitamin A, Vitamin E & Carotenoids	21216	2003-2004, 2005-2006, 2017-2018
LBXB121LC	Comments code for Vitamin B12 replicate 1	Comments	Vitamin B	20414	1988-1994, 2001-2002
LBX4PALC	Comments code for 4-pyridoxic acid	Comments	Vitamin B	24915	2005-2006, 2007-2008, 2009-2010
LBXPLPLC	Comments code for Vitamin B6	Comments	Vitamin B	32735	2003-2004, 2005-2006, 2007-2008, 2009-2010
LBXB12LC	Comments code for Vitamin B12, serum	Comments	Vitamin B	54605	1988-1994, 1999-2000, 2001-2002, 2003-2004, 2005-2006, 2011-2012, 2013-2014
LBXB122LC	Comments code for Vitamin B12 replicate 2	Comments	Vitamin B	1704	1988-1994, 2001-2002
LBDVIC2LC	Comments code for Serum vitamin C replicate 2	Comments	Vitamin C	1594	1988-1994
LBDVICLC	Comments code for Vitamin C	Comments	Vitamin C	42067	1988-1994, 2003-2004, 2005-2006, 2017-2018
LBDVIC1LC	Comments code for Serum vitamin C replicate 1	Comments	Vitamin C	20636	1988-1994
LBDVE3LC	Comments code for epi-25-hydroxyvitamin D3	Comments	Vitamin D	46856	2007-2008, 2009-2010, 2011-2012, 2013-2014, 2015-2016, 2017-2018
LBDVD2LC	Comments code for 25-hydroxyvitamin D2	Comments	Vitamin D	47287	2007-2008, 2009-2010, 2011-2012, 2013-2014, 2015-2016, 2017-2018
LBDVD3LC	Comments code for 25-hydroxyvitamin D3	Comments	Vitamin D	47287	2007-2008, 2009-2010, 2011-2012, 2013-2014, 2015-2016, 2017-2018
LBDVIDLC	Comments code for Vitamin D	Comments	Vitamin D	90568	1988-1994, 2001-2002, 2003-2004, 2005-2006, 2007-2008, 2009-2010, 2011-2012, 2013-2014, 2015-2016, 2017-2018
LBDVID1LC	Comments code for Serum vitamin D replicate 1	Comments	Vitamin D	18883	1988-1994
LBDVID2LC	Comments code for Serum vitamin D replicate 2	Comments	Vitamin D	1422	1988-1994
URDMEALC	Comments code for N-Nitrosoethylmethylamine (NMEA)	Comments	Volatile N-Nitrosamine Compounds	2509	2013-2014
URDNDELC	Comments code for N-Nitrosodiethylamine (NDEA)	Comments	Volatile N-Nitrosamine Compounds	2470	2013-2014
URDPIPLC	Comments code for N-Nitrosopiperidine (NPIP)	Comments	Volatile N-Nitrosamine Compounds	2529	2013-2014
URDMORLC	Comments code for N-Nitrosomorpholine (NMOR)	Comments	Volatile N-Nitrosamine Compounds	2384	2013-2014
URDPYRLC	Comments code for N-Nitrosopyrrolidine	Comments	Volatile N-Nitrosamine Compounds	2583	2013-2014
LBDVCTLC	Comments code for Blood Carbon Tetrachloride	Comments	Volatile Organic Compound (VOC) Metabolites	23253	1999-2000, 2001-2002, 2003-2004, 2005-2006, 2007-2008, 2009-2010, 2011-2012, 2013-2014, 2015-2016, 2017-2018
LBDVDPLC	Comments code for Blood 1,2-Dichloropropane	Comments	Volatile Organic Compound (VOC) Metabolites	13319	2003-2004, 2005-2006, 2007-2008, 2009-2010, 2011-2012
LBDV1ELC	Comments code for Blood 1,1-Dichloroethene	Comments	Volatile Organic Compound (VOC) Metabolites	13277	2003-2004, 2005-2006, 2007-2008, 2009-2010, 2011-2012
LBDV1ALC	Comments code for Blood 1,1-Dichloroethane	Comments	Volatile Organic Compound (VOC) Metabolites	13426	2003-2004, 2005-2006, 2007-2008, 2009-2010, 2011-2012
LBDVTELC	Comments code for Blood 1,1,1-Trichloroethane	Comments	Volatile Organic Compound (VOC) Metabolites	22414	2003-2004, 2005-2006, 2007-2008, 2009-2010, 2011-2012, 2013-2014, 2015-2016, 2017-2018
LBDV2ELC	Comments code for Blood 1,1,2-Trichloroethane	Comments	Volatile Organic Compound (VOC) Metabolites	13243	2003-2004, 2005-2006, 2007-2008, 2009-2010, 2011-2012
LBDV4ELC	Comments code for Blood 1,1,2,2-Tetrachloroethane	Comments	Volatile Organic Compound (VOC) Metabolites	13340	2003-2004, 2005-2006, 2007-2008, 2009-2010, 2011-2012
LBDV2ALC	Comments code for Blood 1,2-Dichloroethane	Comments	Volatile Organic Compound (VOC) Metabolites	22440	2003-2004, 2005-2006, 2007-2008, 2009-2010, 2011-2012, 2013-2014, 2015-2016, 2017-2018
LBDV2CLC	Comments code for Blood cis-1,2-Dichloroethene	Comments	Volatile Organic Compound (VOC) Metabolites	13470	2003-2004, 2005-2006, 2007-2008, 2009-2010, 2011-2012
LBDV2TLC	Comments code for Blood trans-1,2-Dichloroethene	Comments	Volatile Organic Compound (VOC) Metabolites	13398	2003-2004, 2005-2006, 2007-2008, 2009-2010, 2011-2012
LBDVDBLC	Comments code for Blood 1,4-Dichlorobenzene	Comments	Volatile Organic Compound (VOC) Metabolites	22899	1999-2000, 2001-2002, 2003-2004, 2005-2006, 2007-2008, 2009-2010, 2011-2012, 2013-2014, 2015-2016, 2017-2018
LBD2DFLC	Comments code for Blood 2,5-Dimethylfuran	Comments	Volatile Organic Compound (VOC) Metabolites	22414	2003-2004, 2005-2006, 2007-2008, 2009-2010, 2011-2012, 2013-2014, 2015-2016, 2017-2018
LBDVCBLC	Comments code for Blood Chlorobenzene	Comments	Volatile Organic Compound (VOC) Metabolites	22359	2003-2004, 2005-2006, 2007-2008, 2009-2010, 2011-2012, 2013-2014, 2015-2016, 2017-2018
LBDVHELC	Comments code for Blood Hexachloroethane	Comments	Volatile Organic Compound (VOC) Metabolites	12588	2003-2004, 2005-2006, 2007-2008, 2009-2010, 2011-2012
LBDVTCLC	Comments code for Blood Trichloroethene	Comments	Volatile Organic Compound (VOC) Metabolites	23677	1999-2000, 2001-2002, 2003-2004, 2005-2006, 2007-2008, 2009-2010, 2011-2012, 2013-2014, 2015-2016, 2017-2018
LBDVDELC	Comments code for Blood 1,2-dibromoethane	Comments	Volatile Organic Compound (VOC) Metabolites	17632	2007-2008, 2009-2010, 2011-2012, 2013-2014, 2015-2016, 2017-2018
LBDVC6LC	Comments code for Blood Cyclohexane	Comments	Volatile Organic Compound (VOC) Metabolites	8807	2013-2014, 2015-2016, 2017-2018
LBDVMPLC	Comments code for Blood Methylcyclopentane	Comments	Volatile Organic Compound (VOC) Metabolites	8838	2013-2014, 2015-2016, 2017-2018
LBDVBZLC	Comments code for Blood Benzene	Comments	Volatile Organic Compound (VOC) Metabolites	23137	1999-2000, 2001-2002, 2003-2004, 2005-2006, 2007-2008, 2009-2010, 2011-2012, 2013-2014, 2015-2016, 2017-2018
LBDVEBLC	Comments code for Blood Ethylbenzene	Comments	Volatile Organic Compound (VOC) Metabolites	23177	1999-2000, 2001-2002, 2003-2004, 2005-2006, 2007-2008, 2009-2010, 2011-2012, 2013-2014, 2015-2016, 2017-2018
LBDVOXLC	Comments code for Blood o-Xylene	Comments	Volatile Organic Compound (VOC) Metabolites	23440	1999-2000, 2001-2002, 2003-2004, 2005-2006, 2007-2008, 2009-2010, 2011-2012, 2013-2014, 2015-2016, 2017-2018
LBDVTOLC	Comments code for Blood Toluene	Comments	Volatile Organic Compound (VOC) Metabolites	16741	1999-2000, 2001-2002, 2003-2004, 2005-2006, 2007-2008, 2009-2010, 2013-2014, 2015-2016
LBDV1DLC	Comments code for Blood 1,2-Dichlorobenzene	Comments	Volatile Organic Compound (VOC) Metabolites	21977	2003-2004, 2005-2006, 2007-2008, 2009-2010, 2011-2012, 2013-2014, 2015-2016, 2017-2018
LBDV3BLC	Comments code for Blood 1,3-Dichlorobenzene	Comments	Volatile Organic Compound (VOC) Metabolites	22085	2003-2004, 2005-2006, 2007-2008, 2009-2010, 2011-2012, 2013-2014, 2015-2016, 2017-2018
LBDVFNLC	Comments code for Blood furan	Comments	Volatile Organic Compound (VOC) Metabolites	17674	2007-2008, 2009-2010, 2011-2012, 2013-2014, 2015-2016, 2017-2018
LBDVDMLC	Comments code for Blood Dibromomethane	Comments	Volatile Organic Compound (VOC) Metabolites	13212	2003-2004, 2005-2006, 2007-2008, 2009-2010, 2011-2012
LBDVSTLC	Comments code for Blood Styrene	Comments	Volatile Organic Compound (VOC) Metabolites	9326	1999-2000, 2001-2002, 2003-2004, 2005-2006, 2007-2008, 2009-2010
LBDVXYLC	Comments code for Blood m-/p-Xylene	Comments	Volatile Organic Compound (VOC) Metabolites	23392	1999-2000, 2001-2002, 2003-2004, 2005-2006, 2007-2008, 2009-2010, 2011-2012, 2013-2014, 2015-2016, 2017-2018
LBD4CELC	Comments code for Blood 1,1,1,2-tetrachloroethane	Comments	Volatile Organic Compound (VOC) Metabolites	17915	2007-2008, 2009-2010, 2011-2012, 2013-2014, 2015-2016, 2017-2018
LBDVTPLC	Comments code for Blood 1,2,3-trichloropropane	Comments	Volatile Organic Compound (VOC) Metabolites	17692	2007-2008, 2009-2010, 2011-2012, 2013-2014, 2015-2016, 2017-2018
LBDVFTLC	Comments code for Blood aaa-Trifluorotoluene	Comments	Volatile Organic Compound (VOC) Metabolites	9147	2013-2014, 2015-2016, 2017-2018
LBDVEELC	Comments code for Blood Diethyl Ether	Comments	Volatile Organic Compound (VOC) Metabolites	8889	2013-2014, 2015-2016, 2017-2018
LBDVIBLC	Comments code for Blood Isobutyronitrile	Comments	Volatile Organic Compound (VOC) Metabolites	5843	2015-2016, 2017-2018
LBDVIPLC	Comments code for Blood isopropylbenzene	Comments	Volatile Organic Compound (VOC) Metabolites	17826	2007-2008, 2009-2010, 2011-2012, 2013-2014, 2015-2016, 2017-2018
LBDVECLC	Comments code for Blood Chloroethane	Comments	Volatile Organic Compound (VOC) Metabolites	9018	2013-2014, 2015-2016, 2017-2018
LBDVVBLC	Comments code for Blood Vinyl Bromide	Comments	Volatile Organic Compound (VOC) Metabolites	9080	2013-2014, 2015-2016, 2017-2018
LBDV4CLC	Comments code for Blood Tetrachloroethene	Comments	Volatile Organic Compound (VOC) Metabolites	22977	1999-2000, 2001-2002, 2003-2004, 2005-2006, 2007-2008, 2009-2010, 2011-2012, 2013-2014, 2015-2016, 2017-2018
LBDVMCLC	Comments code for Blood Methylene Chloride	Comments	Volatile Organic Compound (VOC) Metabolites	21058	2003-2004, 2005-2006, 2007-2008, 2009-2010, 2011-2012, 2013-2014, 2015-2016, 2017-2018
LBDV2PLC	Comments code for Blood 1,2-Dibromo-3-chloropropane	Comments	Volatile Organic Compound (VOC) Metabolites	10396	2003-2004, 2005-2006, 2007-2008, 2009-2010
LBDV07LC	Comments code for Blood Heptane	Comments	Volatile Organic Compound (VOC) Metabolites	8936	2013-2014, 2015-2016, 2017-2018
LBDVMKLC	Comments code for Blood Methyl Isobutyl Ketone	Comments	Volatile Organic Compound (VOC) Metabolites	2862	2017-2018
LBDV08LC	Comments code for Blood Octane	Comments	Volatile Organic Compound (VOC) Metabolites	8988	2013-2014, 2015-2016, 2017-2018
LBDV06LC	Comments code for Blood Hexane	Comments	Volatile Organic Compound (VOC) Metabolites	14369	2009-2010, 2011-2012, 2013-2014, 2015-2016, 2017-2018
LBDVHTLC	Comments code for Blood Tetrahydrofuran	Comments	Volatile Organic Compound (VOC) Metabolites	8899	2013-2014, 2015-2016, 2017-2018
LBDVZBLC	Comments code for Blood Benzonitrile	Comments	Volatile Organic Compound (VOC) Metabolites	5894	2015-2016, 2017-2018
LBDVEALC	Comments code for Blood Ethyl Acetate	Comments	Volatile Organic Compound (VOC) Metabolites	8924	2013-2014, 2015-2016, 2017-2018
LBDVMELC	Comments code for Blood MTBE	Comments	Volatile Organic Compound (VOC) Metabolites	22730	1999-2000, 2001-2002, 2003-2004, 2005-2006, 2007-2008, 2009-2010, 2011-2012, 2013-2014, 2015-2016, 2017-2018
LBDVBMLC	Comments code for Blood Bromodichloromethane	Comments	Volatile Organic Compound (VOC) Metabolites	23658	1999-2000, 2001-2002, 2003-2004, 2005-2006, 2007-2008, 2009-2010, 2011-2012, 2013-2014, 2015-2016, 2017-2018
LBDVCMLC	Comments code for Blood Dibromochloromethane	Comments	Volatile Organic Compound (VOC) Metabolites	23533	1999-2000, 2001-2002, 2003-2004, 2005-2006, 2007-2008, 2009-2010, 2011-2012, 2013-2014, 2015-2016, 2017-2018
LBDVNBLC	Comments code for Blood Nitrobenzene	Comments	Volatile Organic Compound (VOC) Metabolites	21947	2003-2004, 2005-2006, 2007-2008, 2009-2010, 2011-2012, 2013-2014, 2015-2016, 2017-2018
LBDVDXLC	Comments code for Blood 1,4-Dioxane	Comments	Volatile Organic Compound (VOC) Metabolites	11342	2009-2010, 2011-2012, 2013-2014, 2015-2016
URDCYMLC	Comments code for N-acetyl-S-(2-cyanoethyl)-L-cysteine	Comments	Volatile Organic Compound (VOC) Metabolites	11226	2005-2006, 2011-2012, 2013-2014, 2015-2016
URDBMALC	Comments code for N-Acetyl-S-(benzyl)-L-cysteine	Comments	Volatile Organic Compound (VOC) Metabolites	11271	2005-2006, 2011-2012, 2013-2014, 2015-2016
URDDPMLC	Comments code for N-acetyl-S-(dimethylphenyl)-L-cysteine	Comments	Volatile Organic Compound (VOC) Metabolites	11121	2005-2006, 2011-2012, 2013-2014, 2015-2016
LBDVBFLC	Comments code for Blood Bromoform	Comments	Volatile Organic Compound (VOC) Metabolites	23434	1999-2000, 2001-2002, 2003-2004, 2005-2006, 2007-2008, 2009-2010, 2011-2012, 2013-2014, 2015-2016, 2017-2018
URDMB3LC	Comments code for N-Acetyl-S-(4-hydroxy-2-butenyl)-L-Cysteine	Comments	Volatile Organic Compound (VOC) Metabolites	11170	2005-2006, 2011-2012, 2013-2014, 2015-2016
URDPMALC	Comments code for N-Acetyl-S-(phenyl)-L-cysteine	Comments	Volatile Organic Compound (VOC) Metabolites	11211	2005-2006, 2011-2012, 2013-2014, 2015-2016
URDMB1LC	Comments code for N-acetyl-s-(1-hydroxyMethyl)-2-propenyl)-L-cysteine	Comments	Volatile Organic Compound (VOC) Metabolites	11209	2005-2006, 2011-2012, 2013-2014, 2015-2016
URDMB2LC	Comments code for N-acetyl-S-(2-hydroxy-3-butenyl)-L-cysteine	Comments	Volatile Organic Compound (VOC) Metabolites	11277	2005-2006, 2011-2012, 2013-2014, 2015-2016
URDPHELC	Comments code for N-acetyl-S-(phenyl-2-hydroxyethyl)-L-cysteine	Comments	Volatile Organic Compound (VOC) Metabolites	11151	2005-2006, 2011-2012, 2013-2014, 2015-2016
URDHEMLC	Comments code for N-acetyl-S-(2-Hydroxyethyl)-L-cysteine	Comments	Volatile Organic Compound (VOC) Metabolites	11236	2005-2006, 2011-2012, 2013-2014, 2015-2016
URDPM3LC	Comments code for N-Acetyl-S-(4-hydroxy-2-methyl-2-butenyl)-L-cysteine	Comments	Volatile Organic Compound (VOC) Metabolites	3015	2015-2016
URDBPMLC	Comments code for N-Acetyl-S-(n-propyl)-L-cysteine	Comments	Volatile Organic Compound (VOC) Metabolites	11148	2005-2006, 2011-2012, 2013-2014, 2015-2016
URDPM1LC	Comments code for N-Acetyl-S-(2-hydroxy-3-methyl-3-butenyl)-L-cysteine + N-Acetyl-S-(2-hydroxy-2-methyl-3-butenyl)-L-cysteine	Comments	Volatile Organic Compound (VOC) Metabolites	3015	2015-2016
URDPMMLC	Comments code for N-acetyl-s-(3-hydroxypropyl-1-methyl)-L-cysteine	Comments	Volatile Organic Compound (VOC) Metabolites	11243	2005-2006, 2011-2012, 2013-2014, 2015-2016
LBDVCFLC	Comments code for Blood Chloroform	Comments	Volatile Organic Compound (VOC) Metabolites	22927	1999-2000, 2001-2002, 2003-2004, 2005-2006, 2007-2008, 2009-2010, 2011-2012, 2013-2014, 2015-2016, 2017-2018
URDAAMLC	Comments code for N-acetyl-S-(2-carbamoylethyl)-L-cysteine	Comments	Volatile Organic Compound (VOC) Metabolites	11161	2005-2006, 2011-2012, 2013-2014, 2015-2016
URDCYALC	Comments code for N-Acetyl-S-(1-cyano-2-hydroxyethyl)-L-cysteine (CYHA)	Comments	Volatile Organic Compound (VOC) Metabolites	3015	2015-2016
URDTCVLC	Comments code for N-acetyl-s-(trichlorovinyl)-L-cysteine	Comments	Volatile Organic Compound (VOC) Metabolites	11269	2005-2006, 2011-2012, 2013-2014, 2015-2016
URD2DCLC	Comments code for N-acetyl-S-(2,2-Dichlorovinyl)-L-cysteine	Comments	Volatile Organic Compound (VOC) Metabolites	11017	2005-2006, 2011-2012, 2013-2014, 2015-2016
URD2MHLC	Comments code for 2-Methylhippuric acid	Comments	Volatile Organic Compound (VOC) Metabolites	11020	2005-2006, 2011-2012, 2013-2014, 2015-2016
URDDHBLC	Comments code for N-acetyl-S-(3,4-dihydroxybutyl)-L-cysteine	Comments	Volatile Organic Compound (VOC) Metabolites	10965	2005-2006, 2011-2012, 2013-2014, 2015-2016
URDHP2LC	Comments code for N-acetyl-S-(2-hydroxypropyl)-L-cysteine	Comments	Volatile Organic Compound (VOC) Metabolites	11246	2005-2006, 2011-2012, 2013-2014, 2015-2016
URDAMCLC	Comments code for N-acetyl-S-(N-methylcarbamoyl)-L-cysteine	Comments	Volatile Organic Compound (VOC) Metabolites	11229	2005-2006, 2011-2012, 2013-2014, 2015-2016
URDCEMLC	Comments code for N-acetyl-S-(2-Carboxyethyl)-L-cysteine	Comments	Volatile Organic Compound (VOC) Metabolites	11259	2005-2006, 2011-2012, 2013-2014, 2015-2016
URD34MLC	Comments code for 3-methylhippuric acid & 4-methylhippuric acid	Comments	Volatile Organic Compound (VOC) Metabolites	11277	2005-2006, 2011-2012, 2013-2014, 2015-2016
URDGAMLC	Comments code for N-acetyl-S-(2-carbamoyl-2-hydroxyethyl)-L-cysteine	Comments	Volatile Organic Compound (VOC) Metabolites	11286	2005-2006, 2011-2012, 2013-2014, 2015-2016
URDTTCLC	Comments code for 2-thioxothiazolidine-4-carboxylic acid	Comments	Volatile Organic Compound (VOC) Metabolites	8275	2005-2006, 2011-2012, 2013-2014
URDMADLC	Comments code for Mandelic acid	Comments	Volatile Organic Compound (VOC) Metabolites	11184	2005-2006, 2011-2012, 2013-2014, 2015-2016
URDPHGLC	Comments code for Phenylglyoxylic acid	Comments	Volatile Organic Compound (VOC) Metabolites	11223	2005-2006, 2011-2012, 2013-2014, 2015-2016
URD1DCLC	Comments code for N-acetyl-S-(1,2-dichlorovinyl)-L-cysteine	Comments	Volatile Organic Compound (VOC) Metabolites	10996	2005-2006, 2011-2012, 2013-2014, 2015-2016
URDHPMLC	Comments code for N-acetyl-S-(3-Hydroxypropyl)-L-cysteine	Comments	Volatile Organic Compound (VOC) Metabolites	11062	2005-2006, 2011-2012, 2013-2014, 2015-2016
URDATCLC	Comments code for 2-Aminothiazole-4-carboxylic acid	Comments	Volatile Organic Compound (VOC) Metabolites	11173	2005-2006, 2011-2012, 2013-2014, 2015-2016
LBDNMLC	Comments code for Blood Nitromethane	Comments	Volatile Organic Compound (VOC) Metabolites	8000	2007-2008, 2009-2010, 2011-2012
LBXSZNLC	Comments code for Serum Zinc	Comments	Zinc	7284	2011-2012, 2013-2014, 2015-2016
AIALANGA	Language of the MEC ACASI Interview Instrument	Demographics	Demographics	48266	2003-2004, 2005-2006, 2007-2008, 2009-2010, 2011-2012, 2013-2014, 2015-2016, 2017-2018
DMAETHN	Logical Imputation Flag for Ethnicity	Demographics	Demographics	2	1999-2000
DMAETHNR	Ethnicity	Demographics	Demographics	33994	1988-1994
DMARACE	Logical Imputation Flag for Race Recode	Demographics	Demographics	2	1999-2000
DMARACER	Race	Demographics	Demographics	33994	1988-1994
DMDBORN4	In what country {were you/was SP} born?	Demographics	Demographics	135134	1988-1994, 1999-2000, 2001-2002, 2003-2004, 2005-2006, 2007-2008, 2009-2010, 2011-2012, 2013-2014, 2015-2016, 2017-2018
DMDCITZN	{Are you/Is SP} a citizen of the United States? [Information about citizenship is being collected by the U.S. Public Health Service to perform health related research. Providing this information is voluntary and is collected under the authority of the Public Health Service Act. There will be no effect on pending immigration or citizenship petitions.]	Demographics	Demographics	101282	1999-2000, 2001-2002, 2003-2004, 2005-2006, 2007-2008, 2009-2010, 2011-2012, 2013-2014, 2015-2016, 2017-2018
DMDEDUC	(SP Interview Version) What is the highest grade or level of school {you have/SP has} completed or the highest degree {you have/s/he has} received?	Demographics	Demographics	25920	1999-2000, 2001-2002, 2003-2004
DMDEDUC2	Education level - Adults 20+	Demographics	Demographics	75000	1988-1994, 1999-2000, 2001-2002, 2003-2004, 2005-2006, 2007-2008, 2009-2010, 2011-2012, 2013-2014, 2015-2016, 2017-2018
DMDEDUC3	Education level - Children/Youth 6-19	Demographics	Demographics	43357	1988-1994, 1999-2000, 2001-2002, 2003-2004, 2005-2006, 2007-2008, 2009-2010, 2011-2012, 2013-2014, 2015-2016, 2017-2018
DMDFMSIZ	Total number of people in the Family	Demographics	Demographics	104184	1988-1994, 2005-2006, 2007-2008, 2009-2010, 2011-2012, 2013-2014, 2015-2016, 2017-2018
DMDHHSIZ	Total number of people in the Household	Demographics	Demographics	135310	1988-1994, 1999-2000, 2001-2002, 2003-2004, 2005-2006, 2007-2008, 2009-2010, 2011-2012, 2013-2014, 2015-2016, 2017-2018
DMDHHSZA	Number of children aged 5 years or younger in the household	Demographics	Demographics	39156	2011-2012, 2013-2014, 2015-2016, 2017-2018
DMDHHSZB	Number of children aged 6-17 years old in the household	Demographics	Demographics	39156	2011-2012, 2013-2014, 2015-2016, 2017-2018
DMDHHSZE	Number of adults aged 60 years or older in the household	Demographics	Demographics	39156	2011-2012, 2013-2014, 2015-2016, 2017-2018
DMDHRAGE	Age in years of the household reference person at the time of HH screening.	Demographics	Demographics	135011	1988-1994, 1999-2000, 2001-2002, 2003-2004, 2005-2006, 2007-2008, 2009-2010, 2011-2012, 2013-2014, 2015-2016, 2017-2018
DMDHRBR4	HH reference person's country of birth	Demographics	Demographics	122664	1988-1994, 1999-2000, 2001-2002, 2003-2004, 2005-2006, 2007-2008, 2009-2010, 2011-2012, 2013-2014, 2015-2016
DMDHREDU	HH reference person's education level	Demographics	Demographics	131472	1988-1994, 1999-2000, 2001-2002, 2003-2004, 2005-2006, 2007-2008, 2009-2010, 2011-2012, 2013-2014, 2015-2016, 2017-2018
DMDHRGND	Gender of the household reference person	Demographics	Demographics	135051	1988-1994, 1999-2000, 2001-2002, 2003-2004, 2005-2006, 2007-2008, 2009-2010, 2011-2012, 2013-2014, 2015-2016, 2017-2018
DMDHRMAR	Marital Status of household reference person	Demographics	Demographics	131160	1988-1994, 1999-2000, 2001-2002, 2003-2004, 2005-2006, 2007-2008, 2009-2010, 2011-2012, 2013-2014, 2015-2016, 2017-2018
DMDHSEDU	HH reference person's spouse's education level	Demographics	Demographics	51027	1999-2000, 2001-2002, 2003-2004, 2005-2006, 2007-2008, 2009-2010, 2011-2012, 2013-2014, 2015-2016, 2017-2018
DMDMARTL	Marital status	Demographics	Demographics	95424	1988-1994, 1999-2000, 2001-2002, 2003-2004, 2005-2006, 2007-2008, 2009-2010, 2011-2012, 2013-2014, 2015-2016, 2017-2018
DMDSCHOL	{Are you/Is SP} now attending school?	Demographics	Demographics	17708	1999-2000, 2001-2002, 2003-2004, 2005-2006, 2007-2008, 2009-2010
DMDYRSUS	Length of time the participant has been in the US.	Demographics	Demographics	21951	1988-1994, 1999-2000, 2001-2002, 2003-2004, 2005-2006, 2007-2008, 2009-2010, 2011-2012, 2013-2014, 2015-2016, 2017-2018
DMPCNTYR	County code	Demographics	Demographics	16177	1988-1994
DMPCREGN	Census region, weighting (Texas in south)	Demographics	Demographics	33994	1988-1994
DMPFIPSR	FIPS code for State	Demographics	Demographics	16177	1988-1994
DMPFSEQ	Family sequence number	Demographics	Demographics	33994	1988-1994
DMPMETRO	Rural/urban code based on USDA code	Demographics	Demographics	33994	1988-1994
DMQADFC	Did {you/SP} ever serve in a foreign country during a time of armed conflict or on a humanitarian or peace-keeping mission? (This would include National Guard or reserve or active duty monitoring or conducting peace keeping operations in Bosnia and Kosovo, in the Sinai between Egypt and Israel, or in response to the 2004 tsunami or Haiti in 2010.)	Demographics	Demographics	2182	2011-2012, 2013-2014, 2015-2016, 2017-2018
DMQMILIZ	{Have you/Has SP} ever served on active duty in the U.S. Armed Forces, military Reserves, or National Guard? (Active duty does not include training for the Reserves or National Guard, but does include activation, for service in the U.S. or in a foreign country, in support of military or humanitarian operations.)	Demographics	Demographics	61335	1999-2000, 2001-2002, 2003-2004, 2005-2006, 2007-2008, 2009-2010, 2011-2012, 2013-2014, 2015-2016, 2017-2018
FIAINTRP	Was an interpreter used to conduct the Family interview?	Demographics	Demographics	78835	2003-2004, 2005-2006, 2007-2008, 2009-2010, 2011-2012, 2013-2014, 2015-2016, 2017-2018
FIALANG	Language of the Family Interview Instrument	Demographics	Demographics	112614	1988-1994, 2003-2004, 2005-2006, 2007-2008, 2009-2010, 2011-2012, 2013-2014, 2015-2016, 2017-2018
FIAPROXY	Was a Proxy respondent used in conducting the Family Interview?	Demographics	Demographics	78835	2003-2004, 2005-2006, 2007-2008, 2009-2010, 2011-2012, 2013-2014, 2015-2016, 2017-2018
HAA1	Did SP receive introductory letter	Demographics	Demographics	20042	1988-1994
HAA2	Did SP hear about survey any other way	Demographics	Demographics	20031	1988-1994
HAA2A	Other way heard about the survey	Demographics	Demographics	2799	1988-1994
HAA3	Check Item. Refer to age of SP	Demographics	Demographics	20050	1988-1994
HAA4	What is today's date	Demographics	Demographics	5998	1988-1994
HAA5	What is the day of the week	Demographics	Demographics	6189	1988-1994
HAA6A	What is your complete address: street	Demographics	Demographics	3043	1988-1994
HAA6B	What is your complete address: city/town	Demographics	Demographics	3046	1988-1994
HAA6C	What is your complete address: state	Demographics	Demographics	3043	1988-1994
HAA6D	What is your complete address: zip code	Demographics	Demographics	3039	1988-1994
HAD2	Check item. Refer to sex of SP	Demographics	Demographics	1617	1988-1994
HAINTVR	Interviewer number	Demographics	Demographics	19508	1988-1994
HALANG	Language of interview	Demographics	Demographics	20000	1988-1994
HAV10R	Where did you live longest -- recode	Demographics	Demographics	6746	1988-1994
HAV11	How long did you live in longest place	Demographics	Demographics	7223	1988-1994
HAV1S	# times/week on phone w/ family, friends	Demographics	Demographics	19933	1988-1994
HAV2S	How often per yr together w/friends/rels	Demographics	Demographics	20022	1988-1994
HAV3S	How often per year you visit w/neighbors	Demographics	Demographics	20022	1988-1994
HAV4S	How often per yr attend church/services	Demographics	Demographics	20010	1988-1994
HAV5	Do you belong to any clubs or groups	Demographics	Demographics	20022	1988-1994
HAV6S	How often per year attend club meetings	Demographics	Demographics	5831	1988-1994
HAV7R	Weeks lived at this address -- recode	Demographics	Demographics	19953	1988-1994
HAV8	How long lived in this city/town/area	Demographics	Demographics	19519	1988-1994
HAV9	Have you lived anywhere longer than here	Demographics	Demographics	13980	1988-1994
HAVERS	Phase and questionnaire version	Demographics	Demographics	20050	1988-1994
HAY10	Quality of interview	Demographics	Demographics	19997	1988-1994
HAY6	Main respondent for household adult quex	Demographics	Demographics	19760	1988-1994
HAY7	Reason for accepting proxy respondent	Demographics	Demographics	190	1988-1994
HAY8	Was SP present during any of interview	Demographics	Demographics	381	1988-1994
HAY9	Anyone else present during interview	Demographics	Demographics	19383	1988-1994
HFA13	Military service	Demographics	Demographics	33824	1988-1994
HFAGERR	Respondent age in years	Demographics	Demographics	32532	1988-1994
HFC1	Age 17+ years check item	Demographics	Demographics	33994	1988-1994
HFC10	Country mother born	Demographics	Demographics	13894	1988-1994
HFC11	Country father born	Demographics	Demographics	13889	1988-1994
HFC7S	How long at address calculated in weeks	Demographics	Demographics	13811	1988-1994
HFC8S	How long in city/town/area calc in weeks	Demographics	Demographics	8321	1988-1994
HFC9	How many times moved	Demographics	Demographics	3280	1988-1994
HFE1	When house/structure originally built	Demographics	Demographics	32661	1988-1994
HFE10	Furnace fueled by oil, gas, elect, other	Demographics	Demographics	23121	1988-1994
HFE11	Was space heater used in past 12 months	Demographics	Demographics	33855	1988-1994
HFE12	Space htr fueled by elect, oil,gas,other	Demographics	Demographics	7466	1988-1994
HFE13	Was wood stove used in past 12 months	Demographics	Demographics	33877	1988-1994
HFE14	Was fireplace used in past 12 months	Demographics	Demographics	33859	1988-1994
HFE15	Is gas stove or oven used for cooking	Demographics	Demographics	33873	1988-1994
HFE16	Is exhaust fan near this stove	Demographics	Demographics	19160	1988-1994
HFE17	How often is exhaust fan used	Demographics	Demographics	9925	1988-1994
HFE18	Was stove/oven used to heat, past 12 mo	Demographics	Demographics	19112	1988-1994
HFE2	How many rooms are in this home	Demographics	Demographics	33838	1988-1994
HFE3	How long family lived at address - years	Demographics	Demographics	33677	1988-1994
HFE4	Is home drinking water bottled or tap	Demographics	Demographics	33865	1988-1994
HFE5	What is source of your home tap water	Demographics	Demographics	29459	1988-1994
HFE6	Water softening or conditioning system	Demographics	Demographics	29458	1988-1994
HFE7	Do any pets live in this home	Demographics	Demographics	33885	1988-1994
HFE8A	Pet lives here - a dog	Demographics	Demographics	11044	1988-1994
HFE8B	Pet lives here - a cat	Demographics	Demographics	11044	1988-1994
HFE8C	Pet lives here - a bird	Demographics	Demographics	11044	1988-1994
HFE8D	Pet lives here - a fish	Demographics	Demographics	11044	1988-1994
HFE8E	Pet lives here - other pet	Demographics	Demographics	1008	1988-1994
HFE9	Was forced air heat used in past 12 mo	Demographics	Demographics	33878	1988-1994
HFF10	Any receive food stamps in last 12 month	Demographics	Demographics	33829	1988-1994
HFF11	Any receive food stamps at present time	Demographics	Demographics	7413	1988-1994
HFF12A	Any receive employment income,last month	Demographics	Demographics	16475	1988-1994
HFF12B	Receive employment income in last month	Demographics	Demographics	12326	1988-1994
HFF13A	Anyone receive SS/RR pay in last month	Demographics	Demographics	21498	1988-1994
HFF13B	Receive SS/RR pay in last month	Demographics	Demographics	7909	1988-1994
HFF13DA	Reason getting SS/RR (phase 1)	Demographics	Demographics	557	1988-1994
HFF13DB	Reason getting SS/RR (phase 2)	Demographics	Demographics	546	1988-1994
HFF13E	Another reason getting SS (phase 1)	Demographics	Demographics	518	1988-1994
HFF14A	Any receive SSI pay, Federal, last month	Demographics	Demographics	26239	1988-1994
HFF14B	Receive SSI pay, Federal, in last month	Demographics	Demographics	1752	1988-1994
HFF14D	Recv separate SSI,welfare,past 4 mo(ph1)	Demographics	Demographics	470	1988-1994
HFF15A	Any receive other pension/disabl,last mo	Demographics	Demographics	16469	1988-1994
HFF15B	Receive other pension/disability,last mo	Demographics	Demographics	1852	1988-1994
HFF16A	Any receive public asst/welfare, last mo	Demographics	Demographics	16473	1988-1994
HFF16B	Receive public assist/welfare, last mo	Demographics	Demographics	2330	1988-1994
HFF16D	Anyone receive AFDC/ADC in last month	Demographics	Demographics	4319	1988-1994
HFF16E	Receive AFDC/ADC in last month	Demographics	Demographics	2007	1988-1994
HFF17A	Anyone receive other income, last month	Demographics	Demographics	16469	1988-1994
HFF17B	Receive other income in last month	Demographics	Demographics	3123	1988-1994
HFF18	Total family 12 month income < $20,000	Demographics	Demographics	33566	1988-1994
HFF20R	Total family income, last mo, group(ph1)	Demographics	Demographics	33024	1988-1994
HFF4	Do you have enough food to eat	Demographics	Demographics	33856	1988-1994
HFF5	# days had no food/money in past month	Demographics	Demographics	2715	1988-1994
HFF6A	Reason no food: transportation problems	Demographics	Demographics	1918	1988-1994
HFF6B	Reason no food: no working appliances	Demographics	Demographics	1918	1988-1994
HFF6C	Reason no food: no money/food stamps/WIC	Demographics	Demographics	1918	1988-1994
HFF6D	Reason no food: other reason	Demographics	Demographics	1907	1988-1994
HFF7	Cut meal size, no money/food, past month	Demographics	Demographics	16477	1988-1994
HFF8	Cut child's meal size, no money, past mo	Demographics	Demographics	10792	1988-1994
HFF9	Any receive benefits from WIC in last mo	Demographics	Demographics	33831	1988-1994
HFHEMPL	Family refer person employed, past 2 wks	Demographics	Demographics	32750	1988-1994
HFHMLSV	Family reference person military service	Demographics	Demographics	33615	1988-1994
HFHSEQN	Family reference person sequence number	Demographics	Demographics	25920	1988-1994
HFINTVR	Family interviewer number	Demographics	Demographics	33716	1988-1994
HFRELR	Respondent relationship to refer person	Demographics	Demographics	32614	1988-1994
HFVERS	Version of household family quex	Demographics	Demographics	33994	1988-1994
HSAGEU	Age of the participant at the time of screening - unit	Demographics	Demographics	33994	1988-1994
HSAITMOR	Best age in months at date of screening. Birthday between interview and examination is not accounted.	Demographics	Demographics	33994	1988-1994
HSDOIMO	Date of screener: month	Demographics	Demographics	33994	1988-1994
HXPSESSR	Session for home examination	Demographics	Demographics	489	1988-1994
HXPTIDW	Day of week of home exam	Demographics	Demographics	493	1988-1994
HXPTIMO	Date of home exam: month	Demographics	Demographics	493	1988-1994
HYAITMO	Age in months at youth interview	Demographics	Demographics	13921	1988-1994
INDFMIN2	Total family income (reported as a range value in dollars)	Demographics	Demographics	132610	1988-1994, 1999-2000, 2001-2002, 2003-2004, 2005-2006, 2007-2008, 2009-2010, 2011-2012, 2013-2014, 2015-2016, 2017-2018
INDFMPIR	Poverty income ratio (PIR) - a ratio of family income to poverty threshold	Demographics	Demographics	122704	1988-1994, 1999-2000, 2001-2002, 2003-2004, 2005-2006, 2007-2008, 2009-2010, 2011-2012, 2013-2014, 2015-2016, 2017-2018
INDHHIN2	Total household income (reported as a range value in dollars)	Demographics	Demographics	96797	1999-2000, 2001-2002, 2003-2004, 2005-2006, 2007-2008, 2009-2010, 2011-2012, 2013-2014, 2015-2016, 2017-2018
MIAINTRP	Was an interpreter used to conduct the MEC CAPI interview?	Demographics	Demographics	55761	2003-2004, 2005-2006, 2007-2008, 2009-2010, 2011-2012, 2013-2014, 2015-2016, 2017-2018
MIALANG	Language of the CAPI MEC Interview Instrument	Demographics	Demographics	86175	1988-1994, 2003-2004, 2005-2006, 2007-2008, 2009-2010, 2011-2012, 2013-2014, 2015-2016, 2017-2018
MIAPROXY	Was a Proxy respondent used in conducting the MEC CAPI Interview?	Demographics	Demographics	55761	2003-2004, 2005-2006, 2007-2008, 2009-2010, 2011-2012, 2013-2014, 2015-2016, 2017-2018
MXPSESSR	Session for MEC examination	Demographics	Demographics	30818	1988-1994
MXPTIDW	Day of week of MEC exam	Demographics	Demographics	30818	1988-1994
MXPTIMO	Date of MEC exam time in: month	Demographics	Demographics	30818	1988-1994
RIAGENDR	Gender of the participant.	Demographics	Demographics	135310	1988-1994, 1999-2000, 2001-2002, 2003-2004, 2005-2006, 2007-2008, 2009-2010, 2011-2012, 2013-2014, 2015-2016, 2017-2018
RIDAGEMN	Best age in months at date of screening.	Demographics	Demographics	63578	1988-1994, 1999-2000, 2001-2002, 2003-2004, 2005-2006, 2007-2008, 2009-2010, 2011-2012, 2013-2014, 2015-2016, 2017-2018
RIDAGEYR	Age in years of the participant at the time of screening.	Demographics	Demographics	135310	1988-1994, 1999-2000, 2001-2002, 2003-2004, 2005-2006, 2007-2008, 2009-2010, 2011-2012, 2013-2014, 2015-2016, 2017-2018
RIDEXAGM	Age in months of the participant at the time of MEC examination.	Demographics	Demographics	104420	1988-1994, 1999-2000, 2001-2002, 2003-2004, 2005-2006, 2007-2008, 2009-2010, 2011-2012, 2013-2014, 2015-2016, 2017-2018
RIDEXAGY	Age in years of the participant at the time of examination. Reported for persons aged 2-19 years at the time of screening.	Demographics	Demographics	3418	2011-2012
RIDEXMON	Six month time period when the examination was performed - two categories: November 1 through April 30, May 1 through October 31.	Demographics	Demographics	96766	1999-2000, 2001-2002, 2003-2004, 2005-2006, 2007-2008, 2009-2010, 2011-2012, 2013-2014, 2015-2016, 2017-2018
RIDEXPRG	Pregnancy status at the time of MEC exam.	Demographics	Demographics	19540	1999-2000, 2001-2002, 2003-2004, 2005-2006, 2007-2008, 2009-2010, 2011-2012, 2013-2014, 2015-2016, 2017-2018
RIDPREG	Pregnancy status variable based on all source data. NOTE: This is the previous pregnancy status recode variable. RIDPREG is a more conservative pregnancy status variable. Please review the file documentation.	Demographics	Demographics	5030	1999-2000, 2001-2002
RIDRETH1	Recode of reported race and Hispanic origin information	Demographics	Demographics	135310	1988-1994, 1999-2000, 2001-2002, 2003-2004, 2005-2006, 2007-2008, 2009-2010, 2011-2012, 2013-2014, 2015-2016, 2017-2018
RIDRETH2	Linked NH3 Race and Ethnicity Recode.	Demographics	Demographics	31126	1999-2000, 2001-2002, 2003-2004
RIDRETH3	Recode of reported race and Hispanic origin information, with Non-Hispanic Asian Category	Demographics	Demographics	39156	2011-2012, 2013-2014, 2015-2016, 2017-2018
RIDSTATR	Interview and Examination Status of the Sample Person.	Demographics	Demographics	135310	1988-1994, 1999-2000, 2001-2002, 2003-2004, 2005-2006, 2007-2008, 2009-2010, 2011-2012, 2013-2014, 2015-2016, 2017-2018
SDJ1REPN	Jack Knife Replicate Number	Demographics	Demographics	9965	1999-2000
SDMVPSU	Masked Variance Unit Pseudo-PSU variable for variance estimation	Demographics	Demographics	101316	1999-2000, 2001-2002, 2003-2004, 2005-2006, 2007-2008, 2009-2010, 2011-2012, 2013-2014, 2015-2016, 2017-2018
SDMVSTRA	Masked Variance Unit Pseudo-Stratum variable for variance estimation	Demographics	Demographics	101316	1999-2000, 2001-2002, 2003-2004, 2005-2006, 2007-2008, 2009-2010, 2011-2012, 2013-2014, 2015-2016, 2017-2018
SDPPHASE	Phase of NHANES III Survey	Demographics	Demographics	33994	1988-1994
SDPPSU1	Pseudo-PSU for phase 1	Demographics	Demographics	17464	1988-1994
SDPPSU2	Pseudo-PSU for phase 2	Demographics	Demographics	16530	1988-1994
SDPPSU6	Total NHANES III pseudo-PSU	Demographics	Demographics	33994	1988-1994
SDPSTRA1	Pseudo-stratum for phase 1	Demographics	Demographics	17464	1988-1994
SDPSTRA2	Pseudo-stratum for phase 2	Demographics	Demographics	16530	1988-1994
SDPSTRA6	Total NHANES III pseudo-stratum	Demographics	Demographics	33994	1988-1994
SIAINTRP	Was an interpreter used to conduct the Sample Person (SP) interview?	Demographics	Demographics	80309	2003-2004, 2005-2006, 2007-2008, 2009-2010, 2011-2012, 2013-2014, 2015-2016, 2017-2018
SIALANG	Language of the Sample Person Interview Instrument	Demographics	Demographics	80309	2003-2004, 2005-2006, 2007-2008, 2009-2010, 2011-2012, 2013-2014, 2015-2016, 2017-2018
SIAPROXY	Was a Proxy respondent used in conducting the Sample Person (SP) interview?	Demographics	Demographics	80298	2003-2004, 2005-2006, 2007-2008, 2009-2010, 2011-2012, 2013-2014, 2015-2016, 2017-2018
WTINT2YR	Full sample 2 year interview weight.	Demographics	Demographics	101316	1999-2000, 2001-2002, 2003-2004, 2005-2006, 2007-2008, 2009-2010, 2011-2012, 2013-2014, 2015-2016, 2017-2018
WTINT4YR	Interviewed Sample Persons. Used for 1999-2002 data collection years only.	Demographics	Demographics	21004	1999-2000, 2001-2002
WTIREP01	Interview Weight Jack Knife Replicate 01	Demographics	Demographics	9965	1999-2000
WTIREP02	Interview Weight Jack Knife Replicate 02	Demographics	Demographics	9965	1999-2000
WTIREP03	Interview Weight Jack Knife Replicate 03	Demographics	Demographics	9965	1999-2000
WTIREP04	Interview Weight Jack Knife Replicate 04	Demographics	Demographics	9965	1999-2000
WTIREP05	Interview Weight Jack Knife Replicate 05	Demographics	Demographics	9965	1999-2000
WTIREP06	Interview Weight Jack Knife Replicate 06	Demographics	Demographics	9965	1999-2000
WTIREP07	Interview Weight Jack Knife Replicate 07	Demographics	Demographics	9965	1999-2000
WTIREP08	Interview Weight Jack Knife Replicate 08	Demographics	Demographics	9965	1999-2000
WTIREP09	Interview Weight Jack Knife Replicate 09	Demographics	Demographics	9965	1999-2000
WTIREP10	Interview Weight Jack Knife Replicate 10	Demographics	Demographics	9965	1999-2000
WTIREP11	Interview Weight Jack Knife Replicate 11	Demographics	Demographics	9965	1999-2000
WTIREP12	Interview Weight Jack Knife Replicate 12	Demographics	Demographics	9965	1999-2000
WTIREP13	Interview Weight Jack Knife Replicate 13	Demographics	Demographics	9965	1999-2000
WTIREP14	Interview Weight Jack Knife Replicate 14	Demographics	Demographics	9965	1999-2000
WTIREP15	Interview Weight Jack Knife Replicate 15	Demographics	Demographics	9965	1999-2000
WTIREP16	Interview Weight Jack Knife Replicate 16	Demographics	Demographics	9965	1999-2000
WTIREP17	Interview Weight Jack Knife Replicate 17	Demographics	Demographics	9965	1999-2000
WTIREP18	Interview Weight Jack Knife Replicate 18	Demographics	Demographics	9965	1999-2000
WTIREP19	Interview Weight Jack Knife Replicate 19	Demographics	Demographics	9965	1999-2000
WTIREP20	Interview Weight Jack Knife Replicate 20	Demographics	Demographics	9965	1999-2000
WTIREP21	Interview Weight Jack Knife Replicate 21	Demographics	Demographics	9965	1999-2000
WTIREP22	Interview Weight Jack Knife Replicate 22	Demographics	Demographics	9965	1999-2000
WTIREP23	Interview Weight Jack Knife Replicate 23	Demographics	Demographics	9965	1999-2000
WTIREP24	Interview Weight Jack Knife Replicate 24	Demographics	Demographics	9965	1999-2000
WTIREP25	Interview Weight Jack Knife Replicate 25	Demographics	Demographics	9965	1999-2000
WTIREP26	Interview Weight Jack Knife Replicate 26	Demographics	Demographics	9965	1999-2000
WTIREP27	Interview Weight Jack Knife Replicate 27	Demographics	Demographics	9965	1999-2000
WTIREP28	Interview Weight Jack Knife Replicate 28	Demographics	Demographics	9965	1999-2000
WTIREP29	Interview Weight Jack Knife Replicate 29	Demographics	Demographics	9965	1999-2000
WTIREP30	Interview Weight Jack Knife Replicate 30	Demographics	Demographics	9965	1999-2000
WTIREP31	Interview Weight Jack Knife Replicate 31	Demographics	Demographics	9965	1999-2000
WTIREP32	Interview Weight Jack Knife Replicate 32	Demographics	Demographics	9965	1999-2000
WTIREP33	Interview Weight Jack Knife Replicate 33	Demographics	Demographics	9965	1999-2000
WTIREP34	Interview Weight Jack Knife Replicate 34	Demographics	Demographics	9965	1999-2000
WTIREP35	Interview Weight Jack Knife Replicate 35	Demographics	Demographics	9965	1999-2000
WTIREP36	Interview Weight Jack Knife Replicate 36	Demographics	Demographics	9965	1999-2000
WTIREP37	Interview Weight Jack Knife Replicate 37	Demographics	Demographics	9965	1999-2000
WTIREP38	Interview Weight Jack Knife Replicate 38	Demographics	Demographics	9965	1999-2000
WTIREP39	Interview Weight Jack Knife Replicate 39	Demographics	Demographics	9965	1999-2000
WTIREP40	Interview Weight Jack Knife Replicate 40	Demographics	Demographics	9965	1999-2000
WTIREP41	Interview Weight Jack Knife Replicate 41	Demographics	Demographics	9965	1999-2000
WTIREP42	Interview Weight Jack Knife Replicate 42	Demographics	Demographics	9965	1999-2000
WTIREP43	Interview Weight Jack Knife Replicate 43	Demographics	Demographics	9965	1999-2000
WTIREP44	Interview Weight Jack Knife Replicate 44	Demographics	Demographics	9965	1999-2000
WTIREP45	Interview Weight Jack Knife Replicate 45	Demographics	Demographics	9965	1999-2000
WTIREP46	Interview Weight Jack Knife Replicate 46	Demographics	Demographics	9965	1999-2000
WTIREP47	Interview Weight Jack Knife Replicate 47	Demographics	Demographics	9965	1999-2000
WTIREP48	Interview Weight Jack Knife Replicate 48	Demographics	Demographics	9965	1999-2000
WTIREP49	Interview Weight Jack Knife Replicate 49	Demographics	Demographics	9965	1999-2000
WTIREP50	Interview Weight Jack Knife Replicate 50	Demographics	Demographics	9965	1999-2000
WTIREP51	Interview Weight Jack Knife Replicate 51	Demographics	Demographics	9965	1999-2000
WTIREP52	Interview Weight Jack Knife Replicate 52	Demographics	Demographics	9965	1999-2000
WTMEC2YR	Full sample 2 year MEC exam weight.	Demographics	Demographics	101316	1999-2000, 2001-2002, 2003-2004, 2005-2006, 2007-2008, 2009-2010, 2011-2012, 2013-2014, 2015-2016, 2017-2018
WTMEC4YR	Both Interviewed and MEC Examined Sample Persons. Used for 1999-2002 data collection years only.	Demographics	Demographics	21004	1999-2000, 2001-2002
WTMREP01	MEC Exam Weight Jack Knife Replicate 01	Demographics	Demographics	9965	1999-2000
WTMREP02	MEC Exam Weight Jack Knife Replicate 02	Demographics	Demographics	9965	1999-2000
WTMREP03	MEC Exam Weight Jack Knife Replicate 03	Demographics	Demographics	9965	1999-2000
WTMREP04	MEC Exam Weight Jack Knife Replicate 04	Demographics	Demographics	9965	1999-2000
WTMREP05	MEC Exam Weight Jack Knife Replicate 05	Demographics	Demographics	9965	1999-2000
WTMREP06	MEC Exam Weight Jack Knife Replicate 06	Demographics	Demographics	9965	1999-2000
WTMREP07	MEC Exam Weight Jack Knife Replicate 07	Demographics	Demographics	9965	1999-2000
WTMREP08	MEC Exam Weight Jack Knife Replicate 08	Demographics	Demographics	9965	1999-2000
WTMREP09	MEC Exam Weight Jack Knife Replicate 09	Demographics	Demographics	9965	1999-2000
WTMREP10	MEC Exam Weight Jack Knife Replicate 10	Demographics	Demographics	9965	1999-2000
WTMREP11	MEC Exam Weight Jack Knife Replicate 11	Demographics	Demographics	9965	1999-2000
WTMREP12	MEC Exam Weight Jack Knife Replicate 12	Demographics	Demographics	9965	1999-2000
WTMREP13	MEC Exam Weight Jack Knife Replicate 13	Demographics	Demographics	9965	1999-2000
WTMREP14	MEC Exam Weight Jack Knife Replicate 14	Demographics	Demographics	9965	1999-2000
WTMREP15	MEC Exam Weight Jack Knife Replicate 15	Demographics	Demographics	9965	1999-2000
WTMREP16	MEC Exam Weight Jack Knife Replicate 16	Demographics	Demographics	9965	1999-2000
WTMREP17	MEC Exam Weight Jack Knife Replicate 17	Demographics	Demographics	9965	1999-2000
WTMREP18	MEC Exam Weight Jack Knife Replicate 18	Demographics	Demographics	9965	1999-2000
WTMREP19	MEC Exam Weight Jack Knife Replicate 19	Demographics	Demographics	9965	1999-2000
WTMREP20	MEC Exam Weight Jack Knife Replicate 20	Demographics	Demographics	9965	1999-2000
WTMREP21	MEC Exam Weight Jack Knife Replicate 21	Demographics	Demographics	9965	1999-2000
WTMREP22	MEC Exam Weight Jack Knife Replicate 22	Demographics	Demographics	9965	1999-2000
WTMREP23	MEC Exam Weight Jack Knife Replicate 23	Demographics	Demographics	9965	1999-2000
WTMREP24	MEC Exam Weight Jack Knife Replicate 24	Demographics	Demographics	9965	1999-2000
WTMREP25	MEC Exam Weight Jack Knife Replicate 25	Demographics	Demographics	9965	1999-2000
WTMREP26	MEC Exam Weight Jack Knife Replicate 26	Demographics	Demographics	9965	1999-2000
WTMREP27	MEC Exam Weight Jack Knife Replicate 27	Demographics	Demographics	9965	1999-2000
WTMREP28	MEC Exam Weight Jack Knife Replicate 28	Demographics	Demographics	9965	1999-2000
WTMREP29	MEC Exam Weight Jack Knife Replicate 29	Demographics	Demographics	9965	1999-2000
WTMREP30	MEC Exam Weight Jack Knife Replicate 30	Demographics	Demographics	9965	1999-2000
WTMREP31	MEC Exam Weight Jack Knife Replicate 31	Demographics	Demographics	9965	1999-2000
WTMREP32	MEC Exam Weight Jack Knife Replicate 32	Demographics	Demographics	9965	1999-2000
WTMREP33	MEC Exam Weight Jack Knife Replicate 33	Demographics	Demographics	9965	1999-2000
WTMREP34	MEC Exam Weight Jack Knife Replicate 34	Demographics	Demographics	9965	1999-2000
WTMREP35	MEC Exam Weight Jack Knife Replicate 35	Demographics	Demographics	9965	1999-2000
WTMREP36	MEC Exam Weight Jack Knife Replicate 36	Demographics	Demographics	9965	1999-2000
WTMREP37	MEC Exam Weight Jack Knife Replicate 37	Demographics	Demographics	9965	1999-2000
WTMREP38	MEC Exam Weight Jack Knife Replicate 38	Demographics	Demographics	9965	1999-2000
WTMREP39	MEC Exam Weight Jack Knife Replicate 39	Demographics	Demographics	9965	1999-2000
WTMREP40	MEC Exam Weight Jack Knife Replicate 40	Demographics	Demographics	9965	1999-2000
WTMREP41	MEC Exam Weight Jack Knife Replicate 41	Demographics	Demographics	9965	1999-2000
WTMREP42	MEC Exam Weight Jack Knife Replicate 42	Demographics	Demographics	9965	1999-2000
WTMREP43	MEC Exam Weight Jack Knife Replicate 43	Demographics	Demographics	9965	1999-2000
WTMREP44	MEC Exam Weight Jack Knife Replicate 44	Demographics	Demographics	9965	1999-2000
WTMREP45	MEC Exam Weight Jack Knife Replicate 45	Demographics	Demographics	9965	1999-2000
WTMREP46	MEC Exam Weight Jack Knife Replicate 46	Demographics	Demographics	9965	1999-2000
WTMREP47	MEC Exam Weight Jack Knife Replicate 47	Demographics	Demographics	9965	1999-2000
WTMREP48	MEC Exam Weight Jack Knife Replicate 48	Demographics	Demographics	9965	1999-2000
WTMREP49	MEC Exam Weight Jack Knife Replicate 49	Demographics	Demographics	9965	1999-2000
WTMREP50	MEC Exam Weight Jack Knife Replicate 50	Demographics	Demographics	9965	1999-2000
WTMREP51	MEC Exam Weight Jack Knife Replicate 51	Demographics	Demographics	9965	1999-2000
WTMREP52	MEC Exam Weight Jack Knife Replicate 52	Demographics	Demographics	9965	1999-2000
SEQN	Respondent sequence number	Demographics	Survey Variables	135310	1988-1994, 1999-2000, 2001-2002, 2003-2004, 2005-2006, 2007-2008, 2009-2010, 2011-2012, 2013-2014, 2015-2016, 2017-2018
SEQN_new	Respondent sequence number that includes an identifier for NHANES III and NHANES continuous	Demographics	Survey Variables	135310	1988-1994, 1999-2000, 2001-2002, 2003-2004, 2005-2006, 2007-2008, 2009-2010, 2011-2012, 2013-2014, 2015-2016, 2017-2018
SDDSRVYR	Release cycle number	Demographics	Survey Variables	135310	1988-1994, 1999-2000, 2001-2002, 2003-2004, 2005-2006, 2007-2008, 2009-2010, 2011-2012, 2013-2014, 2015-2016, 2017-2018
WTINT2YR	Full sample 2 year interview weight.	Demographics	Survey Weights	101316	1999-2000, 2001-2002, 2003-2004, 2005-2006, 2007-2008, 2009-2010, 2011-2012, 2013-2014, 2015-2016, 2017-2018
WTINT4YR	Interviewed Sample Persons. Used for 1999-2002 data collection years only.	Demographics	Survey Weights	21004	1999-2000, 2001-2002
WTIREP01	Interview Weight Jack Knife Replicate 01	Demographics	Survey Weights	9965	1999-2000
WTIREP02	Interview Weight Jack Knife Replicate 02	Demographics	Survey Weights	9965	1999-2000
WTIREP03	Interview Weight Jack Knife Replicate 03	Demographics	Survey Weights	9965	1999-2000
WTIREP04	Interview Weight Jack Knife Replicate 04	Demographics	Survey Weights	9965	1999-2000
WTIREP05	Interview Weight Jack Knife Replicate 05	Demographics	Survey Weights	9965	1999-2000
WTIREP06	Interview Weight Jack Knife Replicate 06	Demographics	Survey Weights	9965	1999-2000
WTIREP07	Interview Weight Jack Knife Replicate 07	Demographics	Survey Weights	9965	1999-2000
WTIREP08	Interview Weight Jack Knife Replicate 08	Demographics	Survey Weights	9965	1999-2000
WTIREP09	Interview Weight Jack Knife Replicate 09	Demographics	Survey Weights	9965	1999-2000
WTIREP10	Interview Weight Jack Knife Replicate 10	Demographics	Survey Weights	9965	1999-2000
WTIREP11	Interview Weight Jack Knife Replicate 11	Demographics	Survey Weights	9965	1999-2000
WTIREP12	Interview Weight Jack Knife Replicate 12	Demographics	Survey Weights	9965	1999-2000
WTIREP13	Interview Weight Jack Knife Replicate 13	Demographics	Survey Weights	9965	1999-2000
WTIREP14	Interview Weight Jack Knife Replicate 14	Demographics	Survey Weights	9965	1999-2000
WTIREP15	Interview Weight Jack Knife Replicate 15	Demographics	Survey Weights	9965	1999-2000
WTIREP16	Interview Weight Jack Knife Replicate 16	Demographics	Survey Weights	9965	1999-2000
WTIREP17	Interview Weight Jack Knife Replicate 17	Demographics	Survey Weights	9965	1999-2000
WTIREP18	Interview Weight Jack Knife Replicate 18	Demographics	Survey Weights	9965	1999-2000
WTIREP19	Interview Weight Jack Knife Replicate 19	Demographics	Survey Weights	9965	1999-2000
WTIREP20	Interview Weight Jack Knife Replicate 20	Demographics	Survey Weights	9965	1999-2000
WTIREP21	Interview Weight Jack Knife Replicate 21	Demographics	Survey Weights	9965	1999-2000
WTIREP22	Interview Weight Jack Knife Replicate 22	Demographics	Survey Weights	9965	1999-2000
WTIREP23	Interview Weight Jack Knife Replicate 23	Demographics	Survey Weights	9965	1999-2000
WTIREP24	Interview Weight Jack Knife Replicate 24	Demographics	Survey Weights	9965	1999-2000
WTIREP25	Interview Weight Jack Knife Replicate 25	Demographics	Survey Weights	9965	1999-2000
WTIREP26	Interview Weight Jack Knife Replicate 26	Demographics	Survey Weights	9965	1999-2000
WTIREP27	Interview Weight Jack Knife Replicate 27	Demographics	Survey Weights	9965	1999-2000
WTIREP28	Interview Weight Jack Knife Replicate 28	Demographics	Survey Weights	9965	1999-2000
WTIREP29	Interview Weight Jack Knife Replicate 29	Demographics	Survey Weights	9965	1999-2000
WTIREP30	Interview Weight Jack Knife Replicate 30	Demographics	Survey Weights	9965	1999-2000
WTIREP31	Interview Weight Jack Knife Replicate 31	Demographics	Survey Weights	9965	1999-2000
WTIREP32	Interview Weight Jack Knife Replicate 32	Demographics	Survey Weights	9965	1999-2000
WTIREP33	Interview Weight Jack Knife Replicate 33	Demographics	Survey Weights	9965	1999-2000
WTIREP34	Interview Weight Jack Knife Replicate 34	Demographics	Survey Weights	9965	1999-2000
WTIREP35	Interview Weight Jack Knife Replicate 35	Demographics	Survey Weights	9965	1999-2000
WTIREP36	Interview Weight Jack Knife Replicate 36	Demographics	Survey Weights	9965	1999-2000
WTIREP37	Interview Weight Jack Knife Replicate 37	Demographics	Survey Weights	9965	1999-2000
WTIREP38	Interview Weight Jack Knife Replicate 38	Demographics	Survey Weights	9965	1999-2000
WTIREP39	Interview Weight Jack Knife Replicate 39	Demographics	Survey Weights	9965	1999-2000
WTIREP40	Interview Weight Jack Knife Replicate 40	Demographics	Survey Weights	9965	1999-2000
WTIREP41	Interview Weight Jack Knife Replicate 41	Demographics	Survey Weights	9965	1999-2000
WTIREP42	Interview Weight Jack Knife Replicate 42	Demographics	Survey Weights	9965	1999-2000
WTIREP43	Interview Weight Jack Knife Replicate 43	Demographics	Survey Weights	9965	1999-2000
WTIREP44	Interview Weight Jack Knife Replicate 44	Demographics	Survey Weights	9965	1999-2000
WTIREP45	Interview Weight Jack Knife Replicate 45	Demographics	Survey Weights	9965	1999-2000
WTIREP46	Interview Weight Jack Knife Replicate 46	Demographics	Survey Weights	9965	1999-2000
WTIREP47	Interview Weight Jack Knife Replicate 47	Demographics	Survey Weights	9965	1999-2000
WTIREP48	Interview Weight Jack Knife Replicate 48	Demographics	Survey Weights	9965	1999-2000
WTIREP49	Interview Weight Jack Knife Replicate 49	Demographics	Survey Weights	9965	1999-2000
WTIREP50	Interview Weight Jack Knife Replicate 50	Demographics	Survey Weights	9965	1999-2000
WTIREP51	Interview Weight Jack Knife Replicate 51	Demographics	Survey Weights	9965	1999-2000
WTIREP52	Interview Weight Jack Knife Replicate 52	Demographics	Survey Weights	9965	1999-2000
WTMEC2YR	Full sample 2 year MEC exam weight.	Demographics	Survey Weights	101316	1999-2000, 2001-2002, 2003-2004, 2005-2006, 2007-2008, 2009-2010, 2011-2012, 2013-2014, 2015-2016, 2017-2018
WTMEC4YR	Both Interviewed and MEC Examined Sample Persons. Used for 1999-2002 data collection years only.	Demographics	Survey Weights	21004	1999-2000, 2001-2002
WTMREP01	MEC Exam Weight Jack Knife Replicate 01	Demographics	Survey Weights	9965	1999-2000
WTMREP02	MEC Exam Weight Jack Knife Replicate 02	Demographics	Survey Weights	9965	1999-2000
WTMREP03	MEC Exam Weight Jack Knife Replicate 03	Demographics	Survey Weights	9965	1999-2000
WTMREP04	MEC Exam Weight Jack Knife Replicate 04	Demographics	Survey Weights	9965	1999-2000
WTMREP05	MEC Exam Weight Jack Knife Replicate 05	Demographics	Survey Weights	9965	1999-2000
WTMREP06	MEC Exam Weight Jack Knife Replicate 06	Demographics	Survey Weights	9965	1999-2000
WTMREP07	MEC Exam Weight Jack Knife Replicate 07	Demographics	Survey Weights	9965	1999-2000
WTMREP08	MEC Exam Weight Jack Knife Replicate 08	Demographics	Survey Weights	9965	1999-2000
WTMREP09	MEC Exam Weight Jack Knife Replicate 09	Demographics	Survey Weights	9965	1999-2000
WTMREP10	MEC Exam Weight Jack Knife Replicate 10	Demographics	Survey Weights	9965	1999-2000
WTMREP11	MEC Exam Weight Jack Knife Replicate 11	Demographics	Survey Weights	9965	1999-2000
WTMREP12	MEC Exam Weight Jack Knife Replicate 12	Demographics	Survey Weights	9965	1999-2000
WTMREP13	MEC Exam Weight Jack Knife Replicate 13	Demographics	Survey Weights	9965	1999-2000
WTMREP14	MEC Exam Weight Jack Knife Replicate 14	Demographics	Survey Weights	9965	1999-2000
WTMREP15	MEC Exam Weight Jack Knife Replicate 15	Demographics	Survey Weights	9965	1999-2000
WTMREP16	MEC Exam Weight Jack Knife Replicate 16	Demographics	Survey Weights	9965	1999-2000
WTMREP17	MEC Exam Weight Jack Knife Replicate 17	Demographics	Survey Weights	9965	1999-2000
WTMREP18	MEC Exam Weight Jack Knife Replicate 18	Demographics	Survey Weights	9965	1999-2000
WTMREP19	MEC Exam Weight Jack Knife Replicate 19	Demographics	Survey Weights	9965	1999-2000
WTMREP20	MEC Exam Weight Jack Knife Replicate 20	Demographics	Survey Weights	9965	1999-2000
WTMREP21	MEC Exam Weight Jack Knife Replicate 21	Demographics	Survey Weights	9965	1999-2000
WTMREP22	MEC Exam Weight Jack Knife Replicate 22	Demographics	Survey Weights	9965	1999-2000
WTMREP23	MEC Exam Weight Jack Knife Replicate 23	Demographics	Survey Weights	9965	1999-2000
WTMREP24	MEC Exam Weight Jack Knife Replicate 24	Demographics	Survey Weights	9965	1999-2000
WTMREP25	MEC Exam Weight Jack Knife Replicate 25	Demographics	Survey Weights	9965	1999-2000
WTMREP26	MEC Exam Weight Jack Knife Replicate 26	Demographics	Survey Weights	9965	1999-2000
WTMREP27	MEC Exam Weight Jack Knife Replicate 27	Demographics	Survey Weights	9965	1999-2000
WTMREP28	MEC Exam Weight Jack Knife Replicate 28	Demographics	Survey Weights	9965	1999-2000
WTMREP29	MEC Exam Weight Jack Knife Replicate 29	Demographics	Survey Weights	9965	1999-2000
WTMREP30	MEC Exam Weight Jack Knife Replicate 30	Demographics	Survey Weights	9965	1999-2000
WTMREP31	MEC Exam Weight Jack Knife Replicate 31	Demographics	Survey Weights	9965	1999-2000
WTMREP32	MEC Exam Weight Jack Knife Replicate 32	Demographics	Survey Weights	9965	1999-2000
WTMREP33	MEC Exam Weight Jack Knife Replicate 33	Demographics	Survey Weights	9965	1999-2000
WTMREP34	MEC Exam Weight Jack Knife Replicate 34	Demographics	Survey Weights	9965	1999-2000
WTMREP35	MEC Exam Weight Jack Knife Replicate 35	Demographics	Survey Weights	9965	1999-2000
WTMREP36	MEC Exam Weight Jack Knife Replicate 36	Demographics	Survey Weights	9965	1999-2000
WTMREP37	MEC Exam Weight Jack Knife Replicate 37	Demographics	Survey Weights	9965	1999-2000
WTMREP38	MEC Exam Weight Jack Knife Replicate 38	Demographics	Survey Weights	9965	1999-2000
WTMREP39	MEC Exam Weight Jack Knife Replicate 39	Demographics	Survey Weights	9965	1999-2000
WTMREP40	MEC Exam Weight Jack Knife Replicate 40	Demographics	Survey Weights	9965	1999-2000
WTMREP41	MEC Exam Weight Jack Knife Replicate 41	Demographics	Survey Weights	9965	1999-2000
WTMREP42	MEC Exam Weight Jack Knife Replicate 42	Demographics	Survey Weights	9965	1999-2000
WTMREP43	MEC Exam Weight Jack Knife Replicate 43	Demographics	Survey Weights	9965	1999-2000
WTMREP44	MEC Exam Weight Jack Knife Replicate 44	Demographics	Survey Weights	9965	1999-2000
WTMREP45	MEC Exam Weight Jack Knife Replicate 45	Demographics	Survey Weights	9965	1999-2000
WTMREP46	MEC Exam Weight Jack Knife Replicate 46	Demographics	Survey Weights	9965	1999-2000
WTMREP47	MEC Exam Weight Jack Knife Replicate 47	Demographics	Survey Weights	9965	1999-2000
WTMREP48	MEC Exam Weight Jack Knife Replicate 48	Demographics	Survey Weights	9965	1999-2000
WTMREP49	MEC Exam Weight Jack Knife Replicate 49	Demographics	Survey Weights	9965	1999-2000
WTMREP50	MEC Exam Weight Jack Knife Replicate 50	Demographics	Survey Weights	9965	1999-2000
WTMREP51	MEC Exam Weight Jack Knife Replicate 51	Demographics	Survey Weights	9965	1999-2000
WTMREP52	MEC Exam Weight Jack Knife Replicate 52	Demographics	Survey Weights	9965	1999-2000
DRABF	Breast-fed Infant (either day)	Dietary	Breast-feeding	70719	2003-2004, 2005-2006, 2007-2008, 2009-2010, 2011-2012, 2013-2014, 2015-2016, 2017-2018
DRXDAY	Intake day of the week	Dietary	Diet Behaviors	120723	1988-1994, 1999-2000, 2001-2002, 2003-2004, 2005-2006, 2007-2008, 2009-2010, 2011-2012, 2013-2014, 2015-2016, 2017-2018
DRXDBIH	Number of days between intake day and the day of family questionnaire administered in the household.	Dietary	Diet Behaviors	52214	2007-2008, 2009-2010, 2011-2012, 2013-2014, 2015-2016, 2017-2018
DRPQ5	#days had no food/money for food,past mo	Dietary	Diet Behaviors	29816	1988-1994
DRPQ6	Because not enough money or other reason	Dietary	Diet Behaviors	1703	1988-1994
DRPQ7	Skip meals because no food/money,past mo	Dietary	Diet Behaviors	29727	1988-1994
DRPQ8	# days skip meals, no food/money,past mo	Dietary	Diet Behaviors	1094	1988-1994
DRPQ9	Skip any meals yesterday, no food/money	Dietary	Diet Behaviors	1209	1988-1994
DRPQ10	Any days not eat, no food/money, past mo	Dietary	Diet Behaviors	1209	1988-1994
DRPQ11	"# days didnt eat at all in past month"	Dietary	Diet Behaviors	211	1988-1994
DRPQ12	Are you person who preps meals at home	Dietary	Diet Behaviors	30020	1988-1994
DRX.300	Was the amount of food that {you/NAME} ate yesterday much more than usual, usual, or much less than usual?	Dietary	Diet Behaviors	119756	1988-1994, 1999-2000, 2001-2002, 2003-2004, 2005-2006, 2007-2008, 2009-2010, 2011-2012, 2013-2014, 2015-2016, 2017-2018
DRQSDIET	Are you currently on any kind of diet, either to lose weight or for some other health-related reason?	Dietary	Diet Behaviors	71571	2003-2004, 2005-2006, 2007-2008, 2009-2010, 2011-2012, 2013-2014, 2015-2016, 2017-2018
DRQSDT1	Weight loss/low cal/low carb/hi pro diet	Dietary	Diet Behaviors	3860	2003-2004, 2005-2006, 2007-2008, 2009-2010, 2011-2012, 2013-2014, 2015-2016, 2017-2018
DRQSDT2	Low fat/ low cholesterol diet	Dietary	Diet Behaviors	1024	2003-2004, 2005-2006, 2007-2008, 2009-2010, 2011-2012, 2013-2014, 2015-2016, 2017-2018
DRQSDT3	Low salt/ low sodium diet	Dietary	Diet Behaviors	833	2003-2004, 2005-2006, 2007-2008, 2009-2010, 2011-2012, 2013-2014, 2015-2016, 2017-2018
DRQSDT4	Sugar free/ low sugar diet	Dietary	Diet Behaviors	339	2003-2004, 2005-2006, 2007-2008, 2009-2010, 2011-2012, 2013-2014, 2015-2016, 2017-2018
DRQSDT5	Low fiber diet	Dietary	Diet Behaviors	15	2003-2004, 2005-2006, 2007-2008, 2009-2010, 2011-2012, 2015-2016, 2017-2018
DRQSDT6	High fiber diet	Dietary	Diet Behaviors	48	2003-2004, 2005-2006, 2007-2008, 2009-2010, 2011-2012, 2013-2014, 2015-2016, 2017-2018
DRQSDT7	Diabetic diet	Dietary	Diet Behaviors	1137	2003-2004, 2005-2006, 2007-2008, 2009-2010, 2011-2012, 2013-2014, 2015-2016, 2017-2018
DRQSDT8	Weight gain/ muscle building diet	Dietary	Diet Behaviors	224	2003-2004, 2005-2006, 2007-2008, 2009-2010, 2011-2012, 2013-2014, 2015-2016, 2017-2018
DRQSDT91	Other special diet	Dietary	Diet Behaviors	450	2003-2004, 2005-2006, 2007-2008, 2009-2010, 2011-2012, 2013-2014, 2015-2016, 2017-2018
DRQSDT9	Low carbohydrate diet	Dietary	Diet Behaviors	330	2007-2008, 2009-2010, 2011-2012, 2013-2014, 2015-2016, 2017-2018
DRQSDT10	High protein diet	Dietary	Diet Behaviors	107	2007-2008, 2009-2010, 2011-2012, 2013-2014, 2015-2016, 2017-2018
DRQSDT11	Gluten-free/Celiac diet	Dietary	Diet Behaviors	85	2009-2010, 2011-2012, 2013-2014, 2015-2016, 2017-2018
DRQSDT12	Renal/Kidney diet	Dietary	Diet Behaviors	42	2009-2010, 2011-2012, 2013-2014, 2015-2016, 2017-2018
DRXEXMER	Interviewer ID code	Dietary	Dietary Interview	90796	1999-2000, 2001-2002, 2003-2004, 2005-2006, 2007-2008, 2009-2010, 2011-2012, 2013-2014, 2015-2016, 2017-2018
DRDAINMD	Assigned mode of interview	Dietary	Dietary Interview	9279	1999-2000
DRDINTMD	Mode of interview	Dietary	Dietary Interview	8873	1999-2000
DRXLANG	Language SP/Proxy used mostly	Dietary	Dietary Interview	120663	1988-1994, 1999-2000, 2001-2002, 2003-2004, 2005-2006, 2007-2008, 2009-2010, 2011-2012, 2013-2014, 2015-2016, 2017-2018
DRXMRESP	Who was the main respondent for this interview?	Dietary	Dietary Interview	106706	1988-1994, 1999-2000, 2001-2002, 2003-2004, 2005-2006, 2007-2008, 2009-2010, 2011-2012, 2013-2014, 2015-2016, 2017-2018
DRDINT	Number of Days of Intake	Dietary	Dietary Interview	70719	2003-2004, 2005-2006, 2007-2008, 2009-2010, 2011-2012, 2013-2014, 2015-2016, 2017-2018
DRXHELP	Who helped in responding for this interview	Dietary	Dietary Interview	70808	2003-2004, 2005-2006, 2007-2008, 2009-2010, 2011-2012, 2013-2014, 2015-2016, 2017-2018
DRPIID	Interviewer ID code	Dietary	Dietary Interview	30480	1988-1994
DRD340	During the past 30 days did you eat any types of shellfish listed on this card?	Dietary	Fish & Shellfish	74144	1999-2000, 2001-2002, 2003-2004, 2005-2006, 2007-2008, 2009-2010, 2011-2012, 2013-2014, 2015-2016, 2017-2018
DRD350A	Clams eaten during past 30 days	Dietary	Fish & Shellfish	32951	1999-2000, 2001-2002, 2003-2004, 2005-2006, 2007-2008, 2009-2010, 2011-2012, 2013-2014, 2015-2016, 2017-2018
DRD350AQ	Number of times clams were eaten in the past 30 days	Dietary	Fish & Shellfish	3551	1999-2000, 2001-2002, 2003-2004, 2005-2006, 2007-2008, 2009-2010, 2011-2012, 2013-2014, 2015-2016, 2017-2018
DRD350B	Crabs eaten during past 30 days	Dietary	Fish & Shellfish	32951	1999-2000, 2001-2002, 2003-2004, 2005-2006, 2007-2008, 2009-2010, 2011-2012, 2013-2014, 2015-2016, 2017-2018
DRD350BQ	Number of times crab was eaten in the past 30 days	Dietary	Fish & Shellfish	7106	1999-2000, 2001-2002, 2003-2004, 2005-2006, 2007-2008, 2009-2010, 2011-2012, 2013-2014, 2015-2016, 2017-2018
DRD350C	Crayfish eaten during past 30 days	Dietary	Fish & Shellfish	32951	1999-2000, 2001-2002, 2003-2004, 2005-2006, 2007-2008, 2009-2010, 2011-2012, 2013-2014, 2015-2016, 2017-2018
DRD350CQ	Number of times crayfish was eaten in the past 30 days	Dietary	Fish & Shellfish	990	1999-2000, 2001-2002, 2003-2004, 2005-2006, 2007-2008, 2009-2010, 2011-2012, 2013-2014, 2015-2016, 2017-2018
DRD350D	Lobsters eaten during past 30 days	Dietary	Fish & Shellfish	32951	1999-2000, 2001-2002, 2003-2004, 2005-2006, 2007-2008, 2009-2010, 2011-2012, 2013-2014, 2015-2016, 2017-2018
DRD350DQ	Number of times lobster was eaten in the past 30 days	Dietary	Fish & Shellfish	2792	1999-2000, 2001-2002, 2003-2004, 2005-2006, 2007-2008, 2009-2010, 2011-2012, 2013-2014, 2015-2016, 2017-2018
DRD350E	Mussels eaten during past 30 days	Dietary	Fish & Shellfish	32951	1999-2000, 2001-2002, 2003-2004, 2005-2006, 2007-2008, 2009-2010, 2011-2012, 2013-2014, 2015-2016, 2017-2018
DRD350EQ	Number of times mussels were eaten in the past 30 days	Dietary	Fish & Shellfish	1661	1999-2000, 2001-2002, 2003-2004, 2005-2006, 2007-2008, 2009-2010, 2011-2012, 2013-2014, 2015-2016, 2017-2018
DRD350F	Oysters eaten during past 30 days	Dietary	Fish & Shellfish	32951	1999-2000, 2001-2002, 2003-2004, 2005-2006, 2007-2008, 2009-2010, 2011-2012, 2013-2014, 2015-2016, 2017-2018
DRD350FQ	Number of times oysters were eaten in the past 30 days	Dietary	Fish & Shellfish	2629	1999-2000, 2001-2002, 2003-2004, 2005-2006, 2007-2008, 2009-2010, 2011-2012, 2013-2014, 2015-2016, 2017-2018
DRD350G	Scallops eaten during the past 30 days	Dietary	Fish & Shellfish	32951	1999-2000, 2001-2002, 2003-2004, 2005-2006, 2007-2008, 2009-2010, 2011-2012, 2013-2014, 2015-2016, 2017-2018
DRD350GQ	Number of times scallops were eaten in the past 30 days	Dietary	Fish & Shellfish	3037	1999-2000, 2001-2002, 2003-2004, 2005-2006, 2007-2008, 2009-2010, 2011-2012, 2013-2014, 2015-2016, 2017-2018
DRD350H	Shrimp eaten during past 30 days	Dietary	Fish & Shellfish	32952	1999-2000, 2001-2002, 2003-2004, 2005-2006, 2007-2008, 2009-2010, 2011-2012, 2013-2014, 2015-2016, 2017-2018
DRD350HQ	Number of times shrimp was eaten in the last 30 days	Dietary	Fish & Shellfish	28677	1999-2000, 2001-2002, 2003-2004, 2005-2006, 2007-2008, 2009-2010, 2011-2012, 2013-2014, 2015-2016, 2017-2018
DRD350I	Other shellfish ( ex. octopus, squid) eaten during past 30 days	Dietary	Fish & Shellfish	32951	1999-2000, 2001-2002, 2003-2004, 2005-2006, 2007-2008, 2009-2010, 2011-2012, 2013-2014, 2015-2016, 2017-2018
DRD350IQ	Number of times other shellfish (ex. octopus, squid) was eaten in the past 30 days	Dietary	Fish & Shellfish	1918	1999-2000, 2001-2002, 2003-2004, 2005-2006, 2007-2008, 2009-2010, 2011-2012, 2013-2014, 2015-2016, 2017-2018
DRD350J	Other unknown shellfish eaten during past 30 days	Dietary	Fish & Shellfish	32951	1999-2000, 2001-2002, 2003-2004, 2005-2006, 2007-2008, 2009-2010, 2011-2012, 2013-2014, 2015-2016, 2017-2018
DRD350JQ	Number of times other unknown shellfish was eaten in the past 30 days	Dietary	Fish & Shellfish	158	1999-2000, 2001-2002, 2003-2004, 2005-2006, 2007-2008, 2009-2010, 2011-2012, 2013-2014, 2015-2016, 2017-2018
DRD350K	Refused to give detailed information on shellfish eaten during past 30 days	Dietary	Fish & Shellfish	32947	1999-2000, 2001-2002, 2003-2004, 2005-2006, 2007-2008, 2009-2010, 2011-2012, 2013-2014, 2015-2016, 2017-2018
DRD360	During the past 30 days did you eat any types of fish listed on this card?	Dietary	Fish & Shellfish	74147	1999-2000, 2001-2002, 2003-2004, 2005-2006, 2007-2008, 2009-2010, 2011-2012, 2013-2014, 2015-2016, 2017-2018
DRD370A	Breaded fish products eaten during past 30 days	Dietary	Fish & Shellfish	45501	1999-2000, 2001-2002, 2003-2004, 2005-2006, 2007-2008, 2009-2010, 2011-2012, 2013-2014, 2015-2016, 2017-2018
DRD370AQ	Number of times breaded fish products were eaten in the past 30 days	Dietary	Fish & Shellfish	7053	1999-2000, 2001-2002, 2003-2004, 2005-2006, 2007-2008, 2009-2010, 2011-2012, 2013-2014, 2015-2016, 2017-2018
DRD370B	Tuna eaten during past 30 days	Dietary	Fish & Shellfish	45502	1999-2000, 2001-2002, 2003-2004, 2005-2006, 2007-2008, 2009-2010, 2011-2012, 2013-2014, 2015-2016, 2017-2018
DRD370BQ	Number of times tuna was eaten in the past 30 days	Dietary	Fish & Shellfish	18359	1999-2000, 2001-2002, 2003-2004, 2005-2006, 2007-2008, 2009-2010, 2011-2012, 2013-2014, 2015-2016, 2017-2018
DRD370C	Bass eaten during past 30 days	Dietary	Fish & Shellfish	45501	1999-2000, 2001-2002, 2003-2004, 2005-2006, 2007-2008, 2009-2010, 2011-2012, 2013-2014, 2015-2016, 2017-2018
DRD370CQ	Number of times bass was eaten in the past 30 days	Dietary	Fish & Shellfish	1038	1999-2000, 2001-2002, 2003-2004, 2005-2006, 2007-2008, 2009-2010, 2011-2012, 2013-2014, 2015-2016, 2017-2018
DRD370D	Catfish eaten during past 30 days	Dietary	Fish & Shellfish	45502	1999-2000, 2001-2002, 2003-2004, 2005-2006, 2007-2008, 2009-2010, 2011-2012, 2013-2014, 2015-2016, 2017-2018
DRD370DQ	Number of times catfish was eaten in the past 30 days	Dietary	Fish & Shellfish	7206	1999-2000, 2001-2002, 2003-2004, 2005-2006, 2007-2008, 2009-2010, 2011-2012, 2013-2014, 2015-2016, 2017-2018
DRD370E	Cod eaten during past 30 days	Dietary	Fish & Shellfish	45501	1999-2000, 2001-2002, 2003-2004, 2005-2006, 2007-2008, 2009-2010, 2011-2012, 2013-2014, 2015-2016, 2017-2018
DRD370EQ	Number of times cod was eaten in the past 30 days	Dietary	Fish & Shellfish	4199	1999-2000, 2001-2002, 2003-2004, 2005-2006, 2007-2008, 2009-2010, 2011-2012, 2013-2014, 2015-2016, 2017-2018
DRD370F	Flatfish eaten during past 30 days	Dietary	Fish & Shellfish	45502	1999-2000, 2001-2002, 2003-2004, 2005-2006, 2007-2008, 2009-2010, 2011-2012, 2013-2014, 2015-2016, 2017-2018
DRD370FQ	Number of times flatfish was eaten in the past 30 days	Dietary	Fish & Shellfish	2398	1999-2000, 2001-2002, 2003-2004, 2005-2006, 2007-2008, 2009-2010, 2011-2012, 2013-2014, 2015-2016, 2017-2018
DRD370G	Haddock eaten during past 30 days	Dietary	Fish & Shellfish	45501	1999-2000, 2001-2002, 2003-2004, 2005-2006, 2007-2008, 2009-2010, 2011-2012, 2013-2014, 2015-2016, 2017-2018
DRD370GQ	Number of times haddock was eaten in the past 30 days	Dietary	Fish & Shellfish	1348	1999-2000, 2001-2002, 2003-2004, 2005-2006, 2007-2008, 2009-2010, 2011-2012, 2013-2014, 2015-2016, 2017-2018
DRD370H	Mackerel eaten during past 30 days	Dietary	Fish & Shellfish	45501	1999-2000, 2001-2002, 2003-2004, 2005-2006, 2007-2008, 2009-2010, 2011-2012, 2013-2014, 2015-2016, 2017-2018
DRD370HQ	Number of times mackerel was eaten in the past 30 days	Dietary	Fish & Shellfish	784	1999-2000, 2001-2002, 2003-2004, 2005-2006, 2007-2008, 2009-2010, 2011-2012, 2013-2014, 2015-2016, 2017-2018
DRD370I	Perch eaten during past 30 days	Dietary	Fish & Shellfish	45501	1999-2000, 2001-2002, 2003-2004, 2005-2006, 2007-2008, 2009-2010, 2011-2012, 2013-2014, 2015-2016, 2017-2018
DRD370IQ	Number of times perch was eaten in the past 30 days	Dietary	Fish & Shellfish	1394	1999-2000, 2001-2002, 2003-2004, 2005-2006, 2007-2008, 2009-2010, 2011-2012, 2013-2014, 2015-2016, 2017-2018
DRD370J	Pike eaten during past 30 days	Dietary	Fish & Shellfish	45501	1999-2000, 2001-2002, 2003-2004, 2005-2006, 2007-2008, 2009-2010, 2011-2012, 2013-2014, 2015-2016, 2017-2018
DRD370JQ	Number of times pike was eaten in the past 30 days	Dietary	Fish & Shellfish	99	1999-2000, 2001-2002, 2003-2004, 2005-2006, 2007-2008, 2009-2010, 2011-2012, 2013-2014, 2015-2016, 2017-2018
DRD370K	Pollock eaten during past 30 days	Dietary	Fish & Shellfish	45500	1999-2000, 2001-2002, 2003-2004, 2005-2006, 2007-2008, 2009-2010, 2011-2012, 2013-2014, 2015-2016, 2017-2018
DRD370KQ	Number of times pollock was eaten in the past 30 days	Dietary	Fish & Shellfish	1287	1999-2000, 2001-2002, 2003-2004, 2005-2006, 2007-2008, 2009-2010, 2011-2012, 2013-2014, 2015-2016, 2017-2018
DRD370L	Porgy eaten during past 30 days	Dietary	Fish & Shellfish	45500	1999-2000, 2001-2002, 2003-2004, 2005-2006, 2007-2008, 2009-2010, 2011-2012, 2013-2014, 2015-2016, 2017-2018
DRD370LQ	Number of times porgy was eaten in the past 30 days	Dietary	Fish & Shellfish	278	1999-2000, 2001-2002, 2003-2004, 2005-2006, 2007-2008, 2009-2010, 2011-2012, 2013-2014, 2015-2016, 2017-2018
DRD370M	Salmon eaten during past 30 days	Dietary	Fish & Shellfish	45500	1999-2000, 2001-2002, 2003-2004, 2005-2006, 2007-2008, 2009-2010, 2011-2012, 2013-2014, 2015-2016, 2017-2018
DRD370MQ	Number of times salmon was eaten in the past 30 days	Dietary	Fish & Shellfish	13298	1999-2000, 2001-2002, 2003-2004, 2005-2006, 2007-2008, 2009-2010, 2011-2012, 2013-2014, 2015-2016, 2017-2018
DRD370N	Sardines eaten during past 30 days	Dietary	Fish & Shellfish	45500	1999-2000, 2001-2002, 2003-2004, 2005-2006, 2007-2008, 2009-2010, 2011-2012, 2013-2014, 2015-2016, 2017-2018
DRD370NQ	Number of times sardines were eaten in the past 30 days	Dietary	Fish & Shellfish	1966	1999-2000, 2001-2002, 2003-2004, 2005-2006, 2007-2008, 2009-2010, 2011-2012, 2013-2014, 2015-2016, 2017-2018
DRD370O	Sea bass eaten during past 30 days	Dietary	Fish & Shellfish	45500	1999-2000, 2001-2002, 2003-2004, 2005-2006, 2007-2008, 2009-2010, 2011-2012, 2013-2014, 2015-2016, 2017-2018
DRD370OQ	Number of times sea bass was eaten in the past 30 days	Dietary	Fish & Shellfish	640	1999-2000, 2001-2002, 2003-2004, 2005-2006, 2007-2008, 2009-2010, 2011-2012, 2013-2014, 2015-2016, 2017-2018
DRD370P	Shark eaten during past 30 days	Dietary	Fish & Shellfish	45500	1999-2000, 2001-2002, 2003-2004, 2005-2006, 2007-2008, 2009-2010, 2011-2012, 2013-2014, 2015-2016, 2017-2018
DRD370PQ	Number of times shark was eaten in the past 30 days	Dietary	Fish & Shellfish	139	1999-2000, 2001-2002, 2003-2004, 2005-2006, 2007-2008, 2009-2010, 2011-2012, 2013-2014, 2015-2016, 2017-2018
DRD370Q	Swordfish eaten during past 30 days	Dietary	Fish & Shellfish	45500	1999-2000, 2001-2002, 2003-2004, 2005-2006, 2007-2008, 2009-2010, 2011-2012, 2013-2014, 2015-2016, 2017-2018
DRD370QQ	Number of times swordfish was eaten in the past 30 days	Dietary	Fish & Shellfish	524	1999-2000, 2001-2002, 2003-2004, 2005-2006, 2007-2008, 2009-2010, 2011-2012, 2013-2014, 2015-2016, 2017-2018
DRD370R	Trout eaten during past 30 days	Dietary	Fish & Shellfish	45500	1999-2000, 2001-2002, 2003-2004, 2005-2006, 2007-2008, 2009-2010, 2011-2012, 2013-2014, 2015-2016, 2017-2018
DRD370RQ	Number of times trout was eaten in the past 30 days	Dietary	Fish & Shellfish	1826	1999-2000, 2001-2002, 2003-2004, 2005-2006, 2007-2008, 2009-2010, 2011-2012, 2013-2014, 2015-2016, 2017-2018
DRD370S	Walleye eaten during the past 30 days	Dietary	Fish & Shellfish	45500	1999-2000, 2001-2002, 2003-2004, 2005-2006, 2007-2008, 2009-2010, 2011-2012, 2013-2014, 2015-2016, 2017-2018
DRD370SQ	Number of times walleye was eaten in the past 30 days	Dietary	Fish & Shellfish	588	1999-2000, 2001-2002, 2003-2004, 2005-2006, 2007-2008, 2009-2010, 2011-2012, 2013-2014, 2015-2016, 2017-2018
DRD370T	Other type of fish eaten during past 30 days	Dietary	Fish & Shellfish	45501	1999-2000, 2001-2002, 2003-2004, 2005-2006, 2007-2008, 2009-2010, 2011-2012, 2013-2014, 2015-2016, 2017-2018
DRD370TQ	Number of times other type of fish was eaten in the past 30 days	Dietary	Fish & Shellfish	9803	1999-2000, 2001-2002, 2003-2004, 2005-2006, 2007-2008, 2009-2010, 2011-2012, 2013-2014, 2015-2016, 2017-2018
DRD370U	Other unknown type eaten during past 30 days	Dietary	Fish & Shellfish	45500	1999-2000, 2001-2002, 2003-2004, 2005-2006, 2007-2008, 2009-2010, 2011-2012, 2013-2014, 2015-2016, 2017-2018
DRD370UQ	Number of times other unknown type of fish was eaten in the past 30 days	Dietary	Fish & Shellfish	3592	1999-2000, 2001-2002, 2003-2004, 2005-2006, 2007-2008, 2009-2010, 2011-2012, 2013-2014, 2015-2016, 2017-2018
DRD370V	Refused to give detailed information on fish eaten during past 30 days	Dietary	Fish & Shellfish	45494	1999-2000, 2001-2002, 2003-2004, 2005-2006, 2007-2008, 2009-2010, 2011-2012, 2013-2014, 2015-2016, 2017-2018
DRXT_G_TOTAL	Total whole and refined grains (oz. eq.)	Dietary	Food Patterns Equivalents	118140	1988-1994, 1999-2000, 2001-2002, 2003-2004, 2005-2006, 2007-2008, 2009-2010, 2011-2012, 2013-2014, 2015-2016, 2017-2018
DRXT_G_WHOLE	Grains defined as whole grains and contain the entire grain kernel ‚Äï the bran, germ, and endosperm (oz. eq.)	Dietary	Food Patterns Equivalents	118140	1988-1994, 1999-2000, 2001-2002, 2003-2004, 2005-2006, 2007-2008, 2009-2010, 2011-2012, 2013-2014, 2015-2016, 2017-2018
DRXT_G_REFINED	Refined grains that do not contain all of the components of the entire grain kernel (oz. eq.)	Dietary	Food Patterns Equivalents	118140	1988-1994, 1999-2000, 2001-2002, 2003-2004, 2005-2006, 2007-2008, 2009-2010, 2011-2012, 2013-2014, 2015-2016, 2017-2018
DRXT_V_TOTAL	Total dark green, red and orange, starchy, and other vegetables; excludes legumes (cup eq.)	Dietary	Food Patterns Equivalents	118140	1988-1994, 1999-2000, 2001-2002, 2003-2004, 2005-2006, 2007-2008, 2009-2010, 2011-2012, 2013-2014, 2015-2016, 2017-2018
DRXT_V_DRKGR	Dark green vegetables (cup eq.)	Dietary	Food Patterns Equivalents	118140	1988-1994, 1999-2000, 2001-2002, 2003-2004, 2005-2006, 2007-2008, 2009-2010, 2011-2012, 2013-2014, 2015-2016, 2017-2018
DRXT_V_REDOR_OTHER	Other red and orange vegetables, excluding tomatoes and tomato products (cup eq.)	Dietary	Food Patterns Equivalents	118140	1988-1994, 1999-2000, 2001-2002, 2003-2004, 2005-2006, 2007-2008, 2009-2010, 2011-2012, 2013-2014, 2015-2016, 2017-2018
DRXT_V_STARCHY_POTATO	White potatoes (cup eq.)	Dietary	Food Patterns Equivalents	118140	1988-1994, 1999-2000, 2001-2002, 2003-2004, 2005-2006, 2007-2008, 2009-2010, 2011-2012, 2013-2014, 2015-2016, 2017-2018
DRXT_V_STARCHY_OTHER	Other starchy vegetables, excluding white potatoes (cup eq.)	Dietary	Food Patterns Equivalents	118140	1988-1994, 1999-2000, 2001-2002, 2003-2004, 2005-2006, 2007-2008, 2009-2010, 2011-2012, 2013-2014, 2015-2016, 2017-2018
DRXT_V_REDOR_TOMATO	Tomatoes and tomato products (cup eq.)	Dietary	Food Patterns Equivalents	118140	1988-1994, 1999-2000, 2001-2002, 2003-2004, 2005-2006, 2007-2008, 2009-2010, 2011-2012, 2013-2014, 2015-2016, 2017-2018
DRXT_V_OTHER	Other vegetables not in the vegetable components listed above (cup eq.)	Dietary	Food Patterns Equivalents	118140	1988-1994, 1999-2000, 2001-2002, 2003-2004, 2005-2006, 2007-2008, 2009-2010, 2011-2012, 2013-2014, 2015-2016, 2017-2018
DRXT_F_TOTAL	Total intact fruits (whole or cut) and fruit juices (cup eq.)	Dietary	Food Patterns Equivalents	118140	1988-1994, 1999-2000, 2001-2002, 2003-2004, 2005-2006, 2007-2008, 2009-2010, 2011-2012, 2013-2014, 2015-2016, 2017-2018
DRXT_F_CITMLB	Intact fruits (whole or cut) of citrus, melons, and berries (cup eq.)	Dietary	Food Patterns Equivalents	118140	1988-1994, 1999-2000, 2001-2002, 2003-2004, 2005-2006, 2007-2008, 2009-2010, 2011-2012, 2013-2014, 2015-2016, 2017-2018
DRXT_F_OTHER	Intact fruits (whole or cut); excluding citrus, melons, and berries (cup eq.)	Dietary	Food Patterns Equivalents	118140	1988-1994, 1999-2000, 2001-2002, 2003-2004, 2005-2006, 2007-2008, 2009-2010, 2011-2012, 2013-2014, 2015-2016, 2017-2018
DRXT_D_TOTAL	Total milk, yogurt, cheese, and whey (cup eq.)	Dietary	Food Patterns Equivalents	118140	1988-1994, 1999-2000, 2001-2002, 2003-2004, 2005-2006, 2007-2008, 2009-2010, 2011-2012, 2013-2014, 2015-2016, 2017-2018
DRXT_D_MILK	Fluid milk, buttermilk, evaporated milk, dry milk, and calcium fortified soy milk (cup eq.)	Dietary	Food Patterns Equivalents	118140	1988-1994, 1999-2000, 2001-2002, 2003-2004, 2005-2006, 2007-2008, 2009-2010, 2011-2012, 2013-2014, 2015-2016, 2017-2018
DRXT_D_YOGURT	Yogurt (cup eq.)	Dietary	Food Patterns Equivalents	116812	1988-1994, 1999-2000, 2001-2002, 2003-2004, 2005-2006, 2007-2008, 2009-2010, 2011-2012, 2013-2014, 2015-2016, 2017-2018
DRXT_D_CHEESE	Cheeses (cup eq.)	Dietary	Food Patterns Equivalents	118140	1988-1994, 1999-2000, 2001-2002, 2003-2004, 2005-2006, 2007-2008, 2009-2010, 2011-2012, 2013-2014, 2015-2016, 2017-2018
DRXT_PF_MPS_TOTAL	Total of meat, poultry, seafood, organ meat, and cured meat (oz. eq.)	Dietary	Food Patterns Equivalents	118140	1988-1994, 1999-2000, 2001-2002, 2003-2004, 2005-2006, 2007-2008, 2009-2010, 2011-2012, 2013-2014, 2015-2016, 2017-2018
DRXT_PF_MEAT	Beef, veal, pork, lamb, and game meat; excludes organ meat and cured meat (oz. eq.)	Dietary	Food Patterns Equivalents	118140	1988-1994, 1999-2000, 2001-2002, 2003-2004, 2005-2006, 2007-2008, 2009-2010, 2011-2012, 2013-2014, 2015-2016, 2017-2018
DRXT_PF_ORGAN	Organ meat from beef, veal, pork, lamb, game, and poultry (oz. eq.)	Dietary	Food Patterns Equivalents	116812	1988-1994, 1999-2000, 2001-2002, 2003-2004, 2005-2006, 2007-2008, 2009-2010, 2011-2012, 2013-2014, 2015-2016, 2017-2018
DRXT_PF_CUREDMEAT	Frankfurters, sausages, corned beef, cured ham and luncheon meat that are made from beef, pork, or poultry (oz. eq.)	Dietary	Food Patterns Equivalents	118140	1988-1994, 1999-2000, 2001-2002, 2003-2004, 2005-2006, 2007-2008, 2009-2010, 2011-2012, 2013-2014, 2015-2016, 2017-2018
DRXT_PF_POULT	Chicken, turkey, Cornish hens, duck, goose, quail, and pheasant; excludes organ meat and cured meat (oz. eq.)	Dietary	Food Patterns Equivalents	118140	1988-1994, 1999-2000, 2001-2002, 2003-2004, 2005-2006, 2007-2008, 2009-2010, 2011-2012, 2013-2014, 2015-2016, 2017-2018
DRXT_PF_SEAFD_HI	Seafood high in n-3 fatty acids (oz. eq.)	Dietary	Food Patterns Equivalents	118140	1988-1994, 1999-2000, 2001-2002, 2003-2004, 2005-2006, 2007-2008, 2009-2010, 2011-2012, 2013-2014, 2015-2016, 2017-2018
DRXT_PF_SEAFD_LOW	Seafood low in n-3 fatty acids (oz. eq.)	Dietary	Food Patterns Equivalents	118140	1988-1994, 1999-2000, 2001-2002, 2003-2004, 2005-2006, 2007-2008, 2009-2010, 2011-2012, 2013-2014, 2015-2016, 2017-2018
DRXT_PF_EGGS	Eggs and egg substitutes (oz. eq.)	Dietary	Food Patterns Equivalents	118140	1988-1994, 1999-2000, 2001-2002, 2003-2004, 2005-2006, 2007-2008, 2009-2010, 2011-2012, 2013-2014, 2015-2016, 2017-2018
DRXT_PF_SOY	Soy products, excluding calcium fortified soy milk and raw soybeans products (oz. eq.)	Dietary	Food Patterns Equivalents	118140	1988-1994, 1999-2000, 2001-2002, 2003-2004, 2005-2006, 2007-2008, 2009-2010, 2011-2012, 2013-2014, 2015-2016, 2017-2018
DRXT_PF_NUTSDS	Peanuts, tree nuts, and seeds; excludes coconut (oz. eq.)	Dietary	Food Patterns Equivalents	118140	1988-1994, 1999-2000, 2001-2002, 2003-2004, 2005-2006, 2007-2008, 2009-2010, 2011-2012, 2013-2014, 2015-2016, 2017-2018
DRXT_V_LEGUMES	Beans, peas, and lentils computed as vegetables (cup eq.)	Dietary	Food Patterns Equivalents	118140	1988-1994, 1999-2000, 2001-2002, 2003-2004, 2005-2006, 2007-2008, 2009-2010, 2011-2012, 2013-2014, 2015-2016, 2017-2018
DRXT_OILS	Discretionary oil (grams)	Dietary	Food Patterns Equivalents	118140	1988-1994, 1999-2000, 2001-2002, 2003-2004, 2005-2006, 2007-2008, 2009-2010, 2011-2012, 2013-2014, 2015-2016, 2017-2018
DRXT_SOLID_FATS	Discretionary solid fat (grams)	Dietary	Food Patterns Equivalents	118140	1988-1994, 1999-2000, 2001-2002, 2003-2004, 2005-2006, 2007-2008, 2009-2010, 2011-2012, 2013-2014, 2015-2016, 2017-2018
DRXT_ADD_SUGARS	Foods defined as added sugars (tsp. eq.)	Dietary	Food Patterns Equivalents	118140	1988-1994, 1999-2000, 2001-2002, 2003-2004, 2005-2006, 2007-2008, 2009-2010, 2011-2012, 2013-2014, 2015-2016, 2017-2018
DRXT_A_DRINKS	Alcoholic beverages and alcohol added to foods after cooking (no. of drinks)	Dietary	Food Patterns Equivalents	118140	1988-1994, 1999-2000, 2001-2002, 2003-2004, 2005-2006, 2007-2008, 2009-2010, 2011-2012, 2013-2014, 2015-2016, 2017-2018
DRXT_F_JUICE	Fruit juices, citrus and non-citrus (cup eq.)	Dietary	Food Patterns Equivalents	61081	2005-2006, 2007-2008, 2009-2010, 2011-2012, 2013-2014, 2015-2016, 2017-2018
DRXT_V_REDOR_TOTAL	Total red and orange vegetables (tomatoes and tomato products + other red and orange vegetables) (cup eq.)	Dietary	Food Patterns Equivalents	116193	1988-1994, 1999-2000, 2001-2002, 2003-2004, 2005-2006, 2007-2008, 2009-2010, 2011-2012, 2013-2014, 2015-2016, 2017-2018
DRXT_V_STARCHY_TOTAL	Total starchy vegetables (white potatoes + other starchy vegetables) (cup eq.)	Dietary	Food Patterns Equivalents	116193	1988-1994, 1999-2000, 2001-2002, 2003-2004, 2005-2006, 2007-2008, 2009-2010, 2011-2012, 2013-2014, 2015-2016, 2017-2018
DRXT_PF_LEGUMES	Beans and Peas (legumes) computed as protein foods (oz. eq.)	Dietary	Food Patterns Equivalents	61081	2005-2006, 2007-2008, 2009-2010, 2011-2012, 2013-2014, 2015-2016, 2017-2018
DRXT_PF_TOTAL	Total meat, poultry, organ meat, cured meat, seafood, eggs, soy, and nuts and seeds; excludes legumes (oz. eq.)	Dietary	Food Patterns Equivalents	116193	1988-1994, 1999-2000, 2001-2002, 2003-2004, 2005-2006, 2007-2008, 2009-2010, 2011-2012, 2013-2014, 2015-2016, 2017-2018
DRDTSODF	Salt adjustment flag	Dietary	Salt	9279	1999-2000
DBD100	How often {do you/does SP} add ordinary salt to {your/his/her/SP's} food at the table? Would you say . . .	Dietary	Salt	63176	1988-1994, 2001-2002, 2003-2004, 2005-2006, 2007-2008, 2009-2010, 2011-2012, 2013-2014, 2015-2016, 2017-2018
DBQ095Z	Type of salt you usually add at table	Dietary	Salt	110632	1988-1994, 2001-2002, 2003-2004, 2005-2006, 2007-2008, 2009-2010, 2011-2012, 2013-2014, 2015-2016, 2017-2018
DRQSPREP	How often is ordinary salt or seasoned salt added in cooking or preparing foods in your household?	Dietary	Salt	71593	2003-2004, 2005-2006, 2007-2008, 2009-2010, 2011-2012, 2013-2014, 2015-2016, 2017-2018
DRXSTY	Did {you/SP} add any salt to {your/her/his} food at the table yesterday?	Dietary	Salt	25127	2013-2014, 2015-2016, 2017-2018
DRXSKY	What type of salt was it? (Was it ordinary or sea salt, lite salt, or a salt substitute?)	Dietary	Salt	5821	2013-2014, 2015-2016, 2017-2018
SEQN_new	Respondent sequence number that includes an identifier for NHANES III and NHANES continuous	Dietary	Survey Variables	127584	1988-1994, 1999-2000, 2001-2002, 2003-2004, 2005-2006, 2007-2008, 2009-2010, 2011-2012, 2013-2014, 2015-2016, 2017-2018
SEQN	Respondent sequence number	Dietary	Survey Variables	127584	1988-1994, 1999-2000, 2001-2002, 2003-2004, 2005-2006, 2007-2008, 2009-2010, 2011-2012, 2013-2014, 2015-2016, 2017-2018
SDDSRVYR	Release cycle number	Dietary	Survey Variables	127584	1988-1994, 1999-2000, 2001-2002, 2003-2004, 2005-2006, 2007-2008, 2009-2010, 2011-2012, 2013-2014, 2015-2016, 2017-2018
survey_day	Day when survey was conducted	Dietary	Survey Variables	127584	1988-1994, 1999-2000, 2001-2002, 2003-2004, 2005-2006, 2007-2008, 2009-2010, 2011-2012, 2013-2014, 2015-2016, 2017-2018
DRASCST2	Post dietary recall section status	Dietary	Survey Variables	9279	1999-2000
DRXDRSTZ	Dietary Recall Status	Dietary	Survey Variables	127278	1988-1994, 1999-2000, 2001-2002, 2003-2004, 2005-2006, 2007-2008, 2009-2010, 2011-2012, 2013-2014, 2015-2016, 2017-2018
DRXTNUMF	Number of foods/beverages reported	Dietary	Survey Variables	80602	2001-2002, 2003-2004, 2005-2006, 2007-2008, 2009-2010, 2011-2012, 2013-2014, 2015-2016, 2017-2018
WTDRD1	Dietary Day One Sample Weight	Dietary	Survey Weights	92585	1999-2000, 2001-2002, 2003-2004, 2005-2006, 2007-2008, 2009-2010, 2011-2012, 2013-2014, 2015-2016, 2017-2018
WTDR4YR	Dietary day one 4-Year sample weight - Used for 1999-2002 data collection years only	Dietary	Survey Weights	18613	1999-2000, 2001-2002
WTDRXD	Dietary Two-Day Sample Weight	Dietary	Survey Weights	65440	2003-2004, 2005-2006, 2007-2008, 2009-2010, 2011-2012, 2013-2014, 2015-2016, 2017-2018
DRXTKCAL	Energy (kcal)	Dietary	Total Nutrient Intakes	117180	1988-1994, 1999-2000, 2001-2002, 2003-2004, 2005-2006, 2007-2008, 2009-2010, 2011-2012, 2013-2014, 2015-2016, 2017-2018
DRXTPROT	Protein (gm)	Dietary	Total Nutrient Intakes	117180	1988-1994, 1999-2000, 2001-2002, 2003-2004, 2005-2006, 2007-2008, 2009-2010, 2011-2012, 2013-2014, 2015-2016, 2017-2018
DRXTCARB	Carbohydrate (gm)	Dietary	Total Nutrient Intakes	117180	1988-1994, 1999-2000, 2001-2002, 2003-2004, 2005-2006, 2007-2008, 2009-2010, 2011-2012, 2013-2014, 2015-2016, 2017-2018
DRXTTFAT	Total fat (gm)	Dietary	Total Nutrient Intakes	117180	1988-1994, 1999-2000, 2001-2002, 2003-2004, 2005-2006, 2007-2008, 2009-2010, 2011-2012, 2013-2014, 2015-2016, 2017-2018
DRXTSFAT	Total saturated fatty acids (gm)	Dietary	Total Nutrient Intakes	117180	1988-1994, 1999-2000, 2001-2002, 2003-2004, 2005-2006, 2007-2008, 2009-2010, 2011-2012, 2013-2014, 2015-2016, 2017-2018
DRXTMFAT	Total monounsaturated fatty acids (gm)	Dietary	Total Nutrient Intakes	117180	1988-1994, 1999-2000, 2001-2002, 2003-2004, 2005-2006, 2007-2008, 2009-2010, 2011-2012, 2013-2014, 2015-2016, 2017-2018
DRXTPFAT	Total polyunsaturated fatty acids (gm)	Dietary	Total Nutrient Intakes	117180	1988-1994, 1999-2000, 2001-2002, 2003-2004, 2005-2006, 2007-2008, 2009-2010, 2011-2012, 2013-2014, 2015-2016, 2017-2018
DRXTCHOL	Cholesterol (mg)	Dietary	Total Nutrient Intakes	117180	1988-1994, 1999-2000, 2001-2002, 2003-2004, 2005-2006, 2007-2008, 2009-2010, 2011-2012, 2013-2014, 2015-2016, 2017-2018
DRXTFIBE	Dietary fiber (gm)	Dietary	Total Nutrient Intakes	117180	1988-1994, 1999-2000, 2001-2002, 2003-2004, 2005-2006, 2007-2008, 2009-2010, 2011-2012, 2013-2014, 2015-2016, 2017-2018
DRXTVAIU	Vitamin A (IU)	Dietary	Total Nutrient Intakes	8725	1999-2000
DRXTVARA	Vitamin A as retinol activity equivalents (mcg)	Dietary	Total Nutrient Intakes	117180	1988-1994, 1999-2000, 2001-2002, 2003-2004, 2005-2006, 2007-2008, 2009-2010, 2011-2012, 2013-2014, 2015-2016, 2017-2018
DRXTCARO	Carotene (RE)	Dietary	Total Nutrient Intakes	37880	1988-1994, 1999-2000
DRXTVB1	Thiamin (Vitamin B1) (mg)	Dietary	Total Nutrient Intakes	117180	1988-1994, 1999-2000, 2001-2002, 2003-2004, 2005-2006, 2007-2008, 2009-2010, 2011-2012, 2013-2014, 2015-2016, 2017-2018
DRXTVB2	Riboflavin (Vitamin B2) (mg)	Dietary	Total Nutrient Intakes	117180	1988-1994, 1999-2000, 2001-2002, 2003-2004, 2005-2006, 2007-2008, 2009-2010, 2011-2012, 2013-2014, 2015-2016, 2017-2018
DRXTNIAC	Niacin (mg)	Dietary	Total Nutrient Intakes	117180	1988-1994, 1999-2000, 2001-2002, 2003-2004, 2005-2006, 2007-2008, 2009-2010, 2011-2012, 2013-2014, 2015-2016, 2017-2018
DRXTVB6	Vitamin B6 (mg)	Dietary	Total Nutrient Intakes	117180	1988-1994, 1999-2000, 2001-2002, 2003-2004, 2005-2006, 2007-2008, 2009-2010, 2011-2012, 2013-2014, 2015-2016, 2017-2018
DRXTFOLA	Total Folate (mcg)	Dietary	Total Nutrient Intakes	117180	1988-1994, 1999-2000, 2001-2002, 2003-2004, 2005-2006, 2007-2008, 2009-2010, 2011-2012, 2013-2014, 2015-2016, 2017-2018
DRXTVB12	Vitamin B12 (mcg)	Dietary	Total Nutrient Intakes	117180	1988-1994, 1999-2000, 2001-2002, 2003-2004, 2005-2006, 2007-2008, 2009-2010, 2011-2012, 2013-2014, 2015-2016, 2017-2018
DRXTVC	Vitamin C (mg)	Dietary	Total Nutrient Intakes	117180	1988-1994, 1999-2000, 2001-2002, 2003-2004, 2005-2006, 2007-2008, 2009-2010, 2011-2012, 2013-2014, 2015-2016, 2017-2018
DRXTATOC	Vitamin E as alpha-tocopherol (mg)	Dietary	Total Nutrient Intakes	117181	1988-1994, 1999-2000, 2001-2002, 2003-2004, 2005-2006, 2007-2008, 2009-2010, 2011-2012, 2013-2014, 2015-2016, 2017-2018
DRXTCALC	Calcium (mg)	Dietary	Total Nutrient Intakes	117180	1988-1994, 1999-2000, 2001-2002, 2003-2004, 2005-2006, 2007-2008, 2009-2010, 2011-2012, 2013-2014, 2015-2016, 2017-2018
DRXTPHOS	Phosphorus (mg)	Dietary	Total Nutrient Intakes	117180	1988-1994, 1999-2000, 2001-2002, 2003-2004, 2005-2006, 2007-2008, 2009-2010, 2011-2012, 2013-2014, 2015-2016, 2017-2018
DRXTMAGN	Magnesium (mg)	Dietary	Total Nutrient Intakes	117180	1988-1994, 1999-2000, 2001-2002, 2003-2004, 2005-2006, 2007-2008, 2009-2010, 2011-2012, 2013-2014, 2015-2016, 2017-2018
DRXTIRON	Iron (mg)	Dietary	Total Nutrient Intakes	117180	1988-1994, 1999-2000, 2001-2002, 2003-2004, 2005-2006, 2007-2008, 2009-2010, 2011-2012, 2013-2014, 2015-2016, 2017-2018
DRXTZINC	Zinc (mg)	Dietary	Total Nutrient Intakes	117180	1988-1994, 1999-2000, 2001-2002, 2003-2004, 2005-2006, 2007-2008, 2009-2010, 2011-2012, 2013-2014, 2015-2016, 2017-2018
DRXTCOPP	Copper (mg)	Dietary	Total Nutrient Intakes	117180	1988-1994, 1999-2000, 2001-2002, 2003-2004, 2005-2006, 2007-2008, 2009-2010, 2011-2012, 2013-2014, 2015-2016, 2017-2018
DRXTSODI	Sodium (mg)	Dietary	Total Nutrient Intakes	117180	1988-1994, 1999-2000, 2001-2002, 2003-2004, 2005-2006, 2007-2008, 2009-2010, 2011-2012, 2013-2014, 2015-2016, 2017-2018
DRXTPOTA	Potassium (mg)	Dietary	Total Nutrient Intakes	117180	1988-1994, 1999-2000, 2001-2002, 2003-2004, 2005-2006, 2007-2008, 2009-2010, 2011-2012, 2013-2014, 2015-2016, 2017-2018
DRXTSELE	Selenium (mcg)	Dietary	Total Nutrient Intakes	117181	1988-1994, 1999-2000, 2001-2002, 2003-2004, 2005-2006, 2007-2008, 2009-2010, 2011-2012, 2013-2014, 2015-2016, 2017-2018
DRXTCAFF	Caffeine (mg)	Dietary	Total Nutrient Intakes	117181	1988-1994, 1999-2000, 2001-2002, 2003-2004, 2005-2006, 2007-2008, 2009-2010, 2011-2012, 2013-2014, 2015-2016, 2017-2018
DRXTTHEO	Theobromine (mg)	Dietary	Total Nutrient Intakes	88025	1999-2000, 2001-2002, 2003-2004, 2005-2006, 2007-2008, 2009-2010, 2011-2012, 2013-2014, 2015-2016, 2017-2018
DRXTALCO	Alcohol (gm)	Dietary	Total Nutrient Intakes	117180	1988-1994, 1999-2000, 2001-2002, 2003-2004, 2005-2006, 2007-2008, 2009-2010, 2011-2012, 2013-2014, 2015-2016, 2017-2018
DRXTMOIS	Moisture (gm)	Dietary	Total Nutrient Intakes	117180	1988-1994, 1999-2000, 2001-2002, 2003-2004, 2005-2006, 2007-2008, 2009-2010, 2011-2012, 2013-2014, 2015-2016, 2017-2018
DRXTS040	SFA 4:0 (Butanoic) (gm)	Dietary	Total Nutrient Intakes	117181	1988-1994, 1999-2000, 2001-2002, 2003-2004, 2005-2006, 2007-2008, 2009-2010, 2011-2012, 2013-2014, 2015-2016, 2017-2018
DRXTS060	SFA 6:0 (Hexanoic) (gm)	Dietary	Total Nutrient Intakes	117181	1988-1994, 1999-2000, 2001-2002, 2003-2004, 2005-2006, 2007-2008, 2009-2010, 2011-2012, 2013-2014, 2015-2016, 2017-2018
DRXTS080	SFA 8:0 (Octanoic) (gm)	Dietary	Total Nutrient Intakes	117181	1988-1994, 1999-2000, 2001-2002, 2003-2004, 2005-2006, 2007-2008, 2009-2010, 2011-2012, 2013-2014, 2015-2016, 2017-2018
DRXTS100	SFA 10:0 (Decanoic) (gm)	Dietary	Total Nutrient Intakes	117181	1988-1994, 1999-2000, 2001-2002, 2003-2004, 2005-2006, 2007-2008, 2009-2010, 2011-2012, 2013-2014, 2015-2016, 2017-2018
DRXTS120	SFA 12:0 (Dodecanoic) (gm)	Dietary	Total Nutrient Intakes	117181	1988-1994, 1999-2000, 2001-2002, 2003-2004, 2005-2006, 2007-2008, 2009-2010, 2011-2012, 2013-2014, 2015-2016, 2017-2018
DRXTS140	SFA 14:0 (Tetradecanoic) (gm)	Dietary	Total Nutrient Intakes	117181	1988-1994, 1999-2000, 2001-2002, 2003-2004, 2005-2006, 2007-2008, 2009-2010, 2011-2012, 2013-2014, 2015-2016, 2017-2018
DRXTS160	SFA 16:0 (Hexadecanoic) (gm)	Dietary	Total Nutrient Intakes	117181	1988-1994, 1999-2000, 2001-2002, 2003-2004, 2005-2006, 2007-2008, 2009-2010, 2011-2012, 2013-2014, 2015-2016, 2017-2018
DRXTS180	SFA 18:0 (Octadecanoic) (gm)	Dietary	Total Nutrient Intakes	117181	1988-1994, 1999-2000, 2001-2002, 2003-2004, 2005-2006, 2007-2008, 2009-2010, 2011-2012, 2013-2014, 2015-2016, 2017-2018
DRXTM161	MFA 16:1 (Hexadecenoic) (gm)	Dietary	Total Nutrient Intakes	117181	1988-1994, 1999-2000, 2001-2002, 2003-2004, 2005-2006, 2007-2008, 2009-2010, 2011-2012, 2013-2014, 2015-2016, 2017-2018
DRXTM181	MFA 18:1 (Octadecenoic) (gm)	Dietary	Total Nutrient Intakes	117181	1988-1994, 1999-2000, 2001-2002, 2003-2004, 2005-2006, 2007-2008, 2009-2010, 2011-2012, 2013-2014, 2015-2016, 2017-2018
DRXTM201	MFA 20:1 (Eicosenoic) (gm)	Dietary	Total Nutrient Intakes	117181	1988-1994, 1999-2000, 2001-2002, 2003-2004, 2005-2006, 2007-2008, 2009-2010, 2011-2012, 2013-2014, 2015-2016, 2017-2018
DRXTM221	MFA 22:1 (Docosenoic) (gm)	Dietary	Total Nutrient Intakes	117181	1988-1994, 1999-2000, 2001-2002, 2003-2004, 2005-2006, 2007-2008, 2009-2010, 2011-2012, 2013-2014, 2015-2016, 2017-2018
DRXTP182	PFA 18:2 (Octadecadienoic) (gm)	Dietary	Total Nutrient Intakes	117181	1988-1994, 1999-2000, 2001-2002, 2003-2004, 2005-2006, 2007-2008, 2009-2010, 2011-2012, 2013-2014, 2015-2016, 2017-2018
DRXTP183	PFA 18:3 (Octadecatrienoic) (gm)	Dietary	Total Nutrient Intakes	117181	1988-1994, 1999-2000, 2001-2002, 2003-2004, 2005-2006, 2007-2008, 2009-2010, 2011-2012, 2013-2014, 2015-2016, 2017-2018
DRXTP184	PFA 18:4 (Octadecatetraenoic) (gm)	Dietary	Total Nutrient Intakes	117181	1988-1994, 1999-2000, 2001-2002, 2003-2004, 2005-2006, 2007-2008, 2009-2010, 2011-2012, 2013-2014, 2015-2016, 2017-2018
DRXTP204	PFA 20:4 (Eicosatetraenoic) (gm)	Dietary	Total Nutrient Intakes	117181	1988-1994, 1999-2000, 2001-2002, 2003-2004, 2005-2006, 2007-2008, 2009-2010, 2011-2012, 2013-2014, 2015-2016, 2017-2018
DRXTP205	PFA 20:5 (Eicosapentaenoic) (gm)	Dietary	Total Nutrient Intakes	117181	1988-1994, 1999-2000, 2001-2002, 2003-2004, 2005-2006, 2007-2008, 2009-2010, 2011-2012, 2013-2014, 2015-2016, 2017-2018
DRXTP225	PFA 22:5 (Docosapentaenoic) (gm)	Dietary	Total Nutrient Intakes	117181	1988-1994, 1999-2000, 2001-2002, 2003-2004, 2005-2006, 2007-2008, 2009-2010, 2011-2012, 2013-2014, 2015-2016, 2017-2018
DRXTP226	PFA 22:6 (Docosahexaenoic) (gm)	Dietary	Total Nutrient Intakes	117181	1988-1994, 1999-2000, 2001-2002, 2003-2004, 2005-2006, 2007-2008, 2009-2010, 2011-2012, 2013-2014, 2015-2016, 2017-2018
DRXTSUGR	Total sugars (gm)	Dietary	Total Nutrient Intakes	88025	1999-2000, 2001-2002, 2003-2004, 2005-2006, 2007-2008, 2009-2010, 2011-2012, 2013-2014, 2015-2016, 2017-2018
DRXTRET	Retinol (mcg)	Dietary	Total Nutrient Intakes	117181	1988-1994, 1999-2000, 2001-2002, 2003-2004, 2005-2006, 2007-2008, 2009-2010, 2011-2012, 2013-2014, 2015-2016, 2017-2018
DRXTACAR	Alpha-carotene (mcg)	Dietary	Total Nutrient Intakes	88025	1999-2000, 2001-2002, 2003-2004, 2005-2006, 2007-2008, 2009-2010, 2011-2012, 2013-2014, 2015-2016, 2017-2018
DRXTBCAR	Beta-carotene (mcg)	Dietary	Total Nutrient Intakes	117181	1988-1994, 1999-2000, 2001-2002, 2003-2004, 2005-2006, 2007-2008, 2009-2010, 2011-2012, 2013-2014, 2015-2016, 2017-2018
DRXTCRYP	Beta-cryptoxanthin (mcg)	Dietary	Total Nutrient Intakes	88025	1999-2000, 2001-2002, 2003-2004, 2005-2006, 2007-2008, 2009-2010, 2011-2012, 2013-2014, 2015-2016, 2017-2018
DRXTLYCO	Lycopene (mcg)	Dietary	Total Nutrient Intakes	88025	1999-2000, 2001-2002, 2003-2004, 2005-2006, 2007-2008, 2009-2010, 2011-2012, 2013-2014, 2015-2016, 2017-2018
DRXTLZ	Lutein + zeaxanthin (mcg)	Dietary	Total Nutrient Intakes	88025	1999-2000, 2001-2002, 2003-2004, 2005-2006, 2007-2008, 2009-2010, 2011-2012, 2013-2014, 2015-2016, 2017-2018
DRXTFA	Folic acid (mcg)	Dietary	Total Nutrient Intakes	88025	1999-2000, 2001-2002, 2003-2004, 2005-2006, 2007-2008, 2009-2010, 2011-2012, 2013-2014, 2015-2016, 2017-2018
DRXTFF	Food folate (mcg)	Dietary	Total Nutrient Intakes	88025	1999-2000, 2001-2002, 2003-2004, 2005-2006, 2007-2008, 2009-2010, 2011-2012, 2013-2014, 2015-2016, 2017-2018
DRXTFDFE	Folate as dietary folate equivalents (mcg)	Dietary	Total Nutrient Intakes	88025	1999-2000, 2001-2002, 2003-2004, 2005-2006, 2007-2008, 2009-2010, 2011-2012, 2013-2014, 2015-2016, 2017-2018
DRXTVK	Vitamin K (mcg)	Dietary	Total Nutrient Intakes	88025	1999-2000, 2001-2002, 2003-2004, 2005-2006, 2007-2008, 2009-2010, 2011-2012, 2013-2014, 2015-2016, 2017-2018
DRXTATOA	Added alpha-tocopherol (Vitamin E) (mg)	Dietary	Total Nutrient Intakes	88025	1999-2000, 2001-2002, 2003-2004, 2005-2006, 2007-2008, 2009-2010, 2011-2012, 2013-2014, 2015-2016, 2017-2018
DRXTB12A	Added vitamin B12 (mcg)	Dietary	Total Nutrient Intakes	88025	1999-2000, 2001-2002, 2003-2004, 2005-2006, 2007-2008, 2009-2010, 2011-2012, 2013-2014, 2015-2016, 2017-2018
DRXTCHL	Total choline (mg)	Dietary	Total Nutrient Intakes	60698	2005-2006, 2007-2008, 2009-2010, 2011-2012, 2013-2014, 2015-2016, 2017-2018
DRXTVD	Vitamin D (D2 + D3) (mcg)	Dietary	Total Nutrient Intakes	80678	1988-1994, 2007-2008, 2009-2010, 2011-2012, 2013-2014, 2015-2016, 2017-2018
DRPGW	Total grams of foods and beve. consumed	Dietary	Total Nutrient Intakes	29155	1988-1994
DRPNVAIU	Vitamin A (IU)	Dietary	Total Nutrient Intakes	29155	1988-1994
DRPNVE	Total alpha-tocopherol equivalents (mg)	Dietary	Total Nutrient Intakes	29155	1988-1994
DRPNKF	Pct kcal from total fat (%kcal)	Dietary	Total Nutrient Intakes	29153	1988-1994
DRPNKSF	Pct kcal from saturated fat (%kcal)	Dietary	Total Nutrient Intakes	29153	1988-1994
DRPNKMF	Pct kcal from monosaturated fat (%kcal)	Dietary	Total Nutrient Intakes	29153	1988-1994
DRPNKPF	Pct kcal from polysaturated fat (%kcal)	Dietary	Total Nutrient Intakes	29153	1988-1994
DRPNKP	Pct kcal from protein (%kcal)	Dietary	Total Nutrient Intakes	29153	1988-1994
DRPNKC	Pct kcal from carbohydrate (%kcal)	Dietary	Total Nutrient Intakes	29153	1988-1994
DRPNKA	Pct kcal from alcohol (%kcal)	Dietary	Total Nutrient Intakes	29153	1988-1994
NCPGW	Total grams of foods and beve. consumed	Dietary	Total Nutrient Intakes	29155	1988-1994
NCPNWATE	Moisture (gm)	Dietary	Total Nutrient Intakes	29156	1988-1994
NCPNKCAL	Energy (kcal)	Dietary	Total Nutrient Intakes	29156	1988-1994
NCPNPROT	Protein (gm)	Dietary	Total Nutrient Intakes	29156	1988-1994
NCPNTFAT	Total fat (gm)	Dietary	Total Nutrient Intakes	29156	1988-1994
NCPNSFAT	Total saturated fatty acids (gm)	Dietary	Total Nutrient Intakes	29156	1988-1994
NCPNMFAT	Total monounsaturated fatty acids (gm)	Dietary	Total Nutrient Intakes	29156	1988-1994
NCPNPFAT	Total polyunsaturated fatty acids (gm)	Dietary	Total Nutrient Intakes	29156	1988-1994
NCPNCHOL	Cholesterol (mg)	Dietary	Total Nutrient Intakes	29156	1988-1994
NCPNCARB	Carbohydrate (gm)	Dietary	Total Nutrient Intakes	29156	1988-1994
NCPNFIBE	Dietary fiber (gm)	Dietary	Total Nutrient Intakes	29156	1988-1994
NCPNALCO	Alcohol (gm)	Dietary	Total Nutrient Intakes	29156	1988-1994
NCPNVAIU	Vitamin A (IU)	Dietary	Total Nutrient Intakes	29156	1988-1994
NCPNVE	Total alpha-tocopherol equivalents (mg)	Dietary	Total Nutrient Intakes	29156	1988-1994
NCPNVC	Vitamin C (mg)	Dietary	Total Nutrient Intakes	29156	1988-1994
NCPNVB1	Thiamin (Vitamin B1) (mg)	Dietary	Total Nutrient Intakes	29156	1988-1994
NCPNVB2	Riboflavin (Vitamin B2) (mg)	Dietary	Total Nutrient Intakes	29156	1988-1994
NCPNNIAC	Niacin (mg)	Dietary	Total Nutrient Intakes	29156	1988-1994
NCPNVB6	Vitamin B6 (mg)	Dietary	Total Nutrient Intakes	29156	1988-1994
NCPNFOLA	Folic acid (mcg)	Dietary	Total Nutrient Intakes	29156	1988-1994
NCPNVB12	Vitamin B12 (mcg)	Dietary	Total Nutrient Intakes	29156	1988-1994
NCPNCALC	Calcium (mg)	Dietary	Total Nutrient Intakes	29156	1988-1994
NCPNPHOS	Phosphorus (mg)	Dietary	Total Nutrient Intakes	29156	1988-1994
NCPNMAGN	Magnesium (mg)	Dietary	Total Nutrient Intakes	29156	1988-1994
NCPNIRON	Iron (mg)	Dietary	Total Nutrient Intakes	29156	1988-1994
NCPNZINC	Zinc (mg)	Dietary	Total Nutrient Intakes	29156	1988-1994
NCPNCOPP	Copper (mg)	Dietary	Total Nutrient Intakes	29156	1988-1994
NCPNSODI	Sodium (mg)	Dietary	Total Nutrient Intakes	29156	1988-1994
NCPNPOTA	Potassium (mg)	Dietary	Total Nutrient Intakes	29156	1988-1994
NCPNCFIB	Crude Fiber (gm)	Dietary	Total Nutrient Intakes	29156	1988-1994
NCPNASH	Ash (gm)	Dietary	Total Nutrient Intakes	29156	1988-1994
NCPNPACI	Pantothenic acid (mg)	Dietary	Total Nutrient Intakes	29156	1988-1994
NCPNBTOC	Beta-tocopherol (mg)	Dietary	Total Nutrient Intakes	29156	1988-1994
NCPNGTOC	Gamma-tocopherol (mg)	Dietary	Total Nutrient Intakes	29156	1988-1994
NCPNDTOC	Delta-tocopherol (mg)	Dietary	Total Nutrient Intakes	29156	1988-1994
NCPNS170	SFA 17:0 (gm)	Dietary	Total Nutrient Intakes	29156	1988-1994
NCPNS200	SFA 20:0 (gm)	Dietary	Total Nutrient Intakes	29156	1988-1994
NCPNS220	SFA 22:0 (gm)	Dietary	Total Nutrient Intakes	29156	1988-1994
NCPNM141	MFA 14:1 (gm)	Dietary	Total Nutrient Intakes	29156	1988-1994
NCPNGLUC	Glucose (gm)	Dietary	Total Nutrient Intakes	29156	1988-1994
NCPNFRUC	Fructose (gm)	Dietary	Total Nutrient Intakes	29154	1988-1994
NCPNGALA	Galactose (gm)	Dietary	Total Nutrient Intakes	29156	1988-1994
NCPNSUCR	Sucrose (gm)	Dietary	Total Nutrient Intakes	29156	1988-1994
NCPNLACT	Lactose (gm)	Dietary	Total Nutrient Intakes	29156	1988-1994
NCPNMALT	Maltose (gm)	Dietary	Total Nutrient Intakes	29156	1988-1994
NCPNIFIB	Water insoluble dietary fiber (gm)	Dietary	Total Nutrient Intakes	29156	1988-1994
NCPNSFIB	Water soluble dietary fiber (gm)	Dietary	Total Nutrient Intakes	29156	1988-1994
NCPNPECT	Pectin (gm)	Dietary	Total Nutrient Intakes	29155	1988-1994
NCPNSTAR	Starch (gm)	Dietary	Total Nutrient Intakes	29156	1988-1994
NCPNASPR	Aspartame (mg)	Dietary	Total Nutrient Intakes	29156	1988-1994
NCPNTRYP	Tryptophan (gm)	Dietary	Total Nutrient Intakes	29156	1988-1994
NCPNTHRE	Threonine (gm)	Dietary	Total Nutrient Intakes	29156	1988-1994
NCPNISOL	Isoleucine (gm)	Dietary	Total Nutrient Intakes	29156	1988-1994
NCPNLEUC	Leucine (gm)	Dietary	Total Nutrient Intakes	29156	1988-1994
NCPNLYSI	Lysine(gm)	Dietary	Total Nutrient Intakes	29156	1988-1994
NCPNMETH	Methionine (gm)	Dietary	Total Nutrient Intakes	29156	1988-1994
NCPNCYST	Cystine (gm)	Dietary	Total Nutrient Intakes	29156	1988-1994
NCPNPHAL	Phenylalanine (gm)	Dietary	Total Nutrient Intakes	29156	1988-1994
NCPNTYRO	Tyrosine (gm)	Dietary	Total Nutrient Intakes	29156	1988-1994
NCPNVALI	Valine (gm)	Dietary	Total Nutrient Intakes	29156	1988-1994
NCPNARGI	Arginine (gm)	Dietary	Total Nutrient Intakes	29156	1988-1994
NCPNHIST	Histidine (gm)	Dietary	Total Nutrient Intakes	29156	1988-1994
NCPNALAN	Alanine (gm)	Dietary	Total Nutrient Intakes	29156	1988-1994
NCPNASPA	Aspartic Acid (gm)	Dietary	Total Nutrient Intakes	29156	1988-1994
NCPNGLUT	Glutamic Acid (gm)	Dietary	Total Nutrient Intakes	29156	1988-1994
NCPNGLYC	Glycine (gm)	Dietary	Total Nutrient Intakes	29156	1988-1994
NCPNPROL	Proline (gm)	Dietary	Total Nutrient Intakes	29156	1988-1994
NCPNSERI	Serine (gm)	Dietary	Total Nutrient Intakes	29156	1988-1994
NCPNSACC	Saccharin (mg)	Dietary	Total Nutrient Intakes	29156	1988-1994
NCPNAPRO	Animal Protein (gm)	Dietary	Total Nutrient Intakes	29156	1988-1994
NCPNVPRO	Vegetable Protein (gm)	Dietary	Total Nutrient Intakes	29156	1988-1994
NCPNOXAA	Oxalic Acid (mg)	Dietary	Total Nutrient Intakes	29156	1988-1994
NCPNPHYA	Phytic Acid (mg)	Dietary	Total Nutrient Intakes	29156	1988-1994
NCPNKF	Pct kcal from total fat (%kcal)	Dietary	Total Nutrient Intakes	29154	1988-1994
NCPNKSF	Pct kcal from saturated fat (%kcal)	Dietary	Total Nutrient Intakes	29154	1988-1994
NCPNKMF	Pct kcal from monosaturated fat (%kcal)	Dietary	Total Nutrient Intakes	29154	1988-1994
NCPNKPF	Pct kcal from polysaturated fat (%kcal)	Dietary	Total Nutrient Intakes	29154	1988-1994
NCPNKP	Pct kcal from protein (%kcal)	Dietary	Total Nutrient Intakes	29154	1988-1994
NCPNKC	Pct kcal from carbohydrate (%kcal)	Dietary	Total Nutrient Intakes	29154	1988-1994
NCPNKA	Pct kcal from alcohol (%kcal)	Dietary	Total Nutrient Intakes	29154	1988-1994
VNDRXS0406	Sum of SFA 4:0 & 6:0 Butanoic & Hexanoic (gm)	Dietary	Total Nutrient Intakes	117181	1988-1994, 1999-2000, 2001-2002, 2003-2004, 2005-2006, 2007-2008, 2009-2010, 2011-2012, 2013-2014, 2015-2016, 2017-2018
VNDRXS081012	Sum of SFA 8:0, 10:0, & 12:0 Octanoic, Decanoic, & Dodecanoic (gm)	Dietary	Total Nutrient Intakes	117181	1988-1994, 1999-2000, 2001-2002, 2003-2004, 2005-2006, 2007-2008, 2009-2010, 2011-2012, 2013-2014, 2015-2016, 2017-2018
VNDRXS1416	Sum of SFA 14:0 & 16:0 Tetradecanoic & Hexadecanoic (gm)	Dietary	Total Nutrient Intakes	117181	1988-1994, 1999-2000, 2001-2002, 2003-2004, 2005-2006, 2007-2008, 2009-2010, 2011-2012, 2013-2014, 2015-2016, 2017-2018
VNDRXS141618	Sum of SFA 14:0, 16:0, & 18:0 Tetradecanoic, Hexadecanoic, & Octadecanoic (gm)	Dietary	Total Nutrient Intakes	117181	1988-1994, 1999-2000, 2001-2002, 2003-2004, 2005-2006, 2007-2008, 2009-2010, 2011-2012, 2013-2014, 2015-2016, 2017-2018
VNDRXSMFAT	Total monounsaturated fatty acids VN calculated (gm)	Dietary	Total Nutrient Intakes	117181	1988-1994, 1999-2000, 2001-2002, 2003-2004, 2005-2006, 2007-2008, 2009-2010, 2011-2012, 2013-2014, 2015-2016, 2017-2018
VNDRXSSFAT	Total saturated fatty acids VN calculated (gm)	Dietary	Total Nutrient Intakes	117181	1988-1994, 1999-2000, 2001-2002, 2003-2004, 2005-2006, 2007-2008, 2009-2010, 2011-2012, 2013-2014, 2015-2016, 2017-2018
VNDRXSPFAT	Total polyunsaturated fatty acids VN calculated (gm)	Dietary	Total Nutrient Intakes	117181	1988-1994, 1999-2000, 2001-2002, 2003-2004, 2005-2006, 2007-2008, 2009-2010, 2011-2012, 2013-2014, 2015-2016, 2017-2018
DRX.320Z	How much plain water drink in 24 hrs (gm)	Dietary	Water	119746	1988-1994, 1999-2000, 2001-2002, 2003-2004, 2005-2006, 2007-2008, 2009-2010, 2011-2012, 2013-2014, 2015-2016, 2017-2018
DRX.330Z	Total tap water drank yesterday	Dietary	Water	89455	1999-2000, 2001-2002, 2003-2004, 2005-2006, 2007-2008, 2009-2010, 2011-2012, 2013-2014, 2015-2016, 2017-2018
DRXCWATR	Plain carbonated water drank yesterday	Dietary	Water	19043	2001-2002, 2003-2004
DRXBWATZ	Total bottled water drank yesterday (gm)	Dietary	Water	70842	2003-2004, 2005-2006, 2007-2008, 2009-2010, 2011-2012, 2013-2014, 2015-2016, 2017-2018
DRXTWSZ	Tap Water Source	Dietary	Water	68905	2003-2004, 2005-2006, 2007-2008, 2009-2010, 2011-2012, 2013-2014, 2015-2016, 2017-2018
FDACODE1	FDA/NDC therapeutic drug class codes	Medications	Prescription Medications	7606	1999-2000, 2001-2002
FDACODE2	FDA/NDC therapeutic drug class codes	Medications	Prescription Medications	5642	1999-2000, 2001-2002
FDACODE3	FDA/NDC therapeutic drug class codes	Medications	Prescription Medications	3961	1999-2000, 2001-2002
FDACODE4	FDA/NDC therapeutic drug class codes	Medications	Prescription Medications	2554	1999-2000, 2001-2002
FDACODE5	FDA/NDC therapeutic drug class codes	Medications	Prescription Medications	1558	1999-2000, 2001-2002
FDACODE6	FDA/NDC therapeutic drug class codes	Medications	Prescription Medications	950	1999-2000, 2001-2002
HQKX11A	ICD-9-CM code	Medications	Prescription Medications	11762	1988-1994
HQKX9D	Primary drug class code	Medications	Prescription Medications	11562	1988-1994
HQKX9E	Secondary drug class code	Medications	Prescription Medications	3917	1988-1994
HQKX9F	Tertiary drug class code	Medications	Prescription Medications	190	1988-1994
HQRXCODE	Prescription medicine product code	Medications	Prescription Medications	11319	1988-1994
NHCODE	Generic ingredient code	Medications	Prescription Medications	7606	1999-2000, 2001-2002
RXD240B	Standard generic ingredient name	Medications	Prescription Medications	7754	1999-2000, 2001-2002
RXDCOUNT	Number of prescription medicines taken	Medications	Prescription Medications	52561	1988-1994, 1999-2000, 2001-2002, 2003-2004, 2005-2006, 2007-2008, 2009-2010, 2011-2012, 2013-2014, 2015-2016, 2017-2018
RXDDAYS	For how long have you been using or taking {PRODUCT NAME}?	Medications	Prescription Medications	51832	1988-1994, 1999-2000, 2001-2002, 2003-2004, 2005-2006, 2007-2008, 2009-2010, 2011-2012, 2013-2014, 2015-2016, 2017-2018
RXDDRGID	Generic drug code	Medications	Prescription Medications	52051	1988-1994, 1999-2000, 2001-2002, 2003-2004, 2005-2006, 2007-2008, 2009-2010, 2011-2012, 2013-2014, 2015-2016, 2017-2018
RXDDRUG	GENERIC DRUG NAME	Medications	Prescription Medications	51352	1988-1994, 1999-2000, 2001-2002, 2003-2004, 2005-2006, 2007-2008, 2009-2010, 2011-2012, 2013-2014, 2015-2016, 2017-2018
RXDRSC1	ICD-10-CM code 1.	Medications	Prescription Medications	11945	2013-2014, 2015-2016, 2017-2018
RXDRSC2	ICD-10-CM code 2.	Medications	Prescription Medications	1905	2013-2014, 2015-2016, 2017-2018
RXDRSC3	ICD-10-CM code 3.	Medications	Prescription Medications	336	2013-2014, 2015-2016, 2017-2018
RXDRSD1	ICD-10-CM code 1 description.	Medications	Prescription Medications	11852	2013-2014, 2015-2016, 2017-2018
RXDRSD2	ICD-10-CM code 2 description.	Medications	Prescription Medications	1905	2013-2014, 2015-2016, 2017-2018
RXDRSD3	ICD-10-CM code 3 description.	Medications	Prescription Medications	336	2013-2014, 2015-2016, 2017-2018
RXDUSE	In the past month have you used or taken medication for which a prescription is needed?	Medications	Prescription Medications	113217	1988-1994, 1999-2000, 2001-2002, 2003-2004, 2005-2006, 2007-2008, 2009-2010, 2011-2012, 2013-2014, 2015-2016, 2017-2018
RXQ280	How many canisters of {PRODUCT NAME} {have you/has SP} used in the past month? Would you say . . .	Medications	Prescription Medications	379	1999-2000
RXQSEEN	Was prescription container seen by interviewer?	Medications	Prescription Medications	40048	1999-2000, 2001-2002, 2003-2004, 2005-2006, 2007-2008, 2009-2010, 2011-2012, 2013-2014, 2015-2016, 2017-2018
SEQN	Respondent sequence number	Medications	Survey Variables	113334	1988-1994, 1999-2000, 2001-2002, 2003-2004, 2005-2006, 2007-2008, 2009-2010, 2011-2012, 2013-2014, 2015-2016, 2017-2018
SEQN_new	Respondent sequence number that includes an identifier for NHANES III and NHANES continuous	Medications	Survey Variables	113334	1988-1994, 1999-2000, 2001-2002, 2003-2004, 2005-2006, 2007-2008, 2009-2010, 2011-2012, 2013-2014, 2015-2016, 2017-2018
SDDSRVYR	Release cycle number	Medications	Survey Variables	113334	1988-1994, 1999-2000, 2001-2002, 2003-2004, 2005-2006, 2007-2008, 2009-2010, 2011-2012, 2013-2014, 2015-2016, 2017-2018
ELIGSTAT	Eligibility Status for Mortality Follow-up	Mortality	Mortality	135310	1988-1994, 1999-2000, 2001-2002, 2003-2004, 2005-2006, 2007-2008, 2009-2010, 2011-2012, 2013-2014, 2015-2016, 2017-2018
MORTSTAT	Final Mortality Status	Mortality	Mortality	78663	1988-1994, 1999-2000, 2001-2002, 2003-2004, 2005-2006, 2007-2008, 2009-2010, 2011-2012, 2013-2014, 2015-2016, 2017-2018
UCOD_LEADING	Underlying Cause of Death Recode from UCOD_113; Leading Causes	Mortality	Mortality	17857	1988-1994, 1999-2000, 2001-2002, 2003-2004, 2005-2006, 2007-2008, 2009-2010, 2011-2012, 2013-2014, 2015-2016, 2017-2018
DIABETES	Diabetes flag from multiple cause of death	Mortality	Mortality	17857	1988-1994, 1999-2000, 2001-2002, 2003-2004, 2005-2006, 2007-2008, 2009-2010, 2011-2012, 2013-2014, 2015-2016, 2017-2018
HYPERTEN	Hypertension flag from multiple cause of death	Mortality	Mortality	17857	1988-1994, 1999-2000, 2001-2002, 2003-2004, 2005-2006, 2007-2008, 2009-2010, 2011-2012, 2013-2014, 2015-2016, 2017-2018
PERMTH_INT	Person Months of Follow-up from Interview Date	Mortality	Mortality	78663	1988-1994, 1999-2000, 2001-2002, 2003-2004, 2005-2006, 2007-2008, 2009-2010, 2011-2012, 2013-2014, 2015-2016, 2017-2018
PERMTH_EXM	Person Months of Follow-up from MEC/Exam Date	Mortality	Mortality	73539	1988-1994, 1999-2000, 2001-2002, 2003-2004, 2005-2006, 2007-2008, 2009-2010, 2011-2012, 2013-2014, 2015-2016, 2017-2018
VNELIGSTAT	Eligibility Status for Mortality Follow-up - Labeled Categories	Mortality	Mortality	135310	1988-1994, 1999-2000, 2001-2002, 2003-2004, 2005-2006, 2007-2008, 2009-2010, 2011-2012, 2013-2014, 2015-2016, 2017-2018
VNMORTSTAT	Final Mortality Status - Labeled Categories	Mortality	Mortality	78663	1988-1994, 1999-2000, 2001-2002, 2003-2004, 2005-2006, 2007-2008, 2009-2010, 2011-2012, 2013-2014, 2015-2016, 2017-2018
VNUCOD_LEADING	Underlying Cause of Death Recode from UCOD_113 - Labeled Categories	Mortality	Mortality	17857	1988-1994, 1999-2000, 2001-2002, 2003-2004, 2005-2006, 2007-2008, 2009-2010, 2011-2012, 2013-2014, 2015-2016, 2017-2018
VNDIABETES	Diabetes flag from multiple cause of death - Labeled Categories	Mortality	Mortality	17857	1988-1994, 1999-2000, 2001-2002, 2003-2004, 2005-2006, 2007-2008, 2009-2010, 2011-2012, 2013-2014, 2015-2016, 2017-2018
VNHYPERTEN	Hypertension flag from multiple cause of death - Labeled Categories	Mortality	Mortality	17857	1988-1994, 1999-2000, 2001-2002, 2003-2004, 2005-2006, 2007-2008, 2009-2010, 2011-2012, 2013-2014, 2015-2016, 2017-2018
SEQN	Respondent sequence number	Mortality	Survey Variables	135310	1988-1994, 1999-2000, 2001-2002, 2003-2004, 2005-2006, 2007-2008, 2009-2010, 2011-2012, 2013-2014, 2015-2016, 2017-2018
SEQN_new	Respondent sequence number that includes an identifier for NHANES III and NHANES continuous	Mortality	Survey Variables	135310	1988-1994, 1999-2000, 2001-2002, 2003-2004, 2005-2006, 2007-2008, 2009-2010, 2011-2012, 2013-2014, 2015-2016, 2017-2018
SDDSRVYR	Release cycle number	Mortality	Survey Variables	135310	1988-1994, 1999-2000, 2001-2002, 2003-2004, 2005-2006, 2007-2008, 2009-2010, 2011-2012, 2013-2014, 2015-2016, 2017-2018
OCD150	Which of the following {were you/was SP} doing last week . . .	Occupation	Occupation	63577	1999-2000, 2001-2002, 2003-2004, 2005-2006, 2007-2008, 2009-2010, 2011-2012, 2013-2014, 2015-2016, 2017-2018
OCD230	What kind of business or industry is this?	Occupation	Occupation	9723	1999-2000, 2001-2002, 2003-2004
OCD231	What kind of business or industry is this?	Occupation	Occupation	16796	2005-2006, 2007-2008, 2009-2010, 2011-2012, 2013-2014
OCD240	What kind of work {were you/was SP} doing for your current job?	Occupation	Occupation	9723	1999-2000, 2001-2002, 2003-2004
OCD241	What kind of work {were you/was SP} doing for your current job?	Occupation	Occupation	16800	2005-2006, 2007-2008, 2009-2010, 2011-2012, 2013-2014
OCD270	About how long {have you/has SP} worked for {EMPLOYER} as a(n) {OCCUPATION}?	Occupation	Occupation	33360	1999-2000, 2001-2002, 2003-2004, 2005-2006, 2007-2008, 2009-2010, 2011-2012, 2013-2014, 2015-2016, 2017-2018
OCD390	Thinking of all the paid jobs or businesses {you/SP} ever had, what is the occupation codename of work {were you/was s/he} doing the longest?	Occupation	Occupation	10976	1999-2000, 2001-2002, 2003-2004
OCD390G	Thinking of all the paid jobs or businesses {you/SP} ever had, what kind of work {were you/was s/he} doing the longest?	Occupation	Occupation	63544	1999-2000, 2001-2002, 2003-2004, 2005-2006, 2007-2008, 2009-2010, 2011-2012, 2013-2014, 2015-2016, 2017-2018
OCD391	What kind of business or industry is this for your longest job?	Occupation	Occupation	14407	2007-2008, 2009-2010, 2011-2012, 2013-2014
OCD392	Thinking of all the paid jobs or businesses {you/SP} ever had, what is the occupation codename of work {were you/was s/he} doing the longest?	Occupation	Occupation	17852	2005-2006, 2007-2008, 2009-2010, 2011-2012, 2013-2014
OCD395	About how long did {you/SP} work at that job or business?	Occupation	Occupation	36453	1999-2000, 2001-2002, 2003-2004, 2005-2006, 2007-2008, 2009-2010, 2011-2012, 2013-2014, 2015-2016, 2017-2018
OCD470	When {you/SP} first developed symptoms of asthma, what kind of work {were you/was s/he} doing?	Occupation	Occupation	124	1999-2000, 2001-2002, 2003-2004
OCD470G	When {you/SP} first developed symptoms of asthma, what is the occupation group code of your job?	Occupation	Occupation	1506	1999-2000, 2001-2002, 2003-2004
OCD480	When {you/SP} first developed symptoms of asthma, what kind of work {were you/was s/he} doing?	Occupation	Occupation	210	1999-2000, 2001-2002, 2003-2004
OCQ130	On the average, how many hours per week does {SP} work in a paid or unpaid job? Would you say . . .	Occupation	Occupation	1247	1999-2000
OCQ160	Did {you/SP} do any work at a job or business at all last week [include unpaid work in a family farm or business]?	Occupation	Occupation	262	1999-2000
OCQ180	How many hours did {you/SP} work last week at all jobs or businesses?	Occupation	Occupation	32105	1999-2000, 2001-2002, 2003-2004, 2005-2006, 2007-2008, 2009-2010, 2011-2012, 2013-2014, 2015-2016, 2017-2018
OCQ210	{Do you/Does SP} usually work 35 hours or more per week in total at all jobs or businesses?	Occupation	Occupation	10194	1999-2000, 2001-2002, 2003-2004, 2005-2006, 2007-2008, 2009-2010, 2011-2012, 2013-2014, 2015-2016, 2017-2018
OCQ260	Looking at the card, which of these best describes this job or work situation?	Occupation	Occupation	33366	1999-2000, 2001-2002, 2003-2004, 2005-2006, 2007-2008, 2009-2010, 2011-2012, 2013-2014, 2015-2016, 2017-2018
OCQ265	Which of the following best describes the hours {you/SP} usually {work/works} at {your/his/her} main job or business?	Occupation	Occupation	10331	2005-2006, 2007-2008, 2009-2010
OCQ275	During the past two weeks, has anyone smoked cigarettes, cigars or pipes in the area in which {you work/SP works}?	Occupation	Occupation	3087	2011-2012
OCQ280	Was health insurance offered to {you/SP} through this job or business?	Occupation	Occupation	3132	1999-2000
OCQ290G	At this job or business, can {you/SP} smell the smoke from other people's cigarettes, cigars, and/or pipes?	Occupation	Occupation	20054	1999-2000, 2001-2002, 2003-2004, 2005-2006, 2007-2008, 2009-2010
OCQ290Q	At this job or business, how many hours per day can {you/SP} smell the smoke from other people's cigarettes, cigars, and/or pipes?	Occupation	Occupation	3831	1999-2000, 2001-2002, 2003-2004, 2005-2006, 2007-2008, 2009-2010
OCQ295	In this job, {do you/does SP} ever wear protective hearing devices?	Occupation	Occupation	6614	1999-2000, 2001-2002, 2003-2004
OCQ300	In this job, {do you/does SP} ever wear protective equipment?	Occupation	Occupation	3132	1999-2000
OCQ310A	{Do you/Does SP} ever wear . . .a respirator?	Occupation	Occupation	1123	1999-2000
OCQ310C	[(Do you/Does SP) ever wear]... protective gloves other than those for cold weather (protective gloves include special gloves to protect your hands against chemicals, cuts, tears, punctures, heat, flame, subzero cold, biological or body fluids)?	Occupation	Occupation	1123	1999-2000
OCQ330A	Are these gloves made of . . .	Occupation	Occupation	462	1999-2000
OCQ330B	Are these gloves made of . . .	Occupation	Occupation	253	1999-2000
OCQ330C	Are these gloves made of . . .	Occupation	Occupation	75	1999-2000
OCQ330D	Are these gloves made of . . .	Occupation	Occupation	223	1999-2000
OCQ330E	Are these gloves made of . . .	Occupation	Occupation	75	1999-2000
OCQ340	Thinking of all the jobs {you have/SP has} ever had, {have you/has s/he} ever been exposed to loud noise at work for at least three months?	Occupation	Occupation	9723	1999-2000, 2001-2002, 2003-2004
OCQ350	At {your/SP's} job as a(n) {OCCUPATION} for {EMPLOYER}, {are you/is s/he} currently exposed to loud noise?	Occupation	Occupation	2935	1999-2000, 2001-2002, 2003-2004
OCQ360	On average, for how many hours per day {are you/is SP} currently exposed to this loud noise?	Occupation	Occupation	1523	1999-2000, 2001-2002, 2003-2004
OCQ380	What is the main reason {you/SP} did not work last week?	Occupation	Occupation	28143	1999-2000, 2001-2002, 2003-2004, 2005-2006, 2007-2008, 2009-2010, 2011-2012, 2013-2014, 2015-2016, 2017-2018
OCQ420	Thinking of all the previous jobs {you have/SP has} ever had, {have you/has s/he} ever been exposed to loud noise at work for at least three months?	Occupation	Occupation	7215	1999-2000, 2001-2002, 2003-2004
OCQ430	Remembering the kind of work {you/SP} did the longest, that is, as a(n) {KIND OF WORK DOING THE LONGEST}, {were you/was s/he} ever exposed to loud noise in that job for at least three months?	Occupation	Occupation	3245	1999-2000, 2001-2002, 2003-2004
OCQ440	On average, for how many hours per day {were you/was SP} exposed to loud noise in that job?	Occupation	Occupation	2321	1999-2000, 2001-2002, 2003-2004
OCQ450	Did {you/SP} ever wear protective hearing devices while {you were/s/he was} exposed to loud noise in that job?	Occupation	Occupation	2321	1999-2000, 2001-2002, 2003-2004
OCQ510	In any job, {have you/has SP} ever been exposed to dust from rock, sand, concrete, coal, asbestos, silica or soil?	Occupation	Occupation	16913	2007-2008, 2009-2010, 2011-2012
OCQ520	# of years exposed to mineral dusts	Occupation	Occupation	5217	2007-2008, 2009-2010, 2011-2012
OCQ530	In any job, {have you/has SP} ever been exposed to dust from baking flours, grains, wood, cotton, plants or animals?	Occupation	Occupation	16913	2007-2008, 2009-2010, 2011-2012
OCQ540	# of years exposed to organic dusts	Occupation	Occupation	3693	2007-2008, 2009-2010, 2011-2012
OCQ550	In any job, {have you/has SP} ever been exposed to exhaust fumes from trucks, buses, heavy machinery or diesel engines?	Occupation	Occupation	16913	2007-2008, 2009-2010, 2011-2012
OCQ560	# of years exposed to exhaust fumes	Occupation	Occupation	4005	2007-2008, 2009-2010, 2011-2012
OCQ570	In any job, {have you/has SP} ever been exposed to any other gases, vapors or fumes? Examples are vapors from paints, cleaning products, glues, solvents, and acids; or welding/soldering fumes.	Occupation	Occupation	16913	2007-2008, 2009-2010, 2011-2012
OCQ580	# of years exposed to other fumes	Occupation	Occupation	5242	2007-2008, 2009-2010, 2011-2012
OCQ600	During the past 12 months at {your/SP's} job as a(n) {OCCUPATION} for {EMPLOYER}, how often {do you/does SP} wear protective hearing devices?	Occupation	Occupation	3519	2015-2016
OCQ610	How many days per month {are you/is SP} usually exposed to loud noise at {your/his/her} job as a(n) {OCCUPATION} for {EMPLOYER}?	Occupation	Occupation	3514	2015-2016
OCQ630	On average, during days when {you are/SP is} exposed to this loud noise, for how many hours per day {have you/has SP} been exposed? (Loud means so loud that {you/s/he} must speak in a raised voice to be heard by someone three feet away when not using hearing protection.)	Occupation	Occupation	1019	2015-2016
OCQ640	How many days per month {are you/is SP} usually exposed to very loud noise at {your/his/her} job as a(n) {OCCUPATION} for {EMPLOYER}?	Occupation	Occupation	3512	2015-2016
OCQ660	On average, during days when {you are/SP is} exposed to this very loud noise, for how many hours per day {have you/has he/has she} been exposed? (Very loud noise is noise that is so loud {you have/he has/she has} to shout in order to be understood by someone standing 3 feet away from {you/him/her} when you aren't wearing hearing protection.)	Occupation	Occupation	594	2015-2016
OCQ670	Which of the following best describes your overall work schedule (include all jobs) for the last three months?	Occupation	Occupation	3262	2017-2018
VNBWCURRJOB	Collar category for current job	Occupation	Occupation	26470	1999-2000, 2001-2002, 2003-2004, 2005-2006, 2007-2008, 2009-2010, 2011-2012, 2013-2014
VNBWLONGJOB	Collar category for longest job	Occupation	Occupation	28573	1999-2000, 2001-2002, 2003-2004, 2005-2006, 2007-2008, 2009-2010, 2011-2012, 2013-2014
VNCURRJOB	Harmonized job code and description for current job	Occupation	Occupation	26523	1999-2000, 2001-2002, 2003-2004, 2005-2006, 2007-2008, 2009-2010, 2011-2012, 2013-2014
VNCURRJOBABBREV	Harmonized, abbreviated job description for current job	Occupation	Occupation	26523	1999-2000, 2001-2002, 2003-2004, 2005-2006, 2007-2008, 2009-2010, 2011-2012, 2013-2014
VNCURRJOBOLD	Unharmonized job code and description for current job	Occupation	Occupation	26523	1999-2000, 2001-2002, 2003-2004, 2005-2006, 2007-2008, 2009-2010, 2011-2012, 2013-2014
VNINDUSTRY	Harmonized industry code and description for current job	Occupation	Occupation	26514	1999-2000, 2001-2002, 2003-2004, 2005-2006, 2007-2008, 2009-2010, 2011-2012, 2013-2014
VNINDUSTRYABBREV	Harmonized, abbreviated industry description for current job	Occupation	Occupation	26514	1999-2000, 2001-2002, 2003-2004, 2005-2006, 2007-2008, 2009-2010, 2011-2012, 2013-2014
VNINDUSTRYLONG	Harmonized industry code and description for longest job	Occupation	Occupation	14291	2007-2008, 2009-2010, 2011-2012, 2013-2014
VNINDUSTRYLONGABBREV	Harmonized, abbreviated industry description for longest job	Occupation	Occupation	14291	2007-2008, 2009-2010, 2011-2012, 2013-2014
VNINDUSTRYLONGOLD	Unharmonized industry code and description for longest job	Occupation	Occupation	14407	2007-2008, 2009-2010, 2011-2012, 2013-2014
VNINDUSTRYOLD	Unharmonized industry code and description for current job	Occupation	Occupation	26519	1999-2000, 2001-2002, 2003-2004, 2005-2006, 2007-2008, 2009-2010, 2011-2012, 2013-2014
VNLONGJOB	Harmonized job code and description for longest job	Occupation	Occupation	28828	1999-2000, 2001-2002, 2003-2004, 2005-2006, 2007-2008, 2009-2010, 2011-2012, 2013-2014
VNLONGJOBABBREV	Harmonized, abbreviated description for longest job	Occupation	Occupation	28828	1999-2000, 2001-2002, 2003-2004, 2005-2006, 2007-2008, 2009-2010, 2011-2012, 2013-2014
VNLONGJOBOLD	Unharmonized job code and description for longest job	Occupation	Occupation	28828	1999-2000, 2001-2002, 2003-2004, 2005-2006, 2007-2008, 2009-2010, 2011-2012, 2013-2014
VNSECTORCOLLARCURR	Harmonized combinaton of industry and collar for current job	Occupation	Occupation	26466	1999-2000, 2001-2002, 2003-2004, 2005-2006, 2007-2008, 2009-2010, 2011-2012, 2013-2014
SEQN	Respondent sequence number	Occupation	Survey Variables	64843	1999-2000, 2001-2002, 2003-2004, 2005-2006, 2007-2008, 2009-2010, 2011-2012, 2013-2014, 2015-2016, 2017-2018
SEQN_new	Respondent sequence number that includes an identifier for NHANES III and NHANES continuous	Occupation	Survey Variables	64843	1999-2000, 2001-2002, 2003-2004, 2005-2006, 2007-2008, 2009-2010, 2011-2012, 2013-2014, 2015-2016, 2017-2018
SDDSRVYR	Release cycle number	Occupation	Survey Variables	64843	1999-2000, 2001-2002, 2003-2004, 2005-2006, 2007-2008, 2009-2010, 2011-2012, 2013-2014, 2015-2016, 2017-2018
ALQ101	Had at least 12 alcohol drinks/1 yr?	Questionnaire	Alcohol Use	43619	1999-2000, 2001-2002, 2003-2004, 2005-2006, 2007-2008, 2009-2010, 2011-2012, 2013-2014, 2015-2016
ALQ110	Had at least 12 alcohol drinks/lifetime?	Questionnaire	Alcohol Use	13357	1999-2000, 2001-2002, 2003-2004, 2005-2006, 2007-2008, 2009-2010, 2011-2012, 2013-2014, 2015-2016
ALQ111	Had at least 1 alcohol drinks/lifetime?	Questionnaire	Alcohol Use	5130	2017-2018
ALQ120Q	How often drink alcohol over past 12 mos	Questionnaire	Alcohol Use	41363	1999-2000, 2001-2002, 2003-2004, 2005-2006, 2007-2008, 2009-2010, 2011-2012, 2013-2014, 2015-2016, 2017-2018
ALQ120U	UNIT OF MEASURE.	Questionnaire	Alcohol Use	28412	1999-2000, 2001-2002, 2003-2004, 2005-2006, 2007-2008, 2009-2010, 2011-2012, 2013-2014, 2015-2016
ALQ130	Avg # alcoholic drinks/day -past 12 mos	Questionnaire	Alcohol Use	31951	1999-2000, 2001-2002, 2003-2004, 2005-2006, 2007-2008, 2009-2010, 2011-2012, 2013-2014, 2015-2016, 2017-2018
ALQ141Q	# days have 5 or more drinks/past 12 mos	Questionnaire	Alcohol Use	31948	1999-2000, 2001-2002, 2003-2004, 2005-2006, 2007-2008, 2009-2010, 2011-2012, 2013-2014, 2015-2016, 2017-2018
ALQ141U	UNIT OF MEASURE.	Questionnaire	Alcohol Use	11081	1999-2000, 2001-2002, 2003-2004, 2005-2006, 2007-2008, 2009-2010, 2011-2012, 2013-2014, 2015-2016
ALQ151	Ever have 4/5 or more drinks every day?	Questionnaire	Alcohol Use	41356	1999-2000, 2001-2002, 2003-2004, 2005-2006, 2007-2008, 2009-2010, 2011-2012, 2013-2014, 2015-2016, 2017-2018
ALQ155	How many years did you drink every day?	Questionnaire	Alcohol Use	655	2011-2012
ALQ160	# days have 4/5 or more drinks in 2 hrs/ past 30 days	Questionnaire	Alcohol Use	3218	2013-2014, 2015-2016
ALQ170	# times have 4/5 or more drinks every day/ past 30 days	Questionnaire	Alcohol Use	3487	2017-2018
ALQ270	# days have 4/5 or more drinks in 2 hrs/ past 12 mos	Questionnaire	Alcohol Use	1439	2017-2018
ALQ280	# times 8 or more drinks in 1 day/ past 12 months	Questionnaire	Alcohol Use	1439	2017-2018
ALQ290	# times 12 or more drinks in 1 day/ past 12 months	Questionnaire	Alcohol Use	522	2017-2018
HSAQUEX	Source of Health Status Data	Questionnaire	Current Health Status	93240	1999-2000, 2001-2002, 2003-2004, 2005-2006, 2007-2008, 2009-2010, 2011-2012, 2013-2014, 2015-2016, 2017-2018
HSD010	General health condition	Questionnaire	Current Health Status	77325	1988-1994, 2001-2002, 2003-2004, 2005-2006, 2007-2008, 2009-2010, 2011-2012, 2013-2014, 2015-2016, 2017-2018
HSQ470	no. of days physical health was not good	Questionnaire	Current Health Status	38664	2001-2002, 2003-2004, 2005-2006, 2007-2008, 2009-2010, 2011-2012
HSQ480	no. of days mental health was not good	Questionnaire	Current Health Status	38658	2001-2002, 2003-2004, 2005-2006, 2007-2008, 2009-2010, 2011-2012
HSQ490	inactive days due to physical/mental health	Questionnaire	Current Health Status	38653	2001-2002, 2003-2004, 2005-2006, 2007-2008, 2009-2010, 2011-2012
HSQ493	no. of days where pain make it hard for usual activities	Questionnaire	Current Health Status	18790	2007-2008, 2009-2010, 2011-2012
HSQ496	How many days feel anxious	Questionnaire	Current Health Status	18787	2007-2008, 2009-2010, 2011-2012
HSQ500	Did {you/SP} have a head cold or chest cold that started during those 30 days?	Questionnaire	Current Health Status	84806	1999-2000, 2001-2002, 2003-2004, 2005-2006, 2007-2008, 2009-2010, 2011-2012, 2013-2014, 2015-2016, 2017-2018
HSQ510	Did {you/SP} have a stomach or intestinal illness with vomiting or diarrhea that started during those 30 days?	Questionnaire	Current Health Status	84803	1999-2000, 2001-2002, 2003-2004, 2005-2006, 2007-2008, 2009-2010, 2011-2012, 2013-2014, 2015-2016, 2017-2018
HSQ520	Did {you/SP} have flu, pneumonia, or ear infections that started during those 30 days?	Questionnaire	Current Health Status	84803	1999-2000, 2001-2002, 2003-2004, 2005-2006, 2007-2008, 2009-2010, 2011-2012, 2013-2014, 2015-2016, 2017-2018
HSQ571	donated blood in past 12 months?	Questionnaire	Current Health Status	55581	1999-2000, 2001-2002, 2003-2004, 2005-2006, 2007-2008, 2009-2010, 2011-2012, 2013-2014, 2015-2016, 2017-2018
HSQ580	How long ago was {your/SP's} last blood donation?	Questionnaire	Current Health Status	2608	1999-2000, 2001-2002, 2003-2004, 2005-2006, 2007-2008, 2009-2010, 2011-2012, 2013-2014, 2015-2016, 2017-2018
HSQ590	Blood ever tested for HIV virus?	Questionnaire	Current Health Status	55580	1999-2000, 2001-2002, 2003-2004, 2005-2006, 2007-2008, 2009-2010, 2011-2012, 2013-2014, 2015-2016, 2017-2018
HAD1	Ever been told you have sugar/diabetes	Questionnaire	Diabetes	20047	1988-1994
HAD10	Are you now taking diabetes pills	Questionnaire	Diabetes	1506	1988-1994
HAD11AS	How often check urine for sugar-times/mo	Questionnaire	Diabetes	1498	1988-1994
HAD11BS	How often check blood for sugar-times/mo	Questionnaire	Diabetes	1491	1988-1994
HAD12S	# days since last eye exam by doctor	Questionnaire	Diabetes	1484	1988-1994
HAD13S	# days since eye exam w/ pupils dilated	Questionnaire	Diabetes	1382	1988-1994
HAD14	Ever had photographs taken of retina	Questionnaire	Diabetes	1503	1988-1994
HAD15	Ever told diabetes affected your eyes	Questionnaire	Diabetes	1504	1988-1994
HAD3	Were you pregnant when told had diabetes	Questionnaire	Diabetes	950	1988-1994
HAD4	Other than pregnant,doctor told diabetes	Questionnaire	Diabetes	152	1988-1994
HAD5R	Age first told you had diabetes -- yrs	Questionnaire	Diabetes	1495	1988-1994
HAD6	Are you now taking insulin	Questionnaire	Diabetes	1506	1988-1994
HAD7S	How often you take insulin - times/week	Questionnaire	Diabetes	481	1988-1994
HAD8	On average, how many units per day taken	Questionnaire	Diabetes	478	1988-1994
HAD9S	How long have you taken insulin - months	Questionnaire	Diabetes	478	1988-1994
HAM1	Check item. Refer to age of SP	Questionnaire	Diet	20050	1988-1994
HAM10S	Up to present time,most ever weighed-lbs	Questionnaire	Diet	19867	1988-1994
HAM11	Consider self over/under/right weight	Questionnaire	Diet	20033	1988-1994
HAM12	Would you like to weigh more,less,same	Questionnaire	Diet	20032	1988-1994
HAM13	Tried to lose weight in past 12 months	Questionnaire	Diet	20033	1988-1994
HAM14	Past 12 mo, changed what eat, med reason	Questionnaire	Diet	20037	1988-1994
HAM15A	Medical reason to change eating: obesity	Questionnaire	Diet	3221	1988-1994
HAM15B	Medical reason to change eating: high BP	Questionnaire	Diet	3221	1988-1994
HAM15C	Med reason to change eating: cholesterol	Questionnaire	Diet	3221	1988-1994
HAM15D	Medical reason to change eating:diabetes	Questionnaire	Diet	3221	1988-1994
HAM15E	Med reason change eating: heart disease	Questionnaire	Diet	3221	1988-1994
HAM15F	Medical reason to change eating: allergy	Questionnaire	Diet	3221	1988-1994
HAM15G	Medical reason to change eating: ulcer	Questionnaire	Diet	3221	1988-1994
HAM15H	Med reason to change eating:other reason	Questionnaire	Diet	3221	1988-1994
HAM15K	Med reason to change eating: pregnancy	Questionnaire	Diet	3221	1988-1994
HAM15L	Med reason to change eating: arthritis	Questionnaire	Diet	3221	1988-1994
HAM15M	Med reason to change eating: back pain	Questionnaire	Diet	3221	1988-1994
HAM15N	Med reason change eating:stomach/gastric	Questionnaire	Diet	3221	1988-1994
HAM15O	Med reason change eating: cancer/tumors	Questionnaire	Diet	3221	1988-1994
HAM15P	Med reason change eat: dental/oral probs	Questionnaire	Diet	3221	1988-1994
HAM15Q	Med reason to change eating:constipation	Questionnaire	Diet	3221	1988-1994
HAM15R	Med reason change eat: gallstone/bladder	Questionnaire	Diet	3221	1988-1994
[truncated: 3,096 more rows]

## Sheet: Table 4
variable_codename_use	variable_description_use	harmonized_categories	harmonized_categories_description	in_dataset
DMDBORN4	In what country {were you/was SP} born?	1	Born in 50 US states or Washington, DC	Demographics
DMDBORN4	In what country {were you/was SP} born?	2	Others	Demographics
DMDBORN4	In what country {were you/was SP} born?	77	Refused	Demographics
DMDBORN4	In what country {were you/was SP} born?	99	Don't Know	Demographics
DMDEDUC2	Education level - Adults 20+	1	Less Than 9th Grade	Demographics
DMDEDUC2	Education level - Adults 20+	2	9-11th Grade (Includes 12th grade with no diploma)	Demographics
DMDEDUC2	Education level - Adults 20+	3	High School Grad/GED or Equivalent	Demographics
DMDEDUC2	Education level - Adults 20+	4	Some College or AA degree	Demographics
DMDEDUC2	Education level - Adults 20+	5	College Graduate or above	Demographics
DMDEDUC2	Education level - Adults 20+	7	Refused	Demographics
DMDEDUC2	Education level - Adults 20+	9	Don't know	Demographics
DMDEDUC3	Education level - Children/Youth 6-19	0	Never Attended / Kindergarten Only	Demographics
DMDEDUC3	Education level - Children/Youth 6-19	1	1st Grade	Demographics
DMDEDUC3	Education level - Children/Youth 6-19	2	2nd Grade	Demographics
DMDEDUC3	Education level - Children/Youth 6-19	3	3rd Grade	Demographics
DMDEDUC3	Education level - Children/Youth 6-19	4	4th Grade	Demographics
DMDEDUC3	Education level - Children/Youth 6-19	5	5th Grade	Demographics
DMDEDUC3	Education level - Children/Youth 6-19	6	6th Grade	Demographics
DMDEDUC3	Education level - Children/Youth 6-19	7	7th Grade	Demographics
DMDEDUC3	Education level - Children/Youth 6-19	8	8th Grade	Demographics
DMDEDUC3	Education level - Children/Youth 6-19	9	9th Grade	Demographics
DMDEDUC3	Education level - Children/Youth 6-19	10	10th Grade	Demographics
DMDEDUC3	Education level - Children/Youth 6-19	11	11th Grade	Demographics
DMDEDUC3	Education level - Children/Youth 6-19	12	12th Grade, No Diploma	Demographics
DMDEDUC3	Education level - Children/Youth 6-19	13	High School Graduate	Demographics
DMDEDUC3	Education level - Children/Youth 6-19	14	GED or Equivalent	Demographics
DMDEDUC3	Education level - Children/Youth 6-19	15	More than high school	Demographics
DMDEDUC3	Education level - Children/Youth 6-19	55	Less Than 5th Grade	Demographics
DMDEDUC3	Education level - Children/Youth 6-19	66	Less Than 9th Grade	Demographics
DMDEDUC3	Education level - Children/Youth 6-19	77	Refused	Demographics
DMDEDUC3	Education level - Children/Youth 6-19	99	Don't know	Demographics
DMDFMSIZ	Total number of people in the Family	1	1	Demographics
DMDFMSIZ	Total number of people in the Family	2	2	Demographics
DMDFMSIZ	Total number of people in the Family	3	3	Demographics
DMDFMSIZ	Total number of people in the Family	4	4	Demographics
DMDFMSIZ	Total number of people in the Family	5	5	Demographics
DMDFMSIZ	Total number of people in the Family	6	6	Demographics
DMDFMSIZ	Total number of people in the Family	7	7 or more people in the Family	Demographics
DMDHHSIZ	Total number of people in the Household	1	1	Demographics
DMDHHSIZ	Total number of people in the Household	2	2	Demographics
DMDHHSIZ	Total number of people in the Household	3	3	Demographics
DMDHHSIZ	Total number of people in the Household	4	4	Demographics
DMDHHSIZ	Total number of people in the Household	5	5	Demographics
DMDHHSIZ	Total number of people in the Household	6	6	Demographics
DMDHHSIZ	Total number of people in the Household	7	7 or more people in the Household	Demographics
DMDHRAGE	Age in years of the household reference person at the time of HH screening.	1	<20 years	Demographics
DMDHRAGE	Age in years of the household reference person at the time of HH screening.	2	20-39 years	Demographics
DMDHRAGE	Age in years of the household reference person at the time of HH screening.	3	40-59 years	Demographics
DMDHRAGE	Age in years of the household reference person at the time of HH screening.	4	60+ years	Demographics
DMDYRSUS	Length of time the participant has been in the US.	1	Less than 1 year	Demographics
DMDYRSUS	Length of time the participant has been in the US.	2	1 yr., less than 5 yrs.	Demographics
DMDYRSUS	Length of time the participant has been in the US.	3	5 yrs., less than 10 yrs.	Demographics
DMDYRSUS	Length of time the participant has been in the US.	4	10 yrs., less than 15 yrs.	Demographics
DMDHRBR4	HH reference person's country of birth	1	Born in 50 US states or Washington, DC	Demographics
DMDHRBR4	HH reference person's country of birth	2	Others	Demographics
DMDHRBR4	HH reference person's country of birth	77	Refused	Demographics
DMDHRBR4	HH reference person's country of birth	99	Don't Know	Demographics
DMDHREDU	HH reference person's education level	1	Less than high school degree	Demographics
DMDHREDU	HH reference person's education level	2	High school grad/GED or some college/AA degree	Demographics
DMDHREDU	HH reference person's education level	3	College graduate or above	Demographics
DMDHREDU	HH reference person's education level	7	Refused	Demographics
DMDHREDU	HH reference person's education level	9	Don't know	Demographics
DMDHREDU	HH reference person's education level	9	Don't Know	Demographics
DMDHREDU	HH reference person's education level	3	High school grad/GED or some college/AA degree	Demographics
DMDHRGND	Gender of the household reference person	1	Male	Demographics
DMDHRGND	Gender of the household reference person	2	Female	Demographics
DMDHRMAR	Marital Status of household reference person	1	Married/Living with partner	Demographics
DMDHRMAR	Marital Status of household reference person	2	Widowed/Divorced/Separated	Demographics
DMDHRMAR	Marital Status of household reference person	3	Never Married	Demographics
DMDHRMAR	Marital Status of household reference person	77	Refused	Demographics
DMDHRMAR	Marital Status of household reference person	99	Don't Know	Demographics
DMDHSEDU	HH reference person's spouse's education level	1	Less than high school degree	Demographics
DMDHSEDU	HH reference person's spouse's education level	2	High school grad/GED or some college/AA degree	Demographics
DMDHSEDU	HH reference person's spouse's education level	3	College graduate or above	Demographics
DMDHSEDU	HH reference person's spouse's education level	7	Refused	Demographics
DMDHSEDU	HH reference person's spouse's education level	9	Don't Know	Demographics
DMDMARTL	Marital status	1	Married	Demographics
DMDMARTL	Marital status	2	Widowed	Demographics
DMDMARTL	Marital status	3	Divorced	Demographics
DMDMARTL	Marital status	4	Separated	Demographics
DMDMARTL	Marital status	5	Never married	Demographics
DMDMARTL	Marital status	6	Living with partner	Demographics
DMDMARTL	Marital status	77	Refused	Demographics
DMDMARTL	Marital status	99	Don't know	Demographics
DMDYRSUS	Length of time the participant has been in the US.	5	15 yrs., less than 20 yrs.	Demographics
DMDYRSUS	Length of time the participant has been in the US.	6	20 yrs., less than 30 yrs.	Demographics
DMDYRSUS	Length of time the participant has been in the US.	7	30 yrs., less than 40 yrs.	Demographics
DMDYRSUS	Length of time the participant has been in the US.	8	40 yrs., less than 50 yrs.	Demographics
DMDYRSUS	Length of time the participant has been in the US.	9	50 years or more	Demographics
DMDYRSUS	Length of time the participant has been in the US.	77	Refused	Demographics
DMDYRSUS	Length of time the participant has been in the US.	99	Don't know	Demographics
FIALANG	Language of the Family Interview Instrument	1	English	Demographics
FIALANG	Language of the Family Interview Instrument	2	Spanish	Demographics
FIALANG	Language of the Family Interview Instrument	3	Other	Demographics
INDFMIN2	Total family income (reported as a range value in dollars)	1	$ 0 to $ 4,999	Demographics
INDFMIN2	Total family income (reported as a range value in dollars)	2	$ 5,000 to $ 9,999	Demographics
INDFMIN2	Total family income (reported as a range value in dollars)	3	$10,000 to $14,999	Demographics
INDFMIN2	Total family income (reported as a range value in dollars)	4	$15,000 to $19,999	Demographics
INDFMIN2	Total family income (reported as a range value in dollars)	5	$20,000 to $24,999	Demographics
INDFMIN2	Total family income (reported as a range value in dollars)	6	$25,000 to $34,999	Demographics
INDFMIN2	Total family income (reported as a range value in dollars)	7	$35,000 to $44,999	Demographics
INDFMIN2	Total family income (reported as a range value in dollars)	8	$45,000 to $54,999	Demographics
INDFMIN2	Total family income (reported as a range value in dollars)	16	$50,000 and over	Demographics
INDFMIN2	Total family income (reported as a range value in dollars)	99	Don't know	Demographics
INDFMIN2	Total family income (reported as a range value in dollars)	9	$55,000 to $64,999	Demographics
INDFMIN2	Total family income (reported as a range value in dollars)	10	$65,000 to $74,999	Demographics
INDFMIN2	Total family income (reported as a range value in dollars)	12	$20,000 and Over	Demographics
INDFMIN2	Total family income (reported as a range value in dollars)	13	Under $20,000	Demographics
INDFMIN2	Total family income (reported as a range value in dollars)	14	$75,000 to $99,999	Demographics
INDFMIN2	Total family income (reported as a range value in dollars)	15	$100,000 and Over	Demographics
INDFMIN2	Total family income (reported as a range value in dollars)	77	Refused	Demographics
INDFMIN2	Total family income (reported as a range value in dollars)	11	$75,000 and Over	Demographics
RIDRETH1	Recode of reported race and Hispanic origin information	1	Mexican American	Demographics
RIDRETH1	Recode of reported race and Hispanic origin information	3	Non-Hispanic White	Demographics
RIDRETH1	Recode of reported race and Hispanic origin information	4	Non-Hispanic Black	Demographics
RIDRETH1	Recode of reported race and Hispanic origin information	5	Other Race - Including Multi-Racial	Demographics
RIDRETH1	Recode of reported race and Hispanic origin information	2	Other Hispanic	Demographics
RIDSTATR	Interview and Examination Status of the Sample Person.	1	Interviewed Only	Demographics
RIDSTATR	Interview and Examination Status of the Sample Person.	2	Both Interviewed and MEC examined	Demographics
DRXDRSTZ	Dietary Recall Status	1	Reliable and met the minimum criteria	Dietary
DRXDRSTZ	Dietary Recall Status	2	Not reliable or not met the minimum criteria	Dietary
DRXDRSTZ	Dietary Recall Status	9	Interview lost due to computer malfunction or file transfer problem	Dietary
DRXDRSTZ	Dietary Recall Status	4	Reported consuming breast-milk	Dietary
DRXDRSTZ	Dietary Recall Status	88	Blank but applicable	Dietary
DRXDRSTZ	Dietary Recall Status	5	Not done	Dietary
DRXTWSZ	Tap Water Source	1	Community supply	Dietary
DRXTWSZ	Tap Water Source	91	Other	Dietary
DRXTWSZ	Tap Water Source	4	Don't drink tap water	Dietary
DRXTWSZ	Tap Water Source	99	Don't know	Dietary
DBQ095Z	Type of salt you usually add at table	4	Doesn't use or add salt products at the table	Dietary
DBQ095Z	Type of salt you usually add at table	1	Ordinary salt [includes regular iodized salt, sea salt and seasoning salts made with regular salt]	Dietary
DBQ095Z	Type of salt you usually add at table	2	Lite salt	Dietary
DBQ095Z	Type of salt you usually add at table	3	Salt substitute	Dietary
DBQ095Z	Type of salt you usually add at table	88	Blank but applicable	Dietary
DBQ095Z	Type of salt you usually add at table	99	Don't know	Dietary
DBQ095Z	Type of salt you usually add at table	7	Refused	Dietary
DBQ095Z	Type of salt you usually add at table	91	Other	Dietary
DRXHELP	Who helped in responding for this interview	1	SP	Dietary
DRXHELP	Who helped in responding for this interview	4	Parent of SP	Dietary
DRXHELP	Who helped in responding for this interview	5	Spouse of SP	Dietary
DRXHELP	Who helped in responding for this interview	6	Child of SP	Dietary
DRXHELP	Who helped in responding for this interview	7	Grandparent of SP	Dietary
DRXHELP	Who helped in responding for this interview	8	Friend, Partner, Non Relative	Dietary
DRXHELP	Who helped in responding for this interview	9	Translator, not a HH member	Dietary
DRXHELP	Who helped in responding for this interview	10	Child care provider, Caretaker	Dietary
DRXHELP	Who helped in responding for this interview	11	Other Relative	Dietary
DRXHELP	Who helped in responding for this interview	12	No One	Dietary
DRXHELP	Who helped in responding for this interview	14	Other specify	Dietary
DRXHELP	Who helped in responding for this interview	77	Refused	Dietary
DRXHELP	Who helped in responding for this interview	99	Don't know	Dietary
DRXMRESP	Who was the main respondent for this interview?	1	SP	Dietary
DRXMRESP	Who was the main respondent for this interview?	97	Proxy	Dietary
DRXMRESP	Who was the main respondent for this interview?	98	SP and proxy	Dietary
DRXMRESP	Who was the main respondent for this interview?	88	Blank but applicable	Dietary
DRXMRESP	Who was the main respondent for this interview?	2	Mother of SP	Dietary
DRXMRESP	Who was the main respondent for this interview?	3	Father of SP	Dietary
DRXMRESP	Who was the main respondent for this interview?	5	Spouse of SP	Dietary
DRXMRESP	Who was the main respondent for this interview?	6	Child of SP	Dietary
DRXMRESP	Who was the main respondent for this interview?	7	Grandparent of SP	Dietary
DRXMRESP	Who was the main respondent for this interview?	8	Friend, Partner, Non Relative	Dietary
DRXMRESP	Who was the main respondent for this interview?	9	Translator, not a HH member	Dietary
DRXMRESP	Who was the main respondent for this interview?	10	Child care provider, Caretaker	Dietary
DRXMRESP	Who was the main respondent for this interview?	11	Other Relative	Dietary
DRXMRESP	Who was the main respondent for this interview?	14	Other specify	Dietary
DRXMRESP	Who was the main respondent for this interview?	77	Refused	Dietary
DRXMRESP	Who was the main respondent for this interview?	99	Don't know	Dietary
DRXTWSZ	Tap Water Source	1	Community supply	Dietary
DRXTWSZ	Tap Water Source	91	Other	Dietary
DRXTWSZ	Tap Water Source	4	Don't drink tap water	Dietary
DRXTWSZ	Tap Water Source	99	Don't know	Dietary
DRXHELP	Who helped in responding for this interview	1	SP	Dietary
DRXHELP	Who helped in responding for this interview	4	Parent of SP	Dietary
DRXHELP	Who helped in responding for this interview	5	Spouse of SP	Dietary
DRXHELP	Who helped in responding for this interview	6	Child of SP	Dietary
DRXHELP	Who helped in responding for this interview	7	Grandparent of SP	Dietary
DRXHELP	Who helped in responding for this interview	8	Friend, Partner, Non Relative	Dietary
DRXHELP	Who helped in responding for this interview	9	Translator, not a HH member	Dietary
DRXHELP	Who helped in responding for this interview	10	Child care provider, Caretaker	Dietary
DRXHELP	Who helped in responding for this interview	11	Other Relative	Dietary
DRXHELP	Who helped in responding for this interview	12	No One	Dietary
DRXHELP	Who helped in responding for this interview	14	Other specify	Dietary
DRXHELP	Who helped in responding for this interview	77	Refused	Dietary
DRXHELP	Who helped in responding for this interview	99	Don't know	Dietary
DRXMRESP	Who was the main respondent for this interview?	1	SP	Dietary
DRXMRESP	Who was the main respondent for this interview?	2	Mother of SP	Dietary
DRXMRESP	Who was the main respondent for this interview?	3	Father of SP	Dietary
DRXMRESP	Who was the main respondent for this interview?	5	Spouse of SP	Dietary
DRXMRESP	Who was the main respondent for this interview?	6	Child of SP	Dietary
DRXMRESP	Who was the main respondent for this interview?	7	Grandparent of SP	Dietary
DRXMRESP	Who was the main respondent for this interview?	8	Friend, Partner, Non Relative	Dietary
DRXMRESP	Who was the main respondent for this interview?	9	Translator, not a HH member	Dietary
DRXMRESP	Who was the main respondent for this interview?	10	Child care provider, Caretaker	Dietary
DRXMRESP	Who was the main respondent for this interview?	11	Other Relative	Dietary
DRXMRESP	Who was the main respondent for this interview?	14	Other specify	Dietary
DRXMRESP	Who was the main respondent for this interview?	77	Refused	Dietary
DRXMRESP	Who was the main respondent for this interview?	99	Don't know	Dietary
DBD100	How often {do you/does SP} add ordinary salt to {your/his/her/SP's} food at the table? Would you say . . .	1	Rarely	Dietary
DBD100	How often {do you/does SP} add ordinary salt to {your/his/her/SP's} food at the table? Would you say . . .	2	Occasionally	Dietary
DBD100	How often {do you/does SP} add ordinary salt to {your/his/her/SP's} food at the table? Would you say . . .	3	Very often	Dietary
DBD100	How often {do you/does SP} add ordinary salt to {your/his/her/SP's} food at the table? Would you say . . .	88	Blank but applicable	Dietary
DBD100	How often {do you/does SP} add ordinary salt to {your/his/her/SP's} food at the table? Would you say . . .	9	Don't know	Dietary
DBD100	How often {do you/does SP} add ordinary salt to {your/his/her/SP's} food at the table? Would you say . . .	7	Refused	Dietary
MCD180B	Age when told you had congestive heart failure	16	16 years or younger	Questionnaire
MCD180B	Age when told you had congestive heart failure	17-79	17-79 years old	Questionnaire
MCD180B	Age when told you had congestive heart failure	17-84	17-84 years old	Questionnaire
MCD180B	Age when told you had congestive heart failure	17-89	17-89 years old	Questionnaire
MCD180B	Age when told you had congestive heart failure	18-79	18-79 years old	Questionnaire
MCD180B	Age when told you had congestive heart failure	80	80 years or older	Questionnaire
MCD180B	Age when told you had congestive heart failure	85	85 years or older	Questionnaire
MCD180B	Age when told you had congestive heart failure	90	90 + years	Questionnaire
MCD180B	Age when told you had congestive heart failure	99999	Don't know	Questionnaire
MCD180B	Age when told you had congestive heart failure	77777	Refused	Questionnaire
MCD180C	Age when told had coronary heart disease	16	16 years or younger	Questionnaire
MCD180C	Age when told had coronary heart disease	17-79	17-79 years old	Questionnaire
MCD180C	Age when told had coronary heart disease	17-84	17-84 years old	Questionnaire
MCD180C	Age when told had coronary heart disease	20-79	20-79 years old	Questionnaire
MCD180C	Age when told had coronary heart disease	80	80 years or older	Questionnaire
MCD180C	Age when told had coronary heart disease	85	85 years or older	Questionnaire
MCD180C	Age when told had coronary heart disease	99999	Don't know	Questionnaire
MCD180C	Age when told had coronary heart disease	77777	Refused	Questionnaire
MCD180D	Age when told you had angina pectoris	16	16 years or younger	Questionnaire
MCD180D	Age when told you had angina pectoris	17-84	17-84 years old	Questionnaire
MCD180D	Age when told you had angina pectoris	85	85 years or older	Questionnaire
MCD180D	Age when told you had angina pectoris	99999	Don't know	Questionnaire
MCD180D	Age when told you had angina pectoris	77777	Refused	Questionnaire
MCD180D	Age when told you had angina pectoris	17-79	17-79 years old	Questionnaire
MCD180D	Age when told you had angina pectoris	20-79	20-79 years old	Questionnaire
MCD180D	Age when told you had angina pectoris	80	80 years or older	Questionnaire
MCD180E	Age when told you had heart attack	16	16 years or younger	Questionnaire
MCD180E	Age when told you had heart attack	17-79	17-79 years old	Questionnaire
MCD180E	Age when told you had heart attack	17-84	17-84 years old	Questionnaire
MCD180E	Age when told you had heart attack	17-88	17-88 years old	Questionnaire
MCD180E	Age when told you had heart attack	19-79	19-79 years old	Questionnaire
MCD180E	Age when told you had heart attack	80	80 years or older	Questionnaire
MCD180E	Age when told you had heart attack	85	85 years or older	Questionnaire
MCD180E	Age when told you had heart attack	90	90 + years	Questionnaire
MCD180E	Age when told you had heart attack	99999	Don't know	Questionnaire
MCD180E	Age when told you had heart attack	77777	Refused	Questionnaire
MCD180F	Age when told you had a stroke	16	16 years or younger	Questionnaire
MCD180F	Age when told you had a stroke	17-79	17-79 years old	Questionnaire
MCD180F	Age when told you had a stroke	17-84	17-84 years old	Questionnaire
MCD180F	Age when told you had a stroke	17-89	17-89 years old	Questionnaire
MCD180F	Age when told you had a stroke	80	80 years or older	Questionnaire
MCD180F	Age when told you had a stroke	85	85 years or older	Questionnaire
MCD180F	Age when told you had a stroke	90	90 + years	Questionnaire
MCD180F	Age when told you had a stroke	99999	Don't know	Questionnaire
MCD180F	Age when told you had a stroke	77777	Refused	Questionnaire
MCD180G	Age when told you had emphysema	16	16 years or younger	Questionnaire
MCD180G	Age when told you had emphysema	17-79	17-79 years old	Questionnaire
MCD180G	Age when told you had emphysema	17-84	17-84 years old	Questionnaire
MCD180G	Age when told you had emphysema	17-89	17-89 years old	Questionnaire
MCD180G	Age when told you had emphysema	80	80 years or older	Questionnaire
MCD180G	Age when told you had emphysema	85	85 years or older	Questionnaire
MCD180G	Age when told you had emphysema	90	90 + years	Questionnaire
MCD180G	Age when told you had emphysema	99999	Don't know	Questionnaire
MCD180G	Age when told you had emphysema	77777	Refused	Questionnaire
MCD180K	Age when told you had chronic bronchitis	16	16 years or younger	Questionnaire
MCD180K	Age when told you had chronic bronchitis	17-79	17-79 years old	Questionnaire
MCD180K	Age when told you had chronic bronchitis	17-83	17-83 years old	Questionnaire
MCD180K	Age when told you had chronic bronchitis	17-89	17-89 years old	Questionnaire
MCD180K	Age when told you had chronic bronchitis	80	80 years or older	Questionnaire
MCD180K	Age when told you had chronic bronchitis	85	85 years or older	Questionnaire
MCD180K	Age when told you had chronic bronchitis	90	90 + years	Questionnaire
MCD180K	Age when told you had chronic bronchitis	99999	Don't know	Questionnaire
MCD180K	Age when told you had chronic bronchitis	77777	Refused	Questionnaire
MCD180L	Age when told you had a liver condition	16	16 years or younger	Questionnaire
MCD180L	Age when told you had a liver condition	17-78	17-78 years old	Questionnaire
MCD180L	Age when told you had a liver condition	17-79	17-79 years old	Questionnaire
MCD180L	Age when told you had a liver condition	17-83	17-83 years old	Questionnaire
MCD180L	Age when told you had a liver condition	80	80 years or older	Questionnaire
MCD180L	Age when told you had a liver condition	85	85 years or older	Questionnaire
MCD180L	Age when told you had a liver condition	99999	Don't know	Questionnaire
MCD180L	Age when told you had a liver condition	77777	Refused	Questionnaire
MCQ180H	Age when told you had a goiter	16	16 years or younger	Questionnaire
MCQ180H	Age when told you had a goiter	17-84	17-84 years old	Questionnaire
MCQ180H	Age when told you had a goiter	90	90 + years	Questionnaire
MCQ180H	Age when told you had a goiter	99999	Don't know	Questionnaire
MCD180M	Age when told you had thyroid problem	17-89	17-89 years old	Questionnaire
MCD180M	Age when told you had thyroid problem	16	16 years or younger	Questionnaire
MCD180M	Age when told you had thyroid problem	99999	Don't know	Questionnaire
MCD180M	Age when told you had thyroid problem	17-84	17-84 years old	Questionnaire
MCD180M	Age when told you had thyroid problem	80	80 years or older	Questionnaire
MCD180M	Age when told you had thyroid problem	85	85 years or older	Questionnaire
MCD180M	Age when told you had thyroid problem	77777	Refused	Questionnaire
MCD180M	Age when told you had thyroid problem	17-79	17-79 years old	Questionnaire
MCD180N	Age when told you had gout	16	16 years or younger	Questionnaire
MCD180N	Age when told you had gout	17-79	17-79 years old	Questionnaire
MCD180N	Age when told you had gout	17-86	17-86 years old	Questionnaire
MCD180N	Age when told you had gout	80	80 years or older	Questionnaire
MCD180N	Age when told you had gout	99999	Don't know	Questionnaire
MCD180N	Age when told you had gout	77777	Refused	Questionnaire
MCQ025	Age when first had asthma	2022-01-19	1-19 years old	Questionnaire
MCQ025	Age when first had asthma	1979-01-01	1-79 years old	Questionnaire
MCQ025	Age when first had asthma	1984-01-01	1-84 years old	Questionnaire
MCQ025	Age when first had asthma	1988-01-01	1-88 years old	Questionnaire
MCQ025	Age when first had asthma	80	80 years or older	Questionnaire
MCQ025	Age when first had asthma	85	85 years or older	Questionnaire
MCQ025	Age when first had asthma	99999	Don't know	Questionnaire
MCQ025	Age when first had asthma	1	Less than 1 year	Questionnaire
MCQ025	Age when first had asthma	77777	Refused	Questionnaire
MCD180A	Age when told you had arthritis	16	16 years or younger	Questionnaire
MCD180A	Age when told you had arthritis	17-89	17-89 years old	Questionnaire
MCD180A	Age when told you had arthritis	90	90 + years	Questionnaire
MCD180A	Age when told you had arthritis	99999	Don't know	Questionnaire
MCD180A	Age when told you had arthritis	17-79	17-79 years old	Questionnaire
MCD180A	Age when told you had arthritis	80	80 years or older	Questionnaire
MCD180A	Age when told you had arthritis	77777	Refused	Questionnaire
MCD180A	Age when told you had arthritis	17-84	17-84 years old	Questionnaire
MCD180A	Age when told you had arthritis	85	85 years or older	Questionnaire
MCQ180H	Age when told you had a goiter	17-72	17-72 years old	Questionnaire
MCQ180H	Age when told you had a goiter	85	85 years or older	Questionnaire
MCQ180H	Age when told you had a goiter	77777	Refused	Questionnaire
MCQ195	Which type of arthritis was it	9	Don't know	Questionnaire
MCQ195	Which type of arthritis was it	2	Osteoarthritis or degenerative arthritis	Questionnaire
MCQ195	Which type of arthritis was it	4	Other	Questionnaire
MCQ195	Which type of arthritis was it	3	Psoriatic arthritis	Questionnaire
MCQ195	Which type of arthritis was it	7	Refused	Questionnaire
MCQ195	Which type of arthritis was it	1	Rheumatoid arthritis	Questionnaire
MCQ240A	Age when bladder cancer first diagnosed	17-78	17-78 years old	Questionnaire
MCQ240A	Age when bladder cancer first diagnosed	17-83	17-83 years old	Questionnaire
MCQ240A	Age when bladder cancer first diagnosed	16	16 years or younger	Questionnaire
MCQ240A	Age when bladder cancer first diagnosed	80	80 years or older	Questionnaire
MCQ240A	Age when bladder cancer first diagnosed	85	85 years or older	Questionnaire
MCQ240A	Age when bladder cancer first diagnosed	99999	Don't know	Questionnaire
MCQ240A	Age when bladder cancer first diagnosed	77777	Refused	Questionnaire
MCQ240B	Age when blood cancer was first diagnosed	16	16 years or younger	Questionnaire
MCQ240B	Age when blood cancer was first diagnosed	17-66	17-66 years old	Questionnaire
MCQ240B	Age when blood cancer was first diagnosed	17-70	17-70 years old	Questionnaire
MCQ240B	Age when blood cancer was first diagnosed	80	80 years or older	Questionnaire
MCQ240B	Age when blood cancer was first diagnosed	85	85 years or older	Questionnaire
MCQ240B	Age when blood cancer was first diagnosed	99999	Don't know	Questionnaire
MCQ240B	Age when blood cancer was first diagnosed	77777	Refused	Questionnaire
MCQ240C	Age when bone cancer was first diagnosed	17-77	17-77 years old	Questionnaire
MCQ240C	Age when bone cancer was first diagnosed	17-84	17-84 years old	Questionnaire
MCQ240C	Age when bone cancer was first diagnosed	16	16 years or younger	Questionnaire
MCQ240C	Age when bone cancer was first diagnosed	55-76	55-76 years old	Questionnaire
MCQ240C	Age when bone cancer was first diagnosed	80	80 years or older	Questionnaire
MCQ240C	Age when bone cancer was first diagnosed	85	85 years or older	Questionnaire
MCQ240C	Age when bone cancer was first diagnosed	99999	Don't know	Questionnaire
MCQ240C	Age when bone cancer was first diagnosed	77777	Refused	Questionnaire
MCQ240CC	Age when uterine cancer was first diagnosed	16	16 years or younger	Questionnaire
MCQ240CC	Age when uterine cancer was first diagnosed	17-77	17-77 years old	Questionnaire
MCQ240CC	Age when uterine cancer was first diagnosed	17-84	17-84 years old	Questionnaire
MCQ240CC	Age when uterine cancer was first diagnosed	20-72	20-72 years old	Questionnaire
MCQ240CC	Age when uterine cancer was first diagnosed	80	80 years or older	Questionnaire
MCQ240CC	Age when uterine cancer was first diagnosed	85	85 years or older	Questionnaire
MCQ240CC	Age when uterine cancer was first diagnosed	99999	Don't know	Questionnaire
MCQ240CC	Age when uterine cancer was first diagnosed	77777	Refused	Questionnaire
MCQ240D	Age when brain cancer was first diagnosed	16	16 years or younger	Questionnaire
MCQ240D	Age when brain cancer was first diagnosed	17-73	17-73 years old	Questionnaire
MCQ240D	Age when brain cancer was first diagnosed	17-75	17-75 years old	Questionnaire
MCQ240D	Age when brain cancer was first diagnosed	80	80 years or older	Questionnaire
MCQ240D	Age when brain cancer was first diagnosed	85	85 years or older	Questionnaire
MCQ240D	Age when brain cancer was first diagnosed	99999	Don't know	Questionnaire
MCQ240D	Age when brain cancer was first diagnosed	77777	Refused	Questionnaire
MCQ240DD	Age when some other type of cancer was first diagnosed	16	16 years or younger	Questionnaire
MCQ240DD	Age when some other type of cancer was first diagnosed	17-77	17-77 years old	Questionnaire
MCQ240DD	Age when some other type of cancer was first diagnosed	17-78	17-78 years old	Questionnaire
MCQ240DD	Age when some other type of cancer was first diagnosed	17-83	17-83 years old	Questionnaire
MCQ240DD	Age when some other type of cancer was first diagnosed	80	80 years or older	Questionnaire
MCQ240DD	Age when some other type of cancer was first diagnosed	85	85 years or older	Questionnaire
MCQ240DD	Age when some other type of cancer was first diagnosed	99999	Don't know	Questionnaire
MCQ240DD	Age when some other type of cancer was first diagnosed	77777	Refused	Questionnaire
MCQ240DK	Age when cancer was first diagnosed	20-80	20-80 years old	Questionnaire
MCQ240DK	Age when cancer was first diagnosed	23-47	23-47 years old	Questionnaire
MCQ240DK	Age when cancer was first diagnosed	80	80 years or older	Questionnaire
MCQ240DK	Age when cancer was first diagnosed	85	85 years or older	Questionnaire
MCQ240DK	Age when cancer was first diagnosed	99999	Don't know	Questionnaire
MCQ240DK	Age when cancer was first diagnosed	77777	Refused	Questionnaire
MCQ240E	Age when breast cancer was first diagnosed	16	16 years or younger	Questionnaire
MCQ240E	Age when breast cancer was first diagnosed	17-78	17-78 years old	Questionnaire
MCQ240E	Age when breast cancer was first diagnosed	17-79	17-79 years old	Questionnaire
MCQ240E	Age when breast cancer was first diagnosed	17-84	17-84 years old	Questionnaire
MCQ240E	Age when breast cancer was first diagnosed	80	80 years or older	Questionnaire
MCQ240E	Age when breast cancer was first diagnosed	85	85 years or older	Questionnaire
MCQ240E	Age when breast cancer was first diagnosed	99999	Don't know	Questionnaire
MCQ240E	Age when breast cancer was first diagnosed	77777	Refused	Questionnaire
MCQ240F	Age when cervical cancer was first diagnosed	16	16 years or younger	Questionnaire
MCQ240F	Age when cervical cancer was first diagnosed	17-65	17-65 years old	Questionnaire
MCQ240F	Age when cervical cancer was first diagnosed	17-73	17-73 years old	Questionnaire
MCQ240F	Age when cervical cancer was first diagnosed	80	80 years or older	Questionnaire
MCQ240F	Age when cervical cancer was first diagnosed	85	85 years or older	Questionnaire
MCQ240F	Age when cervical cancer was first diagnosed	99999	Don't know	Questionnaire
MCQ240F	Age when cervical cancer was first diagnosed	77777	Refused	Questionnaire
MCQ240G	Age when colon cancer was first diagnosed	16	16 years or younger	Questionnaire
MCQ240G	Age when colon cancer was first diagnosed	17-79	17-79 years old	Questionnaire
MCQ240G	Age when colon cancer was first diagnosed	17-84	17-84 years old	Questionnaire
MCQ240G	Age when colon cancer was first diagnosed	21-79	21-79 years old	Questionnaire
MCQ240G	Age when colon cancer was first diagnosed	80	80 years or older	Questionnaire
MCQ240G	Age when colon cancer was first diagnosed	85	85 years or older	Questionnaire
MCQ240G	Age when colon cancer was first diagnosed	99999	Don't know	Questionnaire
MCQ240G	Age when colon cancer was first diagnosed	77777	Refused	Questionnaire
MCQ240L	Age when leukemia was first diagnosed	17-70	17-70 years old	Questionnaire
MCQ240L	Age when leukemia was first diagnosed	17-75	17-75 years old	Questionnaire
MCQ240L	Age when leukemia was first diagnosed	28-84	28-84 years old	Questionnaire
MCQ240L	Age when leukemia was first diagnosed	16	16 years or younger	Questionnaire
MCQ240L	Age when leukemia was first diagnosed	80	80 years or older	Questionnaire
MCQ240L	Age when leukemia was first diagnosed	85	85 years or older	Questionnaire
MCQ240L	Age when leukemia was first diagnosed	99999	Don't know	Questionnaire
MCQ240L	Age when leukemia was first diagnosed	77777	Refused	Questionnaire
MCQ240N	Age when lung cancer was first diagnosed	16	16 years or younger	Questionnaire
MCQ240N	Age when lung cancer was first diagnosed	17-76	17-76 years old	Questionnaire
MCQ240N	Age when lung cancer was first diagnosed	17-84	17-84 years old	Questionnaire
MCQ240N	Age when lung cancer was first diagnosed	29-79	29-79 years old	Questionnaire
MCQ240N	Age when lung cancer was first diagnosed	80	80 years or older	Questionnaire
MCQ240N	Age when lung cancer was first diagnosed	85	85 years or older	Questionnaire
MCQ240N	Age when lung cancer was first diagnosed	99999	Don't know	Questionnaire
MCQ240N	Age when lung cancer was first diagnosed	77777	Refused	Questionnaire
MCQ240O	Age when lymphoma or Hodgkin's Disease was first diagnosed	16	16 years or younger	Questionnaire
MCQ240O	Age when lymphoma or Hodgkin's Disease was first diagnosed	17-76	17-76 years old	Questionnaire
MCQ240O	Age when lymphoma or Hodgkin's Disease was first diagnosed	17-80	17-80 years old	Questionnaire
MCQ240O	Age when lymphoma or Hodgkin's Disease was first diagnosed	19-79	19-79 years old	Questionnaire
MCQ240O	Age when lymphoma or Hodgkin's Disease was first diagnosed	80	80 years or older	Questionnaire
MCQ240O	Age when lymphoma or Hodgkin's Disease was first diagnosed	85	85 years or older	Questionnaire
MCQ240O	Age when lymphoma or Hodgkin's Disease was first diagnosed	99999	Don't know	Questionnaire
MCQ240O	Age when lymphoma or Hodgkin's Disease was first diagnosed	77777	Refused	Questionnaire
MCQ240P	Age when melanoma was first diagnosed	16	16 years or younger	Questionnaire
MCQ240P	Age when melanoma was first diagnosed	17-78	17-78 years old	Questionnaire
MCQ240P	Age when melanoma was first diagnosed	17-79	17-79 years old	Questionnaire
MCQ240P	Age when melanoma was first diagnosed	17-83	17-83 years old	Questionnaire
MCQ240P	Age when melanoma was first diagnosed	80	80 years or older	Questionnaire
MCQ240P	Age when melanoma was first diagnosed	85	85 years or older	Questionnaire
MCQ240P	Age when melanoma was first diagnosed	99999	Don't know	Questionnaire
MCQ240P	Age when melanoma was first diagnosed	77777	Refused	Questionnaire
MCQ240Q	Age when mouth, tongue, or lip cancer was first diagnosed	16	16 years or younger	Questionnaire
MCQ240Q	Age when mouth, tongue, or lip cancer was first diagnosed	17-79	17-79 years old	Questionnaire
MCQ240Q	Age when mouth, tongue, or lip cancer was first diagnosed	27-70	27-70 years old	Questionnaire
MCQ240Q	Age when mouth, tongue, or lip cancer was first diagnosed	30-70	30-70 years old	Questionnaire
MCQ240Q	Age when mouth, tongue, or lip cancer was first diagnosed	80	80 years or older	Questionnaire
MCQ240Q	Age when mouth, tongue, or lip cancer was first diagnosed	85	85 years or older	Questionnaire
MCQ240Q	Age when mouth, tongue, or lip cancer was first diagnosed	99999	Don't know	Questionnaire
MCQ240Q	Age when mouth, tongue, or lip cancer was first diagnosed	77777	Refused	Questionnaire
MCQ240U	Age when prostate cancer was first diagnosed	17-79	17-79 years old	Questionnaire
MCQ240U	Age when prostate cancer was first diagnosed	17-84	17-84 years old	Questionnaire
MCQ240U	Age when prostate cancer was first diagnosed	16	16 years or younger	Questionnaire
MCQ240U	Age when prostate cancer was first diagnosed	32-79	32-79 years old	Questionnaire
MCQ240U	Age when prostate cancer was first diagnosed	80	80 years or older	Questionnaire
MCQ240U	Age when prostate cancer was first diagnosed	85	85 years or older	Questionnaire
MCQ240U	Age when prostate cancer was first diagnosed	99999	Don't know	Questionnaire
MCQ240U	Age when prostate cancer was first diagnosed	77777	Refused	Questionnaire
MCQ240W	Age when non-melanoma skin cancer was first diagnosed	16	16 years or younger	Questionnaire
MCQ240W	Age when non-melanoma skin cancer was first diagnosed	17-78	17-78 years old	Questionnaire
MCQ240W	Age when non-melanoma skin cancer was first diagnosed	17-79	17-79 years old	Questionnaire
MCQ240W	Age when non-melanoma skin cancer was first diagnosed	17-84	17-84 years old	Questionnaire
MCQ240W	Age when non-melanoma skin cancer was first diagnosed	80	80 years or older	Questionnaire
MCQ240W	Age when non-melanoma skin cancer was first diagnosed	85	85 years or older	Questionnaire
MCQ240W	Age when non-melanoma skin cancer was first diagnosed	99999	Don't know	Questionnaire
MCQ240W	Age when non-melanoma skin cancer was first diagnosed	77777	Refused	Questionnaire
MCQ240X	Age when the unknown kind of skin cancer was first diagnosed	16	16 years or younger	Questionnaire
MCQ240X	Age when the unknown kind of skin cancer was first diagnosed	17-79	17-79 years old	Questionnaire
MCQ240X	Age when the unknown kind of skin cancer was first diagnosed	17-84	17-84 years old	Questionnaire
MCQ240X	Age when the unknown kind of skin cancer was first diagnosed	18-79	18-79 years old	Questionnaire
MCQ240X	Age when the unknown kind of skin cancer was first diagnosed	80	80 years or older	Questionnaire
MCQ240X	Age when the unknown kind of skin cancer was first diagnosed	85	85 years or older	Questionnaire
MCQ240X	Age when the unknown kind of skin cancer was first diagnosed	99999	Don't know	Questionnaire
MCQ240X	Age when the unknown kind of skin cancer was first diagnosed	77777	Refused	Questionnaire
MCQ240Z	Age when stomach cancer was first diagnosed	16	16 years or younger	Questionnaire
MCQ240Z	Age when stomach cancer was first diagnosed	17-79	17-79 years old	Questionnaire
MCQ240Z	Age when stomach cancer was first diagnosed	22-82	22-82 years old	Questionnaire
MCQ240Z	Age when stomach cancer was first diagnosed	32-76	32-76 years old	Questionnaire
MCQ240Z	Age when stomach cancer was first diagnosed	80	80 years or older	Questionnaire
MCQ240Z	Age when stomach cancer was first diagnosed	85	85 years or older	Questionnaire
MCQ240Z	Age when stomach cancer was first diagnosed	99999	Don't know	Questionnaire
MCQ240Z	Age when stomach cancer was first diagnosed	77777	Refused	Questionnaire
MCQ280	About how old was she when she fractured her hip (the first time)?	1-101	1-101 years old	Questionnaire
MCQ280	About how old was she when she fractured her hip (the first time)?	555	50 +	Questionnaire
MCQ280	About how old was she when she fractured her hip (the first time)?	9-107	9-107 years old	Questionnaire
MCQ280	About how old was she when she fractured her hip (the first time)?	99999	Don't know	Questionnaire
MCQ280	About how old was she when she fractured her hip (the first time)?	77777	Refused	Questionnaire
MCQ280	About how old was she when she fractured her hip (the first time)?	444	Under 50	Questionnaire
MCQ320	How old {were you/was SP} when {you/he} first had {your/his} PSA test?	16	16 years or younger	Questionnaire
MCQ320	How old {were you/was SP} when {you/he} first had {your/his} PSA test?	17-79	17-79 years old	Questionnaire
MCQ320	How old {were you/was SP} when {you/he} first had {your/his} PSA test?	17-85	17-85 years old	Questionnaire
MCQ320	How old {were you/was SP} when {you/he} first had {your/his} PSA test?	80	80 years or older	Questionnaire
MCQ320	How old {were you/was SP} when {you/he} first had {your/his} PSA test?	999	Don't know	Questionnaire
MCQ320	How old {were you/was SP} when {you/he} first had {your/his} PSA test?	777	Refused	Questionnaire
MCQ570	How old {were you/was SP} when {you /s/he} first had gallbladder surgery?	1999-11-01	11-99 years old	Questionnaire
MCQ570	How old {were you/was SP} when {you /s/he} first had gallbladder surgery?	15-79	15-79 years old	Questionnaire
MCQ570	How old {were you/was SP} when {you /s/he} first had gallbladder surgery?	20-87	20-87 years old	Questionnaire
MCQ570	How old {were you/was SP} when {you /s/he} first had gallbladder surgery?	80	80 years or older	Questionnaire
MCQ570	How old {were you/was SP} when {you /s/he} first had gallbladder surgery?	90	90 + years	Questionnaire
MCQ570	How old {were you/was SP} when {you /s/he} first had gallbladder surgery?	99999	Don't know	Questionnaire
MCQ570	How old {were you/was SP} when {you /s/he} first had gallbladder surgery?	77777	Refused	Questionnaire
PAD120	[Over the past 30 days], how often did {you/SP} do these tasks in or around {your/his/her} home or yard, that is tasks requiring at least moderate effort? [Such as raking leaves, mowing the lawn or heavy cleaning.]	1995-01-01	1-95 times	Questionnaire
PAD120	[Over the past 30 days], how often did {you/SP} do these tasks in or around {your/his/her} home or yard, that is tasks requiring at least moderate effort? [Such as raking leaves, mowing the lawn or heavy cleaning.]	1999-01-01	1-99 times	Questionnaire
PAD120	[Over the past 30 days], how often did {you/SP} do these tasks in or around {your/his/her} home or yard, that is tasks requiring at least moderate effort? [Such as raking leaves, mowing the lawn or heavy cleaning.]	100	100 +	Questionnaire
PAD120	[Over the past 30 days], how often did {you/SP} do these tasks in or around {your/his/her} home or yard, that is tasks requiring at least moderate effort? [Such as raking leaves, mowing the lawn or heavy cleaning.]	99999	Don't know	Questionnaire
PAD120	[Over the past 30 days], how often did {you/SP} do these tasks in or around {your/his/her} home or yard, that is tasks requiring at least moderate effort? [Such as raking leaves, mowing the lawn or heavy cleaning.]	77777	Refused	Questionnaire
PAD460	[Over the past 30 days], how often did {you/SP} do these physical activities? [Activities designed to strengthen {your/his/her} muscles such as lifting weights, push-ups or sit-ups.]	1991-01-01	1-91 times	Questionnaire
PAD460	[Over the past 30 days], how often did {you/SP} do these physical activities? [Activities designed to strengthen {your/his/her} muscles such as lifting weights, push-ups or sit-ups.]	1999-01-01	1-99 times	Questionnaire
PAD460	[Over the past 30 days], how often did {you/SP} do these physical activities? [Activities designed to strengthen {your/his/her} muscles such as lifting weights, push-ups or sit-ups.]	100	100 +	Questionnaire
PAD460	[Over the past 30 days], how often did {you/SP} do these physical activities? [Activities designed to strengthen {your/his/her} muscles such as lifting weights, push-ups or sit-ups.]	999	Don't know	Questionnaire
PAD460	[Over the past 30 days], how often did {you/SP} do these physical activities? [Activities designed to strengthen {your/his/her} muscles such as lifting weights, push-ups or sit-ups.]	777	Refused	Questionnaire
PAQ050Q	[Over the past 30 days], how often did {you/SP} do this? [Walk or bicycle as part of getting to and from work, or school, or to do errands.] PROBE: How many times per day, per week, or per month did {you/s/he} do these activities?	1991-01-01	1-91 times	Questionnaire
PAQ050Q	[Over the past 30 days], how often did {you/SP} do this? [Walk or bicycle as part of getting to and from work, or school, or to do errands.] PROBE: How many times per day, per week, or per month did {you/s/he} do these activities?	1999-01-01	1-99 times	Questionnaire
PAQ050Q	[Over the past 30 days], how often did {you/SP} do this? [Walk or bicycle as part of getting to and from work, or school, or to do errands.] PROBE: How many times per day, per week, or per month did {you/s/he} do these activities?	100	100 +	Questionnaire
PAQ050Q	[Over the past 30 days], how often did {you/SP} do this? [Walk or bicycle as part of getting to and from work, or school, or to do errands.] PROBE: How many times per day, per week, or per month did {you/s/he} do these activities?	99999	Don't know	Questionnaire
PAQ050Q	[Over the past 30 days], how often did {you/SP} do this? [Walk or bicycle as part of getting to and from work, or school, or to do errands.] PROBE: How many times per day, per week, or per month did {you/s/he} do these activities?	77777	Refused	Questionnaire
BMIWAIST	Waist Circumference Comment	1	Could not obtain	Response
