# Supplementary material for: Harmonized US National Health and Nutrition Examination Survey 1988-2018 for high throughput exposome-health discovery
Source: medRxiv. 2023 Feb 8:2023.02.06.23284573. Preprint. [Version 1] doi: 10.1101/2023.02.06.23284573 (PMC9934713; doi:10.1101/2023.02.06.23284573)
Supplement: Supplement 2 [file media-2.xlsx]

## Sheet: Dictionary
	Dataset	Variable	Description
	Table S1 - Mortality		Information of the death status as well as causes of death on NHANES participants. They followed up through December 31, 2019
		variable_codename	original codenames as defined by NHANES
		variable_codename_use	harmonized codename. It can be the same as variable_codename if no harmonization is needed.
		variable_description_use	harmonized description of the variable
		file_name	name of the file containing the variable_codename data
		file_summary	more descriptions of data file
		file_category	higher resolution description of the type of dataset. For the mortality dataset, it's just "Mortality"
		year	survey cycle the data were collected
		SDDSRVYR	numerical value representing the survey year. -1 is 1988-1994 survey cycle, 1 is 1999-2000 survey cycle, etc.
		codename_note	description on any problems of the variable. Ex. "excluded due to no data"means that the variable was excluded when cleaning, since there is no data recorded for these variables
	Table S2 - Mortality Categories		Numerical values of the categories of mortality variables are converted to more human readable descriptions.
		codename_original	original codename as defined by NHANES
		variable_description	written out category
		categories_num	new numbers that represent the harmonized categories
		categories_description	written out harmonized categories
		cycle_-1 - cycle_10	"x" in the cell means that the original variable is present in that cycle
		new_codename	new codename that will hold the more readable categories of the affect variables. This variable is the same as variable_codename_use in Table S1 - Mortality
	Table S3 - Demographics		Information on the demographic attributes of NHANES participants
		variable_codename	original codename as defined by NHANES
		variable_codename_use	harmonized codenames based on variable_codename and corrected_variable_codename. This is the codename to use as it is in the cleaned dataset.
		variable_description	original NHANES description of the variable
		variable_description_use	harmonized description of the variable
		file_name	name of the file containing the variable
		file_summary	description of data file
		file_category	higher resolution description of the type of dataset. For the dmeographics dataset, it's "Demographics"
		SDDSRVYR	numerical value representing the survey year. -1 is 1988-1994 survey cycle, 1 is 1999-2000 survey cycle, etc.
		year	survey cycle the data were collected
		codename_change	1 = change in variable_codename between cycles; NA = no change
		corrected_variable_codename	correct codename based on codename_change
		codename_note	description on any problems of the variable
		convert_to_NA	series of numbers separated by commas to denote numbers that indicate the category of "Blank but applicable"
	Table S4 - Demographic Categories		Categories of demographic variables are harmonized
		codename_original	codename as defined by NHANES
		categories_num	numbers or range of numbers that represented the categories as originally defined by NHANES
		categories_description	written out category
		new_categories	new numbers that represent the harmonized categories
		new_categories_description	written out harmonized categories
		cycle_-1 - cycle_10	"x" in the cell means that the original variable is present in that cycle
		new_codename	new codename that reconciles original codenames. This variable is the same as variable_codename_use in Table S3 - Demographics
		range_of_values	an indicator to denote when a range of values in the original variable is needed to be binned into a new category
	Table S5 - Questionnaire		Information from self-reported questionnaire on physical activity, general health status, medical conditions, and diabetes
		variable_codename	original codename as defined by NHANES
		variable_codename_use	harmonized codenames based on variable_codename and corrected_variable_codename. This is the codename to use as it is in the cleaned dataset.
		variable_description	original NHANES description of the variable
		variable_description_use	harmonized description of the variable
		file_name	name of the original file containing the variable
		file_summary	description of data file
		file_category	higher resolution description of the type of dataset. For the questionnaire dataset, the options include "Alcohol Use", "Current Health Status", "Diabetes", "Medical Conditions", "Diet", "Food Frequency", "Tobacco", "Exercise", "Physical Activity", "Vitamin, Mineral, and Medicine Usage", "Family Background", and "Health Insurance and Income Assessment".
		SDDSRVYR	numerical value representing the survey year. -1 is 1988-1994 survey cycle, 1 is 1999-2000 survey cycle, etc.
		year	survey cycle the data were collected
		codename_change	1 = change in variable_codename between cycles; NA = no change
		corrected_variable_codename	correct codename based on codename_change
		codename_note	description on any problems of the variable
		year_coder_updated	year indicating when the variable was included in the dataset. 2020 or 2022
		convert_to_NA	series of numbers separated by commas to denote numbers that indicate the category of "Blank but applicable"
	Table S6 - Questionnaire Category		Categories of questionnaire variables are harmonized
		codename_original	codename as defined by NHANES
		categories_num	numbers or range of numbers that represented the categories as originally defined by NHANES
		categories_description	written out category
		new_categories	new numbers that represent the harmonized categories
		new_categories_description	written out harmonized categories
		cycle_-1 - cycle_10	"x" in the cell means that the original variable is present in that cycle
		new_codename	new codename that reconciles original codenames. This variable is the same as variable_codename_use in Table S5 - Questionnaire
		range_of_values	an indicator to denote when a range of values in the original variable is needed to be binned into a new category
	Table S7 - Dietary		Nutrient information estimated from the food consumed by the participants as well as dietary habits
		variable_codename	original codename as defined by NHANES
		variable_codename_use	harmonized codenames based on variable codenames and corrected codenames
		variable_description	original NHANES description of the variable
		variable_description_use	harmonized description of the variable
		file_name	name of the original file containing the variable
		file_summary	description of data file
		file_category	higher resolution description of the type of dataset. For the questionnaire dataset, the options include "Alcohol Use", "Current Health Status", "Diabetes", "Medical Conditions", "Diet", "Food Frequency", "Tobacco", "Exercise", "Physical Activity", "Vitamin, Mineral, and Medicine Usage", "Family Background", and "Health Insurance and Income Assessment".
		problem_with_file	description listing the problem with the file. "not in dataset" means that the variable cannot be found in the dataset
		SDDSRVYR	numerical value representing the survey year. -1 is 1988-1994 survey cycle, 1 is 1999-2000 survey cycle, etc.
		year	survey cycle the data were collected
		codename_change	1 = change in variable_codename between cycles; NA = no change
		corrected_codename_2day_separate	correct codename based on codename_change
		convert_to_NA	series of numbers separated by commas to denote numbers that indicate the category of "Blank but applicable"
		codename_note	description on any problems of the variable
		replicate_codenames	codenames of replicates that are used to calculate statistic on the replicates
		statistic_replicates	statistics to be calculated on the replicates
		unit_change	indicator denoting any changes in units over time for the same variable
		old_unit	original unit of measurement
		new_unit	new and harmonized unit of measurement
		unit_conversion_factor	value to harmonize the unit of measurements
		variable_type	higher resolution description of the type of variable
		survey_day	numerical value indicating whether the dietary factor was ascertained on the first or second day
		final_codename_2day_combined	harmonized codename for the dietary factor
	Table S8 - Dietary Categories		Categories of dietary variables are harmonized
		codename_original	codename as defined by NHANES
		categories_num	numbers that represented the categories as originally defined by NHANES
		categories_description	written out category
		new_categories	new numbers that represent the harmonized categories
		new_categories_description	written out harmonized categories
		cycle_-1 - cycle_10	x means that the original variable present in that cycle
		corrected_codename_2day_separate	harmonized codename for the dietary factor
		new_codename	new codename that reconciles original codenames. This variable is the same as variable_codename_use in Table S7 - Dietary
	Table S9 - Medications		Prescription medications taken by the participant
		variable_codename	original codename as defined by NHANES
		variable_codename_use	harmonized codenames based on variable codenames and corrected codenames
		variable_description	original NHANES description of the variable
		variable_description_use	harmonized description of the variable
		file_name	name of the original file containing the variable
		file_summary	description of data file
		file_category	higher resolution description of the type of dataset. For the medications dataset, it's "Medications"
		SDDSRVYR	numerical value representing the survey year. -1 is 1988-1994 survey cycle, 1 is 1999-2000 survey cycle, etc.
		year	survey cycle the data were collected
		codename_change	1 = change in variable_codename between cycles; NA = no change
		corrected_variable_codename	correct codename based on codename_change
		codename_note	description on any problems of the variable
		year_coder_updated	year indicating when the variable was included in the dataset. 2020 or 2022
		convert_to_NA	series of numbers separated by commas to denote numbers that indicate the category of "Blank but applicable"
	Table S10 - Drug Code Dictionary		Descriptor information on the drug codes
		RXDDRGID	GENERIC DRUG CODE
		RXDDRUG	GENERIC DRUG NAME
		RXDINGFL	SINGLE/MULTIPLE INGREDIENT DRUG
		RXDDCI1A	DRUG CATEGORY ID - CAT 1, LEV 1
		RXDDCI1B	DRUG CATEGORY ID - CAT 1, LEV 2
		RXDDCI1C	DRUG CATEGORY ID - CAT 1, LEV 3
		RXDDCI2A	DRUG CATEGORY ID - CAT 2, LEV 1
		RXDDCI2B	DRUG CATEGORY ID - CAT 2, LEV 2
		RXDDCI2C	DRUG CATEGORY ID - CAT 2, LEV 3
		RXDDCI3A	DRUG CATEGORY ID - CAT 3, LEV 1
		RXDDCI3B	DRUG CATEGORY ID - CAT 3, LEV 2
		RXDDCI3C	DRUG CATEGORY ID - CAT 3, LEV 3
		RXDDCI4A	DRUG CATEGORY ID - CAT 4, LEV 1
		RXDDCI4B	DRUG CATEGORY ID - CAT 4, LEV 2
		RXDDCI4C	DRUG CATEGORY ID - CAT 4, LEV 3
		RXDICI1A	INGREDIENT CATEGORY ID - CAT 1, LEV 1
		RXDICI1B	INGREDIENT CATEGORY ID - CAT 1, LEV 2
		RXDICI1C	INGREDIENT CATEGORY ID - CAT 1, LEV 3
		RXDICI2A	INGREDIENT CATEGORY ID - CAT 2, LEV 1
		RXDICI2B	INGREDIENT CATEGORY ID - CAT 2, LEV 2
		RXDICI2C	INGREDIENT CATEGORY ID - CAT 2, LEV 3
		RXDICI3A	INGREDIENT CATEGORY ID - CAT 3, LEV 1
		RXDICI3B	INGREDIENT CATEGORY ID - CAT 3, LEV 2
		RXDICI3C	INGREDIENT CATEGORY ID - CAT 3, LEV 3
		RXDICI4A	INGREDIENT CATEGORY ID - CAT 4, LEV 1
		RXDICI4B	INGREDIENT CATEGORY ID - CAT 4, LEV 2
		RXDICI4C	INGREDIENT CATEGORY ID - CAT 4, LEV 3
		RXDICI5A	INGREDIENT CATEGORY ID - CAT 5, LEV 1
		RXDICI5B	INGREDIENT CATEGORY ID - CAT 5, LEV 2
		RXDICI5C	INGREDIENT CATEGORY ID - CAT 5, LEV 3
		RXDICI6A	INGREDIENT CATEGORY ID - CAT 6, LEV 1
		RXDICI6B	INGREDIENT CATEGORY ID - CAT 6, LEV 2
		RXDICI6C	INGREDIENT CATEGORY ID - CAT 6, LEV 3
		RXDDCN1A	DRUG CATEGORY NAME - CAT 1, LEV 1
		RXDDCN1B	DRUG CATEGORY NAME - CAT 1, LEV 2
		RXDDCN1C	DRUG CATEGORY NAME - CAT 1, LEV 3
		RXDDCN2A	DRUG CATEGORY NAME - CAT 2, LEV 1
		RXDDCN2B	DRUG CATEGORY NAME - CAT 2, LEV 2
		RXDDCN2C	DRUG CATEGORY NAME - CAT 2, LEV 3
		RXDDCN3A	DRUG CATEGORY NAME - CAT 3, LEV 1
		RXDDCN3B	DRUG CATEGORY NAME - CAT 3, LEV 2
		RXDDCN3C	DRUG CATEGORY NAME - CAT 3, LEV 3
		RXDDCN4A	DRUG CATEGORY NAME - CAT 4, LEV 1
		RXDDCN4B	DRUG CATEGORY NAME - CAT 4, LEV 2
		RXDDCN4C	DRUG CATEGORY NAME - CAT 4, LEV 3
		RXDICN1A	INGREDIENT CATEGORY NAME - CAT 1, LEV 1
		RXDICN1B	INGREDIENT CATEGORY NAME - CAT 1, LEV 2
		RXDICN1C	INGREDIENT CATEGORY NAME - CAT 1, LEV 3
		RXDICN2A	INGREDIENT CATEGORY NAME - CAT 2, LEV 1
		RXDICN2B	INGREDIENT CATEGORY NAME - CAT 2, LEV 2
		RXDICN2C	INGREDIENT CATEGORY NAME - CAT 2, LEV 3
		RXDICN3A	INGREDIENT CATEGORY NAME - CAT 3, LEV 1
		RXDICN3B	INGREDIENT CATEGORY NAME - CAT 3, LEV 2
		RXDICN3C	INGREDIENT CATEGORY NAME - CAT 3, LEV 3
		RXDICN4A	INGREDIENT CATEGORY NAME - CAT 4, LEV 1
		RXDICN4B	INGREDIENT CATEGORY NAME - CAT 4, LEV 2
		RXDICN4C	INGREDIENT CATEGORY NAME - CAT 4, LEV 3
		RXDICN5A	INGREDIENT CATEGORY NAME - CAT 5, LEV 1
		RXDICN5B	INGREDIENT CATEGORY NAME - CAT 5, LEV 2
		RXDICN5C	INGREDIENT CATEGORY NAME - CAT 5, LEV 3
		RXDICN6A	INGREDIENT CATEGORY NAME - CAT 6, LEV 1
		RXDICN6B	INGREDIENT CATEGORY NAME - CAT 6, LEV 2
		RXDICN6C	INGREDIENT CATEGORY NAME - CAT 6, LEV 3
	Table S11 - Occupation		information on descriptors of the participant’s industry and job title
		variable_codename	codename as defined by NHANES
		variable_codename_use	harmonized codenames based on variable codenames and corrected codenames
		variable_description	original NHANES description of the variable
		variable_description_use	harmonized description of the variable
		file_name	name of the original file containing the variable
		file_summary	description of data file
		file_category	higher resolution description of the type of dataset. For the medications dataset, it's "Medications"
		year	survey cycle the data were collected
		SDDSRVYR	numerical value representing the survey year. -1 is 1988-1994 survey cycle, 1 is 1999-2000 survey cycle, etc.
		codename_change	1 = change in variable_codename between cycles; NA = no change
		corrected_variable_codename	correct codename based on codename_change
		codename_note	description on any problems of the variable
	Table S12 - Occupation Categories		Categories of job and industry codes are harmonized. Job codes are furthered categorized into blue- or white-collar workers.
		codename_original	codename as defined by NHANES
		categories_num	numbers that represented the categories as originally defined by NHANES
		categories_description	written out category
		new_categories	new numbers that represent the harmonized categories
		new_categories_description	written out harmonized categories
		collar_categories	description indicating whether the job description is blue- or white-collar
		cycle_1 - cycle_8	x means that the original variable present in that cycle
		new_codename	new codename that reconciles original codenames. This variable is the same as variable_codename_use in Table S10 - Occupation
		new_codename_collar	new codename for the collar category. This is only applicable for job codes.
	Table S13 - Chemicals & Comments		Information on blood and urine biomarker levels of environmental toxicants. Comment codes accompany the chemical biomarkers to indicate whether the concentrations are above or below the LOD.
		variable_codename	chemical codenames as defined by NHANES
		variable_codename_use	chemical codenames harmonized to account for changes and issues
		variable_description	original name of chemicals as defined by NHANES
		variable_description_use	harmonized name of the chemical
		units	harmonized measurement units for the chemicals
		cas_num	cas numbers for the chemicals
		file_name	name of the original NHANES file containing the variable
		file_summary	description of data file for the chemicals, includes file name
		file_category	higher resolution description of the type of variable.
		year	survey cycles the data were collected
		problem_with_file	description listing the problem with the file. "exist in search engine but not in list of NHANES datasets" means that the variable is deem available by the NHANES search engine, but the file containing this variable is non-existent
		SDDSRVYR	numerical value representing the survey year. -1 is 1988-1994 survey cycle, 1 is 1999-2000 survey cycle, etc.
		codename_change	1 = change in variable_codename between cycles; NA = no change
		unit_change	1 = change in measurement units between cycles; NA = no change
		converter	expression indicating how to convert the measurements
		codename_issue	notes about issues with variable_codename
		corrected_variable_codename	corrected variable_codename based on codename_change and/or codename_issue
		comment_codename	comment codenames as defined by NHANES
		corrected_comment_codename	corrected comment_codename based on corrected_chemical_codename; if comment_codename was not available, a new comment codename is created based on the LOD
		comment_codename_use	harmonized comment code to use for the chemical
		chemical_family	chemical families assigned based on file_summary and best judgement
		chemical_family_shorten	shortened version of the chemical family name
		year_coder_updated	year the Chemicals dataset was updated to include new released data. 2020 or 2022
		LOD	lower limit of detection of chemicals as defined by NHANES
		LOD_notes	Calculated = limit of detection calculated by coder based on NHANES documentation (LOD = value*sqrt(2)); Average of lower LODs = average of lower limits of detection for the chemical (only for Vitamin D); Missing comment codename = comment codename is missing; LOD unknown = the LOD cannot be found in any NHANES documentations or reports;
		remove_cycle_changes_in_LOD	1 = limit of detection changed by a lot between cycles
		date_published	month and year the chemical data were published by NHANES
		weight_codename	codename for the weight variable for the chemicals
		replicate_codenames	codename of replicates that are used to calculate statistic on the replicates
		statistic_replicates	statistics to be calculated on the replicates
		convert_to_NA	series of numbers separated by commas to denote numbers that indicate the category of "Blank but applicable"
	Table S14 - Weights		Survey weights used to make the statistical estimate representative of the US population
		variable_codename	original codenames of the survey weights as defined by NHANES
		variable_codename_use	harmonized codename of the survey weight variables
		variable_description_use	harmonized name of the survey weight
		weight_codename	codename of the survey weights. If variable_codename_use is different from weight_codename, then the weight_codenames are used to define the variable_codename_use
		SDDSRVYR	numerical value representing the survey year. -1 is 1988-1994 survey cycle, 1 is 1999-2000 survey cycle, etc.
		year	survey cycles the data were collected
		file_name	name of the original NHANES file containing the variable
		file_summary	description of data file for the chemicals, includes file name
		file_category	higher resolution description of the type of variable.
		problem_with_file	description listing the problem with the file. "exist in search engine but not in list of NHANES datasets" means that the variable is deem available by the NHANES search engine, but the file containing this variable is non-existent
	Table S15 - Response		information on laboratory biomarker and body measurements describing the physiological function of the participants
		variable_codename	original codenames as defined by NHANES
		variable_codename_use	codenames harmonized to include changes and issues
		variable_description	name of the response measure as defined by NHANES
		variable_description_use	harmonized name of the variable
		file_name	name of the original NHANES file containing the variable
		file_summary	description of data file for the chemicals, includes file name
		file_category	higher resolution description of the type of variable.
		year	survey cycles the data were collected
		SDDSRVYR	numerical value representing the survey year. -1 is 1988-1994 survey cycle, 1 is 1999-2000 survey cycle, etc.
		codename_change	1 = change in variable_codename between cycles; NA = no change
		corrected_variable_codename	correct codename based on codename_change
		codename_note	description on any problems of the variable
		year_coder_updated	year indicating when the variable was included in the dataset. 2020 or 2022
		replicate_codenames	codename of replicates that are used to calculate statistic on the replicates
		statistic_replicates	statistics to be calculated on the replicates
		unit_change	indicator denoting any changes in units over time for the same variable
		converter	expression indicating how to convert the measurements
		convert_to_NA	series of numbers separated by commas to denote numbers that indicate the category of "Blank but applicable"
	Table S16 - Response Categories		Categories of response variables are harmonized over time.
		codename_original	original codename as defined by NHANES
		variable_description	description of the variable
		categories_num	numbers that represented the categories as originally defined by NHANES
		categories_description	written out category
		new_categories	new numbers that represent the harmonized categories
		new_categories_description	written out harmonized categories
		cycle_-1 - cycle_10	x means that the original variable present in that cycle
		new_codename	new codename that reconciles original codenames. This variable is the same as variable_codename_use in Table S4 - Response
		range_of_values	an indicator to denote when a range of values in the original variable is needed to be binned into a new category

## Sheet: Table S1-Mortality
variable_codename	variable_codename_use	variable_description_use	file_name	file_summary	file_category	year	SDDSRVYR	codename_note
DIABETES	DIABETES	Diabetes flag from multiple cause of death	NHANES_III_MORT_2019_PUBLIC.dat	2019 PUBLIC-Use Linked Mortality Files	Mortality	1988-1994 Linked Mortality	-1
DIABETES	DIABETES	Diabetes flag from multiple cause of death	NHANES_1999_2000_MORT_2019_PUBLIC.dat	2019 PUBLIC-Use Linked Mortality Files	Mortality	1999-2000 Linked Mortality	1
DIABETES	DIABETES	Diabetes flag from multiple cause of death	NHANES_2001_2002_MORT_2019_PUBLIC.dat	2019 PUBLIC-Use Linked Mortality Files	Mortality	2001-2002 Linked Mortality	2
DIABETES	DIABETES	Diabetes flag from multiple cause of death	NHANES_2003_2004_MORT_2019_PUBLIC.dat	2019 PUBLIC-Use Linked Mortality Files	Mortality	2003-2004 Linked Mortality	3
DIABETES	DIABETES	Diabetes flag from multiple cause of death	NHANES_2005_2006_MORT_2019_PUBLIC.dat	2019 PUBLIC-Use Linked Mortality Files	Mortality	2005-2006 Linked Mortality	4
DIABETES	DIABETES	Diabetes flag from multiple cause of death	NHANES_2007_2008_MORT_2019_PUBLIC.dat	2019 PUBLIC-Use Linked Mortality Files	Mortality	2007-2008 Linked Mortality	5
DIABETES	DIABETES	Diabetes flag from multiple cause of death	NHANES_2009_2010_MORT_2019_PUBLIC.dat	2019 PUBLIC-Use Linked Mortality Files	Mortality	2009-2010 Linked Mortality	6
DIABETES	DIABETES	Diabetes flag from multiple cause of death	NHANES_2011_2012_MORT_2019_PUBLIC.dat	2019 PUBLIC-Use Linked Mortality Files	Mortality	2011-2012 Linked Mortality	7
DIABETES	DIABETES	Diabetes flag from multiple cause of death	NHANES_2013_2014_MORT_2019_PUBLIC.dat	2019 PUBLIC-Use Linked Mortality Files	Mortality	2013-2014 Linked Mortality	8
DIABETES	DIABETES	Diabetes flag from multiple cause of death	NHANES_2015_2016_MORT_2019_PUBLIC.dat	2019 PUBLIC-Use Linked Mortality Files	Mortality	2015-2016 Linked Mortality	9
DIABETES	DIABETES	Diabetes flag from multiple cause of death	NHANES_2017_2018_MORT_2019_PUBLIC.dat	2019 PUBLIC-Use Linked Mortality Files	Mortality	2017-2018 Linked Mortality	10
DODQTR	DODQTR	NHIS, LSOA II Quarter of Death	NHANES_III_MORT_2019_PUBLIC.dat	2019 PUBLIC-Use Linked Mortality Files	Mortality	1988-1994 Linked Mortality	-1	excluded due to no data
DODQTR	DODQTR	NHIS, LSOA II Quarter of Death	NHANES_1999_2000_MORT_2019_PUBLIC.dat	2019 PUBLIC-Use Linked Mortality Files	Mortality	1999-2000 Linked Mortality	1	excluded due to no data
DODQTR	DODQTR	NHIS, LSOA II Quarter of Death	NHANES_2001_2002_MORT_2019_PUBLIC.dat	2019 PUBLIC-Use Linked Mortality Files	Mortality	2001-2002 Linked Mortality	2	excluded due to no data
DODQTR	DODQTR	NHIS, LSOA II Quarter of Death	NHANES_2003_2004_MORT_2019_PUBLIC.dat	2019 PUBLIC-Use Linked Mortality Files	Mortality	2003-2004 Linked Mortality	3	excluded due to no data
DODQTR	DODQTR	NHIS, LSOA II Quarter of Death	NHANES_2005_2006_MORT_2019_PUBLIC.dat	2019 PUBLIC-Use Linked Mortality Files	Mortality	2005-2006 Linked Mortality	4	excluded due to no data
DODQTR	DODQTR	NHIS, LSOA II Quarter of Death	NHANES_2007_2008_MORT_2019_PUBLIC.dat	2019 PUBLIC-Use Linked Mortality Files	Mortality	2007-2008 Linked Mortality	5	excluded due to no data
DODQTR	DODQTR	NHIS, LSOA II Quarter of Death	NHANES_2009_2010_MORT_2019_PUBLIC.dat	2019 PUBLIC-Use Linked Mortality Files	Mortality	2009-2010 Linked Mortality	6	excluded due to no data
DODQTR	DODQTR	NHIS, LSOA II Quarter of Death	NHANES_2011_2012_MORT_2019_PUBLIC.dat	2019 PUBLIC-Use Linked Mortality Files	Mortality	2011-2012 Linked Mortality	7	excluded due to no data
DODQTR	DODQTR	NHIS, LSOA II Quarter of Death	NHANES_2013_2014_MORT_2019_PUBLIC.dat	2019 PUBLIC-Use Linked Mortality Files	Mortality	2013-2014 Linked Mortality	8	excluded due to no data
DODQTR	DODQTR	NHIS, LSOA II Quarter of Death	NHANES_2015_2016_MORT_2019_PUBLIC.dat	2019 PUBLIC-Use Linked Mortality Files	Mortality	2015-2016 Linked Mortality	9	excluded due to no data
DODQTR	DODQTR	NHIS, LSOA II Quarter of Death	NHANES_2017_2018_MORT_2019_PUBLIC.dat	2019 PUBLIC-Use Linked Mortality Files	Mortality	2017-2018 Linked Mortality	10	excluded due to no data
DODYEAR	DODYEAR	NHIS, LSOA II Year of Death	NHANES_III_MORT_2019_PUBLIC.dat	2019 PUBLIC-Use Linked Mortality Files	Mortality	1988-1994 Linked Mortality	-1	excluded due to no data
DODYEAR	DODYEAR	NHIS, LSOA II Year of Death	NHANES_1999_2000_MORT_2019_PUBLIC.dat	2019 PUBLIC-Use Linked Mortality Files	Mortality	1999-2000 Linked Mortality	1	excluded due to no data
DODYEAR	DODYEAR	NHIS, LSOA II Year of Death	NHANES_2001_2002_MORT_2019_PUBLIC.dat	2019 PUBLIC-Use Linked Mortality Files	Mortality	2001-2002 Linked Mortality	2	excluded due to no data
DODYEAR	DODYEAR	NHIS, LSOA II Year of Death	NHANES_2003_2004_MORT_2019_PUBLIC.dat	2019 PUBLIC-Use Linked Mortality Files	Mortality	2003-2004 Linked Mortality	3	excluded due to no data
DODYEAR	DODYEAR	NHIS, LSOA II Year of Death	NHANES_2005_2006_MORT_2019_PUBLIC.dat	2019 PUBLIC-Use Linked Mortality Files	Mortality	2005-2006 Linked Mortality	4	excluded due to no data
DODYEAR	DODYEAR	NHIS, LSOA II Year of Death	NHANES_2007_2008_MORT_2019_PUBLIC.dat	2019 PUBLIC-Use Linked Mortality Files	Mortality	2007-2008 Linked Mortality	5	excluded due to no data
DODYEAR	DODYEAR	NHIS, LSOA II Year of Death	NHANES_2009_2010_MORT_2019_PUBLIC.dat	2019 PUBLIC-Use Linked Mortality Files	Mortality	2009-2010 Linked Mortality	6	excluded due to no data
DODYEAR	DODYEAR	NHIS, LSOA II Year of Death	NHANES_2011_2012_MORT_2019_PUBLIC.dat	2019 PUBLIC-Use Linked Mortality Files	Mortality	2011-2012 Linked Mortality	7	excluded due to no data
DODYEAR	DODYEAR	NHIS, LSOA II Year of Death	NHANES_2013_2014_MORT_2019_PUBLIC.dat	2019 PUBLIC-Use Linked Mortality Files	Mortality	2013-2014 Linked Mortality	8	excluded due to no data
DODYEAR	DODYEAR	NHIS, LSOA II Year of Death	NHANES_2015_2016_MORT_2019_PUBLIC.dat	2019 PUBLIC-Use Linked Mortality Files	Mortality	2015-2016 Linked Mortality	9	excluded due to no data
DODYEAR	DODYEAR	NHIS, LSOA II Year of Death	NHANES_2017_2018_MORT_2019_PUBLIC.dat	2019 PUBLIC-Use Linked Mortality Files	Mortality	2017-2018 Linked Mortality	10	excluded due to no data
ELIGSTAT	ELIGSTAT	Eligibility Status for Mortality Follow-up	NHANES_III_MORT_2019_PUBLIC.dat	2019 PUBLIC-Use Linked Mortality Files	Mortality	1988-1994 Linked Mortality	-1
ELIGSTAT	ELIGSTAT	Eligibility Status for Mortality Follow-up	NHANES_1999_2000_MORT_2019_PUBLIC.dat	2019 PUBLIC-Use Linked Mortality Files	Mortality	1999-2000 Linked Mortality	1
ELIGSTAT	ELIGSTAT	Eligibility Status for Mortality Follow-up	NHANES_2001_2002_MORT_2019_PUBLIC.dat	2019 PUBLIC-Use Linked Mortality Files	Mortality	2001-2002 Linked Mortality	2
ELIGSTAT	ELIGSTAT	Eligibility Status for Mortality Follow-up	NHANES_2003_2004_MORT_2019_PUBLIC.dat	2019 PUBLIC-Use Linked Mortality Files	Mortality	2003-2004 Linked Mortality	3
ELIGSTAT	ELIGSTAT	Eligibility Status for Mortality Follow-up	NHANES_2005_2006_MORT_2019_PUBLIC.dat	2019 PUBLIC-Use Linked Mortality Files	Mortality	2005-2006 Linked Mortality	4
ELIGSTAT	ELIGSTAT	Eligibility Status for Mortality Follow-up	NHANES_2007_2008_MORT_2019_PUBLIC.dat	2019 PUBLIC-Use Linked Mortality Files	Mortality	2007-2008 Linked Mortality	5
ELIGSTAT	ELIGSTAT	Eligibility Status for Mortality Follow-up	NHANES_2009_2010_MORT_2019_PUBLIC.dat	2019 PUBLIC-Use Linked Mortality Files	Mortality	2009-2010 Linked Mortality	6
ELIGSTAT	ELIGSTAT	Eligibility Status for Mortality Follow-up	NHANES_2011_2012_MORT_2019_PUBLIC.dat	2019 PUBLIC-Use Linked Mortality Files	Mortality	2011-2012 Linked Mortality	7
ELIGSTAT	ELIGSTAT	Eligibility Status for Mortality Follow-up	NHANES_2013_2014_MORT_2019_PUBLIC.dat	2019 PUBLIC-Use Linked Mortality Files	Mortality	2013-2014 Linked Mortality	8
ELIGSTAT	ELIGSTAT	Eligibility Status for Mortality Follow-up	NHANES_2015_2016_MORT_2019_PUBLIC.dat	2019 PUBLIC-Use Linked Mortality Files	Mortality	2015-2016 Linked Mortality	9
ELIGSTAT	ELIGSTAT	Eligibility Status for Mortality Follow-up	NHANES_2017_2018_MORT_2019_PUBLIC.dat	2019 PUBLIC-Use Linked Mortality Files	Mortality	2017-2018 Linked Mortality	10
HYPERTEN	HYPERTEN	Hypertension flag from multiple cause of death	NHANES_III_MORT_2019_PUBLIC.dat	2019 PUBLIC-Use Linked Mortality Files	Mortality	1988-1994 Linked Mortality	-1
HYPERTEN	HYPERTEN	Hypertension flag from multiple cause of death	NHANES_1999_2000_MORT_2019_PUBLIC.dat	2019 PUBLIC-Use Linked Mortality Files	Mortality	1999-2000 Linked Mortality	1
HYPERTEN	HYPERTEN	Hypertension flag from multiple cause of death	NHANES_2001_2002_MORT_2019_PUBLIC.dat	2019 PUBLIC-Use Linked Mortality Files	Mortality	2001-2002 Linked Mortality	2
HYPERTEN	HYPERTEN	Hypertension flag from multiple cause of death	NHANES_2003_2004_MORT_2019_PUBLIC.dat	2019 PUBLIC-Use Linked Mortality Files	Mortality	2003-2004 Linked Mortality	3
HYPERTEN	HYPERTEN	Hypertension flag from multiple cause of death	NHANES_2005_2006_MORT_2019_PUBLIC.dat	2019 PUBLIC-Use Linked Mortality Files	Mortality	2005-2006 Linked Mortality	4
HYPERTEN	HYPERTEN	Hypertension flag from multiple cause of death	NHANES_2007_2008_MORT_2019_PUBLIC.dat	2019 PUBLIC-Use Linked Mortality Files	Mortality	2007-2008 Linked Mortality	5
HYPERTEN	HYPERTEN	Hypertension flag from multiple cause of death	NHANES_2009_2010_MORT_2019_PUBLIC.dat	2019 PUBLIC-Use Linked Mortality Files	Mortality	2009-2010 Linked Mortality	6
HYPERTEN	HYPERTEN	Hypertension flag from multiple cause of death	NHANES_2011_2012_MORT_2019_PUBLIC.dat	2019 PUBLIC-Use Linked Mortality Files	Mortality	2011-2012 Linked Mortality	7
HYPERTEN	HYPERTEN	Hypertension flag from multiple cause of death	NHANES_2013_2014_MORT_2019_PUBLIC.dat	2019 PUBLIC-Use Linked Mortality Files	Mortality	2013-2014 Linked Mortality	8
HYPERTEN	HYPERTEN	Hypertension flag from multiple cause of death	NHANES_2015_2016_MORT_2019_PUBLIC.dat	2019 PUBLIC-Use Linked Mortality Files	Mortality	2015-2016 Linked Mortality	9
HYPERTEN	HYPERTEN	Hypertension flag from multiple cause of death	NHANES_2017_2018_MORT_2019_PUBLIC.dat	2019 PUBLIC-Use Linked Mortality Files	Mortality	2017-2018 Linked Mortality	10
MORTSTAT	MORTSTAT	Final Mortality Status	NHANES_III_MORT_2019_PUBLIC.dat	2019 PUBLIC-Use Linked Mortality Files	Mortality	1988-1994 Linked Mortality	-1
MORTSTAT	MORTSTAT	Final Mortality Status	NHANES_1999_2000_MORT_2019_PUBLIC.dat	2019 PUBLIC-Use Linked Mortality Files	Mortality	1999-2000 Linked Mortality	1
MORTSTAT	MORTSTAT	Final Mortality Status	NHANES_2001_2002_MORT_2019_PUBLIC.dat	2019 PUBLIC-Use Linked Mortality Files	Mortality	2001-2002 Linked Mortality	2
MORTSTAT	MORTSTAT	Final Mortality Status	NHANES_2003_2004_MORT_2019_PUBLIC.dat	2019 PUBLIC-Use Linked Mortality Files	Mortality	2003-2004 Linked Mortality	3
MORTSTAT	MORTSTAT	Final Mortality Status	NHANES_2005_2006_MORT_2019_PUBLIC.dat	2019 PUBLIC-Use Linked Mortality Files	Mortality	2005-2006 Linked Mortality	4
MORTSTAT	MORTSTAT	Final Mortality Status	NHANES_2007_2008_MORT_2019_PUBLIC.dat	2019 PUBLIC-Use Linked Mortality Files	Mortality	2007-2008 Linked Mortality	5
MORTSTAT	MORTSTAT	Final Mortality Status	NHANES_2009_2010_MORT_2019_PUBLIC.dat	2019 PUBLIC-Use Linked Mortality Files	Mortality	2009-2010 Linked Mortality	6
MORTSTAT	MORTSTAT	Final Mortality Status	NHANES_2011_2012_MORT_2019_PUBLIC.dat	2019 PUBLIC-Use Linked Mortality Files	Mortality	2011-2012 Linked Mortality	7
MORTSTAT	MORTSTAT	Final Mortality Status	NHANES_2013_2014_MORT_2019_PUBLIC.dat	2019 PUBLIC-Use Linked Mortality Files	Mortality	2013-2014 Linked Mortality	8
MORTSTAT	MORTSTAT	Final Mortality Status	NHANES_2015_2016_MORT_2019_PUBLIC.dat	2019 PUBLIC-Use Linked Mortality Files	Mortality	2015-2016 Linked Mortality	9
MORTSTAT	MORTSTAT	Final Mortality Status	NHANES_2017_2018_MORT_2019_PUBLIC.dat	2019 PUBLIC-Use Linked Mortality Files	Mortality	2017-2018 Linked Mortality	10
PERMTH_EXM	PERMTH_EXM	Person Months of Follow-up from MEC/Exam Date	NHANES_III_MORT_2019_PUBLIC.dat	2019 PUBLIC-Use Linked Mortality Files	Mortality	1988-1994 Linked Mortality	-1
PERMTH_EXM	PERMTH_EXM	Person Months of Follow-up from MEC/Exam Date	NHANES_1999_2000_MORT_2019_PUBLIC.dat	2019 PUBLIC-Use Linked Mortality Files	Mortality	1999-2000 Linked Mortality	1
PERMTH_EXM	PERMTH_EXM	Person Months of Follow-up from MEC/Exam Date	NHANES_2001_2002_MORT_2019_PUBLIC.dat	2019 PUBLIC-Use Linked Mortality Files	Mortality	2001-2002 Linked Mortality	2
PERMTH_EXM	PERMTH_EXM	Person Months of Follow-up from MEC/Exam Date	NHANES_2003_2004_MORT_2019_PUBLIC.dat	2019 PUBLIC-Use Linked Mortality Files	Mortality	2003-2004 Linked Mortality	3
PERMTH_EXM	PERMTH_EXM	Person Months of Follow-up from MEC/Exam Date	NHANES_2005_2006_MORT_2019_PUBLIC.dat	2019 PUBLIC-Use Linked Mortality Files	Mortality	2005-2006 Linked Mortality	4
PERMTH_EXM	PERMTH_EXM	Person Months of Follow-up from MEC/Exam Date	NHANES_2007_2008_MORT_2019_PUBLIC.dat	2019 PUBLIC-Use Linked Mortality Files	Mortality	2007-2008 Linked Mortality	5
PERMTH_EXM	PERMTH_EXM	Person Months of Follow-up from MEC/Exam Date	NHANES_2009_2010_MORT_2019_PUBLIC.dat	2019 PUBLIC-Use Linked Mortality Files	Mortality	2009-2010 Linked Mortality	6
PERMTH_EXM	PERMTH_EXM	Person Months of Follow-up from MEC/Exam Date	NHANES_2011_2012_MORT_2019_PUBLIC.dat	2019 PUBLIC-Use Linked Mortality Files	Mortality	2011-2012 Linked Mortality	7
PERMTH_EXM	PERMTH_EXM	Person Months of Follow-up from MEC/Exam Date	NHANES_2013_2014_MORT_2019_PUBLIC.dat	2019 PUBLIC-Use Linked Mortality Files	Mortality	2013-2014 Linked Mortality	8
PERMTH_EXM	PERMTH_EXM	Person Months of Follow-up from MEC/Exam Date	NHANES_2015_2016_MORT_2019_PUBLIC.dat	2019 PUBLIC-Use Linked Mortality Files	Mortality	2015-2016 Linked Mortality	9
PERMTH_EXM	PERMTH_EXM	Person Months of Follow-up from MEC/Exam Date	NHANES_2017_2018_MORT_2019_PUBLIC.dat	2019 PUBLIC-Use Linked Mortality Files	Mortality	2017-2018 Linked Mortality	10
PERMTH_INT	PERMTH_INT	Person Months of Follow-up from Interview Date	NHANES_III_MORT_2019_PUBLIC.dat	2019 PUBLIC-Use Linked Mortality Files	Mortality	1988-1994 Linked Mortality	-1
PERMTH_INT	PERMTH_INT	Person Months of Follow-up from Interview Date	NHANES_1999_2000_MORT_2019_PUBLIC.dat	2019 PUBLIC-Use Linked Mortality Files	Mortality	1999-2000 Linked Mortality	1
PERMTH_INT	PERMTH_INT	Person Months of Follow-up from Interview Date	NHANES_2001_2002_MORT_2019_PUBLIC.dat	2019 PUBLIC-Use Linked Mortality Files	Mortality	2001-2002 Linked Mortality	2
PERMTH_INT	PERMTH_INT	Person Months of Follow-up from Interview Date	NHANES_2003_2004_MORT_2019_PUBLIC.dat	2019 PUBLIC-Use Linked Mortality Files	Mortality	2003-2004 Linked Mortality	3
PERMTH_INT	PERMTH_INT	Person Months of Follow-up from Interview Date	NHANES_2005_2006_MORT_2019_PUBLIC.dat	2019 PUBLIC-Use Linked Mortality Files	Mortality	2005-2006 Linked Mortality	4
PERMTH_INT	PERMTH_INT	Person Months of Follow-up from Interview Date	NHANES_2007_2008_MORT_2019_PUBLIC.dat	2019 PUBLIC-Use Linked Mortality Files	Mortality	2007-2008 Linked Mortality	5
PERMTH_INT	PERMTH_INT	Person Months of Follow-up from Interview Date	NHANES_2009_2010_MORT_2019_PUBLIC.dat	2019 PUBLIC-Use Linked Mortality Files	Mortality	2009-2010 Linked Mortality	6
PERMTH_INT	PERMTH_INT	Person Months of Follow-up from Interview Date	NHANES_2011_2012_MORT_2019_PUBLIC.dat	2019 PUBLIC-Use Linked Mortality Files	Mortality	2011-2012 Linked Mortality	7
PERMTH_INT	PERMTH_INT	Person Months of Follow-up from Interview Date	NHANES_2013_2014_MORT_2019_PUBLIC.dat	2019 PUBLIC-Use Linked Mortality Files	Mortality	2013-2014 Linked Mortality	8
PERMTH_INT	PERMTH_INT	Person Months of Follow-up from Interview Date	NHANES_2015_2016_MORT_2019_PUBLIC.dat	2019 PUBLIC-Use Linked Mortality Files	Mortality	2015-2016 Linked Mortality	9
PERMTH_INT	PERMTH_INT	Person Months of Follow-up from Interview Date	NHANES_2017_2018_MORT_2019_PUBLIC.dat	2019 PUBLIC-Use Linked Mortality Files	Mortality	2017-2018 Linked Mortality	10
SA_WGT_NEW	SA_WGT_NEW	NHIS Weight Adjusted for Ineligible Respondents - Sample Adult Sample Weight	NHANES_III_MORT_2019_PUBLIC.dat	2019 PUBLIC-Use Linked Mortality Files	Mortality	1988-1994 Linked Mortality	-1	excluded due to no data
SA_WGT_NEW	SA_WGT_NEW	NHIS Weight Adjusted for Ineligible Respondents - Sample Adult Sample Weight	NHANES_1999_2000_MORT_2019_PUBLIC.dat	2019 PUBLIC-Use Linked Mortality Files	Mortality	1999-2000 Linked Mortality	1	excluded due to no data
SA_WGT_NEW	SA_WGT_NEW	NHIS Weight Adjusted for Ineligible Respondents - Sample Adult Sample Weight	NHANES_2001_2002_MORT_2019_PUBLIC.dat	2019 PUBLIC-Use Linked Mortality Files	Mortality	2001-2002 Linked Mortality	2	excluded due to no data
SA_WGT_NEW	SA_WGT_NEW	NHIS Weight Adjusted for Ineligible Respondents - Sample Adult Sample Weight	NHANES_2003_2004_MORT_2019_PUBLIC.dat	2019 PUBLIC-Use Linked Mortality Files	Mortality	2003-2004 Linked Mortality	3	excluded due to no data
SA_WGT_NEW	SA_WGT_NEW	NHIS Weight Adjusted for Ineligible Respondents - Sample Adult Sample Weight	NHANES_2005_2006_MORT_2019_PUBLIC.dat	2019 PUBLIC-Use Linked Mortality Files	Mortality	2005-2006 Linked Mortality	4	excluded due to no data
SA_WGT_NEW	SA_WGT_NEW	NHIS Weight Adjusted for Ineligible Respondents - Sample Adult Sample Weight	NHANES_2007_2008_MORT_2019_PUBLIC.dat	2019 PUBLIC-Use Linked Mortality Files	Mortality	2007-2008 Linked Mortality	5	excluded due to no data
SA_WGT_NEW	SA_WGT_NEW	NHIS Weight Adjusted for Ineligible Respondents - Sample Adult Sample Weight	NHANES_2009_2010_MORT_2019_PUBLIC.dat	2019 PUBLIC-Use Linked Mortality Files	Mortality	2009-2010 Linked Mortality	6	excluded due to no data
SA_WGT_NEW	SA_WGT_NEW	NHIS Weight Adjusted for Ineligible Respondents - Sample Adult Sample Weight	NHANES_2011_2012_MORT_2019_PUBLIC.dat	2019 PUBLIC-Use Linked Mortality Files	Mortality	2011-2012 Linked Mortality	7	excluded due to no data
SA_WGT_NEW	SA_WGT_NEW	NHIS Weight Adjusted for Ineligible Respondents - Sample Adult Sample Weight	NHANES_2013_2014_MORT_2019_PUBLIC.dat	2019 PUBLIC-Use Linked Mortality Files	Mortality	2013-2014 Linked Mortality	8	excluded due to no data
SA_WGT_NEW	SA_WGT_NEW	NHIS Weight Adjusted for Ineligible Respondents - Sample Adult Sample Weight	NHANES_2015_2016_MORT_2019_PUBLIC.dat	2019 PUBLIC-Use Linked Mortality Files	Mortality	2015-2016 Linked Mortality	9	excluded due to no data
SA_WGT_NEW	SA_WGT_NEW	NHIS Weight Adjusted for Ineligible Respondents - Sample Adult Sample Weight	NHANES_2017_2018_MORT_2019_PUBLIC.dat	2019 PUBLIC-Use Linked Mortality Files	Mortality	2017-2018 Linked Mortality	10	excluded due to no data
UCOD_LEADING	UCOD_LEADING	Underlying Cause of Death Recode from UCOD_113; Leading Causes	NHANES_III_MORT_2019_PUBLIC.dat	2019 PUBLIC-Use Linked Mortality Files	Mortality	1988-1994 Linked Mortality	-1
UCOD_LEADING	UCOD_LEADING	Underlying Cause of Death Recode from UCOD_113; Leading Causes	NHANES_1999_2000_MORT_2019_PUBLIC.dat	2019 PUBLIC-Use Linked Mortality Files	Mortality	1999-2000 Linked Mortality	1
UCOD_LEADING	UCOD_LEADING	Underlying Cause of Death Recode from UCOD_113; Leading Causes	NHANES_2001_2002_MORT_2019_PUBLIC.dat	2019 PUBLIC-Use Linked Mortality Files	Mortality	2001-2002 Linked Mortality	2
UCOD_LEADING	UCOD_LEADING	Underlying Cause of Death Recode from UCOD_113; Leading Causes	NHANES_2003_2004_MORT_2019_PUBLIC.dat	2019 PUBLIC-Use Linked Mortality Files	Mortality	2003-2004 Linked Mortality	3
UCOD_LEADING	UCOD_LEADING	Underlying Cause of Death Recode from UCOD_113; Leading Causes	NHANES_2005_2006_MORT_2019_PUBLIC.dat	2019 PUBLIC-Use Linked Mortality Files	Mortality	2005-2006 Linked Mortality	4
UCOD_LEADING	UCOD_LEADING	Underlying Cause of Death Recode from UCOD_113; Leading Causes	NHANES_2007_2008_MORT_2019_PUBLIC.dat	2019 PUBLIC-Use Linked Mortality Files	Mortality	2007-2008 Linked Mortality	5
UCOD_LEADING	UCOD_LEADING	Underlying Cause of Death Recode from UCOD_113; Leading Causes	NHANES_2009_2010_MORT_2019_PUBLIC.dat	2019 PUBLIC-Use Linked Mortality Files	Mortality	2009-2010 Linked Mortality	6
UCOD_LEADING	UCOD_LEADING	Underlying Cause of Death Recode from UCOD_113; Leading Causes	NHANES_2011_2012_MORT_2019_PUBLIC.dat	2019 PUBLIC-Use Linked Mortality Files	Mortality	2011-2012 Linked Mortality	7
UCOD_LEADING	UCOD_LEADING	Underlying Cause of Death Recode from UCOD_113; Leading Causes	NHANES_2013_2014_MORT_2019_PUBLIC.dat	2019 PUBLIC-Use Linked Mortality Files	Mortality	2013-2014 Linked Mortality	8
UCOD_LEADING	UCOD_LEADING	Underlying Cause of Death Recode from UCOD_113; Leading Causes	NHANES_2015_2016_MORT_2019_PUBLIC.dat	2019 PUBLIC-Use Linked Mortality Files	Mortality	2015-2016 Linked Mortality	9
UCOD_LEADING	UCOD_LEADING	Underlying Cause of Death Recode from UCOD_113; Leading Causes	NHANES_2017_2018_MORT_2019_PUBLIC.dat	2019 PUBLIC-Use Linked Mortality Files	Mortality	2017-2018 Linked Mortality	10
WGT_NEW	WGT_NEW	NHIS Weight Adjusted for Ineligible Respondents - Person-level Sample Weight	NHANES_III_MORT_2019_PUBLIC.dat	2019 PUBLIC-Use Linked Mortality Files	Mortality	1988-1994 Linked Mortality	-1	excluded due to no data
WGT_NEW	WGT_NEW	NHIS Weight Adjusted for Ineligible Respondents - Person-level Sample Weight	NHANES_1999_2000_MORT_2019_PUBLIC.dat	2019 PUBLIC-Use Linked Mortality Files	Mortality	1999-2000 Linked Mortality	1	excluded due to no data
WGT_NEW	WGT_NEW	NHIS Weight Adjusted for Ineligible Respondents - Person-level Sample Weight	NHANES_2001_2002_MORT_2019_PUBLIC.dat	2019 PUBLIC-Use Linked Mortality Files	Mortality	2001-2002 Linked Mortality	2	excluded due to no data
WGT_NEW	WGT_NEW	NHIS Weight Adjusted for Ineligible Respondents - Person-level Sample Weight	NHANES_2003_2004_MORT_2019_PUBLIC.dat	2019 PUBLIC-Use Linked Mortality Files	Mortality	2003-2004 Linked Mortality	3	excluded due to no data
WGT_NEW	WGT_NEW	NHIS Weight Adjusted for Ineligible Respondents - Person-level Sample Weight	NHANES_2005_2006_MORT_2019_PUBLIC.dat	2019 PUBLIC-Use Linked Mortality Files	Mortality	2005-2006 Linked Mortality	4	excluded due to no data
WGT_NEW	WGT_NEW	NHIS Weight Adjusted for Ineligible Respondents - Person-level Sample Weight	NHANES_2007_2008_MORT_2019_PUBLIC.dat	2019 PUBLIC-Use Linked Mortality Files	Mortality	2007-2008 Linked Mortality	5	excluded due to no data
WGT_NEW	WGT_NEW	NHIS Weight Adjusted for Ineligible Respondents - Person-level Sample Weight	NHANES_2009_2010_MORT_2019_PUBLIC.dat	2019 PUBLIC-Use Linked Mortality Files	Mortality	2009-2010 Linked Mortality	6	excluded due to no data
WGT_NEW	WGT_NEW	NHIS Weight Adjusted for Ineligible Respondents - Person-level Sample Weight	NHANES_2011_2012_MORT_2019_PUBLIC.dat	2019 PUBLIC-Use Linked Mortality Files	Mortality	2011-2012 Linked Mortality	7	excluded due to no data
WGT_NEW	WGT_NEW	NHIS Weight Adjusted for Ineligible Respondents - Person-level Sample Weight	NHANES_2013_2014_MORT_2019_PUBLIC.dat	2019 PUBLIC-Use Linked Mortality Files	Mortality	2013-2014 Linked Mortality	8	excluded due to no data
WGT_NEW	WGT_NEW	NHIS Weight Adjusted for Ineligible Respondents - Person-level Sample Weight	NHANES_2015_2016_MORT_2019_PUBLIC.dat	2019 PUBLIC-Use Linked Mortality Files	Mortality	2015-2016 Linked Mortality	9	excluded due to no data
WGT_NEW	WGT_NEW	NHIS Weight Adjusted for Ineligible Respondents - Person-level Sample Weight	NHANES_2017_2018_MORT_2019_PUBLIC.dat	2019 PUBLIC-Use Linked Mortality Files	Mortality	2017-2018 Linked Mortality	10	excluded due to no data
VNELIGSTAT	VNELIGSTAT	Eligibility Status for Mortality Follow-up - Labeled Categories	NHANES_1999_2000_MORT_2019_PUBLIC.dat	2019 PUBLIC-Use Linked Mortality Files	Mortality	1999-2000 Linked Mortality	1
VNELIGSTAT	VNELIGSTAT	Eligibility Status for Mortality Follow-up - Labeled Categories	NHANES_2001_2002_MORT_2019_PUBLIC.dat	2019 PUBLIC-Use Linked Mortality Files	Mortality	2001-2002 Linked Mortality	2
VNELIGSTAT	VNELIGSTAT	Eligibility Status for Mortality Follow-up - Labeled Categories	NHANES_2003_2004_MORT_2019_PUBLIC.dat	2019 PUBLIC-Use Linked Mortality Files	Mortality	2003-2004 Linked Mortality	3
VNELIGSTAT	VNELIGSTAT	Eligibility Status for Mortality Follow-up - Labeled Categories	NHANES_2005_2006_MORT_2019_PUBLIC.dat	2019 PUBLIC-Use Linked Mortality Files	Mortality	2005-2006 Linked Mortality	4
VNELIGSTAT	VNELIGSTAT	Eligibility Status for Mortality Follow-up - Labeled Categories	NHANES_2007_2008_MORT_2019_PUBLIC.dat	2019 PUBLIC-Use Linked Mortality Files	Mortality	2007-2008 Linked Mortality	5
VNELIGSTAT	VNELIGSTAT	Eligibility Status for Mortality Follow-up - Labeled Categories	NHANES_2009_2010_MORT_2019_PUBLIC.dat	2019 PUBLIC-Use Linked Mortality Files	Mortality	2009-2010 Linked Mortality	6
VNELIGSTAT	VNELIGSTAT	Eligibility Status for Mortality Follow-up - Labeled Categories	NHANES_2011_2012_MORT_2019_PUBLIC.dat	2019 PUBLIC-Use Linked Mortality Files	Mortality	2011-2012 Linked Mortality	7
VNELIGSTAT	VNELIGSTAT	Eligibility Status for Mortality Follow-up - Labeled Categories	NHANES_2013_2014_MORT_2019_PUBLIC.dat	2019 PUBLIC-Use Linked Mortality Files	Mortality	2013-2014 Linked Mortality	8
VNELIGSTAT	VNELIGSTAT	Eligibility Status for Mortality Follow-up - Labeled Categories	NHANES_2015_2016_MORT_2019_PUBLIC.dat	2019 PUBLIC-Use Linked Mortality Files	Mortality	2015-2016 Linked Mortality	9
VNELIGSTAT	VNELIGSTAT	Eligibility Status for Mortality Follow-up - Labeled Categories	NHANES_2017_2018_MORT_2019_PUBLIC.dat	2019 PUBLIC-Use Linked Mortality Files	Mortality	2017-2018 Linked Mortality	10
VNELIGSTAT	VNELIGSTAT	Eligibility Status for Mortality Follow-up - Labeled Categories	NHANES_III_MORT_2019_PUBLIC.dat	2019 PUBLIC-Use Linked Mortality Files	Mortality	1988-1994 Linked Mortality	-1
VNMORTSTAT	VNMORTSTAT	Final Mortality Status - Labeled Categories	NHANES_1999_2000_MORT_2019_PUBLIC.dat	2019 PUBLIC-Use Linked Mortality Files	Mortality	1999-2000 Linked Mortality	1
VNMORTSTAT	VNMORTSTAT	Final Mortality Status - Labeled Categories	NHANES_2001_2002_MORT_2019_PUBLIC.dat	2019 PUBLIC-Use Linked Mortality Files	Mortality	2001-2002 Linked Mortality	2
VNMORTSTAT	VNMORTSTAT	Final Mortality Status - Labeled Categories	NHANES_2003_2004_MORT_2019_PUBLIC.dat	2019 PUBLIC-Use Linked Mortality Files	Mortality	2003-2004 Linked Mortality	3
VNMORTSTAT	VNMORTSTAT	Final Mortality Status - Labeled Categories	NHANES_2005_2006_MORT_2019_PUBLIC.dat	2019 PUBLIC-Use Linked Mortality Files	Mortality	2005-2006 Linked Mortality	4
VNMORTSTAT	VNMORTSTAT	Final Mortality Status - Labeled Categories	NHANES_2007_2008_MORT_2019_PUBLIC.dat	2019 PUBLIC-Use Linked Mortality Files	Mortality	2007-2008 Linked Mortality	5
VNMORTSTAT	VNMORTSTAT	Final Mortality Status - Labeled Categories	NHANES_2009_2010_MORT_2019_PUBLIC.dat	2019 PUBLIC-Use Linked Mortality Files	Mortality	2009-2010 Linked Mortality	6
VNMORTSTAT	VNMORTSTAT	Final Mortality Status - Labeled Categories	NHANES_2011_2012_MORT_2019_PUBLIC.dat	2019 PUBLIC-Use Linked Mortality Files	Mortality	2011-2012 Linked Mortality	7
VNMORTSTAT	VNMORTSTAT	Final Mortality Status - Labeled Categories	NHANES_2013_2014_MORT_2019_PUBLIC.dat	2019 PUBLIC-Use Linked Mortality Files	Mortality	2013-2014 Linked Mortality	8
VNMORTSTAT	VNMORTSTAT	Final Mortality Status - Labeled Categories	NHANES_2015_2016_MORT_2019_PUBLIC.dat	2019 PUBLIC-Use Linked Mortality Files	Mortality	2015-2016 Linked Mortality	9
VNMORTSTAT	VNMORTSTAT	Final Mortality Status - Labeled Categories	NHANES_2017_2018_MORT_2019_PUBLIC.dat	2019 PUBLIC-Use Linked Mortality Files	Mortality	2017-2018 Linked Mortality	10
VNMORTSTAT	VNMORTSTAT	Final Mortality Status - Labeled Categories	NHANES_III_MORT_2019_PUBLIC.dat	2019 PUBLIC-Use Linked Mortality Files	Mortality	1988-1994 Linked Mortality	-1
VNUCOD_LEADING	VNUCOD_LEADING	Underlying Cause of Death Recode from UCOD_113 - Labeled Categories	NHANES_1999_2000_MORT_2019_PUBLIC.dat	2019 PUBLIC-Use Linked Mortality Files	Mortality	1999-2000 Linked Mortality	1
VNUCOD_LEADING	VNUCOD_LEADING	Underlying Cause of Death Recode from UCOD_113 - Labeled Categories	NHANES_2001_2002_MORT_2019_PUBLIC.dat	2019 PUBLIC-Use Linked Mortality Files	Mortality	2001-2002 Linked Mortality	2
VNUCOD_LEADING	VNUCOD_LEADING	Underlying Cause of Death Recode from UCOD_113 - Labeled Categories	NHANES_2003_2004_MORT_2019_PUBLIC.dat	2019 PUBLIC-Use Linked Mortality Files	Mortality	2003-2004 Linked Mortality	3
VNUCOD_LEADING	VNUCOD_LEADING	Underlying Cause of Death Recode from UCOD_113 - Labeled Categories	NHANES_2005_2006_MORT_2019_PUBLIC.dat	2019 PUBLIC-Use Linked Mortality Files	Mortality	2005-2006 Linked Mortality	4
VNUCOD_LEADING	VNUCOD_LEADING	Underlying Cause of Death Recode from UCOD_113 - Labeled Categories	NHANES_2007_2008_MORT_2019_PUBLIC.dat	2019 PUBLIC-Use Linked Mortality Files	Mortality	2007-2008 Linked Mortality	5
VNUCOD_LEADING	VNUCOD_LEADING	Underlying Cause of Death Recode from UCOD_113 - Labeled Categories	NHANES_2009_2010_MORT_2019_PUBLIC.dat	2019 PUBLIC-Use Linked Mortality Files	Mortality	2009-2010 Linked Mortality	6
VNUCOD_LEADING	VNUCOD_LEADING	Underlying Cause of Death Recode from UCOD_113 - Labeled Categories	NHANES_2011_2012_MORT_2019_PUBLIC.dat	2019 PUBLIC-Use Linked Mortality Files	Mortality	2011-2012 Linked Mortality	7
VNUCOD_LEADING	VNUCOD_LEADING	Underlying Cause of Death Recode from UCOD_113 - Labeled Categories	NHANES_2013_2014_MORT_2019_PUBLIC.dat	2019 PUBLIC-Use Linked Mortality Files	Mortality	2013-2014 Linked Mortality	8
VNUCOD_LEADING	VNUCOD_LEADING	Underlying Cause of Death Recode from UCOD_113 - Labeled Categories	NHANES_2015_2016_MORT_2019_PUBLIC.dat	2019 PUBLIC-Use Linked Mortality Files	Mortality	2015-2016 Linked Mortality	9
VNUCOD_LEADING	VNUCOD_LEADING	Underlying Cause of Death Recode from UCOD_113 - Labeled Categories	NHANES_2017_2018_MORT_2019_PUBLIC.dat	2019 PUBLIC-Use Linked Mortality Files	Mortality	2017-2018 Linked Mortality	10
VNUCOD_LEADING	VNUCOD_LEADING	Underlying Cause of Death Recode from UCOD_113 - Labeled Categories	NHANES_III_MORT_2019_PUBLIC.dat	2019 PUBLIC-Use Linked Mortality Files	Mortality	1988-1994 Linked Mortality	-1
VNDIABETES	VNDIABETES	Diabetes flag from multiple cause of death - Labeled Categories	NHANES_1999_2000_MORT_2019_PUBLIC.dat	2019 PUBLIC-Use Linked Mortality Files	Mortality	1999-2000 Linked Mortality	1
VNDIABETES	VNDIABETES	Diabetes flag from multiple cause of death - Labeled Categories	NHANES_2001_2002_MORT_2019_PUBLIC.dat	2019 PUBLIC-Use Linked Mortality Files	Mortality	2001-2002 Linked Mortality	2
VNDIABETES	VNDIABETES	Diabetes flag from multiple cause of death - Labeled Categories	NHANES_2003_2004_MORT_2019_PUBLIC.dat	2019 PUBLIC-Use Linked Mortality Files	Mortality	2003-2004 Linked Mortality	3
VNDIABETES	VNDIABETES	Diabetes flag from multiple cause of death - Labeled Categories	NHANES_2005_2006_MORT_2019_PUBLIC.dat	2019 PUBLIC-Use Linked Mortality Files	Mortality	2005-2006 Linked Mortality	4
VNDIABETES	VNDIABETES	Diabetes flag from multiple cause of death - Labeled Categories	NHANES_2007_2008_MORT_2019_PUBLIC.dat	2019 PUBLIC-Use Linked Mortality Files	Mortality	2007-2008 Linked Mortality	5
VNDIABETES	VNDIABETES	Diabetes flag from multiple cause of death - Labeled Categories	NHANES_2009_2010_MORT_2019_PUBLIC.dat	2019 PUBLIC-Use Linked Mortality Files	Mortality	2009-2010 Linked Mortality	6
VNDIABETES	VNDIABETES	Diabetes flag from multiple cause of death - Labeled Categories	NHANES_2011_2012_MORT_2019_PUBLIC.dat	2019 PUBLIC-Use Linked Mortality Files	Mortality	2011-2012 Linked Mortality	7
VNDIABETES	VNDIABETES	Diabetes flag from multiple cause of death - Labeled Categories	NHANES_2013_2014_MORT_2019_PUBLIC.dat	2019 PUBLIC-Use Linked Mortality Files	Mortality	2013-2014 Linked Mortality	8
VNDIABETES	VNDIABETES	Diabetes flag from multiple cause of death - Labeled Categories	NHANES_2015_2016_MORT_2019_PUBLIC.dat	2019 PUBLIC-Use Linked Mortality Files	Mortality	2015-2016 Linked Mortality	9
VNDIABETES	VNDIABETES	Diabetes flag from multiple cause of death - Labeled Categories	NHANES_2017_2018_MORT_2019_PUBLIC.dat	2019 PUBLIC-Use Linked Mortality Files	Mortality	2017-2018 Linked Mortality	10
VNDIABETES	VNDIABETES	Diabetes flag from multiple cause of death - Labeled Categories	NHANES_III_MORT_2019_PUBLIC.dat	2019 PUBLIC-Use Linked Mortality Files	Mortality	1988-1994 Linked Mortality	-1
VNHYPERTEN	VNHYPERTEN	Hypertension flag from multiple cause of death - Labeled Categories	NHANES_1999_2000_MORT_2019_PUBLIC.dat	2019 PUBLIC-Use Linked Mortality Files	Mortality	1999-2000 Linked Mortality	1
VNHYPERTEN	VNHYPERTEN	Hypertension flag from multiple cause of death - Labeled Categories	NHANES_2001_2002_MORT_2019_PUBLIC.dat	2019 PUBLIC-Use Linked Mortality Files	Mortality	2001-2002 Linked Mortality	2
VNHYPERTEN	VNHYPERTEN	Hypertension flag from multiple cause of death - Labeled Categories	NHANES_2003_2004_MORT_2019_PUBLIC.dat	2019 PUBLIC-Use Linked Mortality Files	Mortality	2003-2004 Linked Mortality	3
VNHYPERTEN	VNHYPERTEN	Hypertension flag from multiple cause of death - Labeled Categories	NHANES_2005_2006_MORT_2019_PUBLIC.dat	2019 PUBLIC-Use Linked Mortality Files	Mortality	2005-2006 Linked Mortality	4
VNHYPERTEN	VNHYPERTEN	Hypertension flag from multiple cause of death - Labeled Categories	NHANES_2007_2008_MORT_2019_PUBLIC.dat	2019 PUBLIC-Use Linked Mortality Files	Mortality	2007-2008 Linked Mortality	5
VNHYPERTEN	VNHYPERTEN	Hypertension flag from multiple cause of death - Labeled Categories	NHANES_2009_2010_MORT_2019_PUBLIC.dat	2019 PUBLIC-Use Linked Mortality Files	Mortality	2009-2010 Linked Mortality	6
VNHYPERTEN	VNHYPERTEN	Hypertension flag from multiple cause of death - Labeled Categories	NHANES_2011_2012_MORT_2019_PUBLIC.dat	2019 PUBLIC-Use Linked Mortality Files	Mortality	2011-2012 Linked Mortality	7
VNHYPERTEN	VNHYPERTEN	Hypertension flag from multiple cause of death - Labeled Categories	NHANES_2013_2014_MORT_2019_PUBLIC.dat	2019 PUBLIC-Use Linked Mortality Files	Mortality	2013-2014 Linked Mortality	8
VNHYPERTEN	VNHYPERTEN	Hypertension flag from multiple cause of death - Labeled Categories	NHANES_2015_2016_MORT_2019_PUBLIC.dat	2019 PUBLIC-Use Linked Mortality Files	Mortality	2015-2016 Linked Mortality	9
VNHYPERTEN	VNHYPERTEN	Hypertension flag from multiple cause of death - Labeled Categories	NHANES_2017_2018_MORT_2019_PUBLIC.dat	2019 PUBLIC-Use Linked Mortality Files	Mortality	2017-2018 Linked Mortality	10
VNHYPERTEN	VNHYPERTEN	Hypertension flag from multiple cause of death - Labeled Categories	NHANES_III_MORT_2019_PUBLIC.dat	2019 PUBLIC-Use Linked Mortality Files	Mortality	1988-1994 Linked Mortality	-1

## Sheet: Table S2-Mortality Categories
codename_original	variable_description	categories_num	categories_description	cycle_-1	cycle_1	cycle_2	cycle_3	cycle_4	cycle_5	cycle_6	cycle_7	cycle_8	cycle_9	cycle_10	new_codename
ELIGSTAT	Eligibility Status for Mortality Follow-up - Labeled Categories	1	Eligible	x	x	x	x	x	x	x	x	x	x	x	VNELIGSTAT
ELIGSTAT	Eligibility Status for Mortality Follow-up - Labeled Categories	2	Under age 18	x	x	x	x	x	x	x	x	x	x	x	VNELIGSTAT
ELIGSTAT	Eligibility Status for Mortality Follow-up - Labeled Categories	3	Ineligible	x	x	x	x	x	x	x	x	x	x	x	VNELIGSTAT
MORTSTAT	Final Mortality Status - Labeled Categories	1	Assumed deceased	x	x	x	x	x	x	x	x	x	x	x	VNMORTSTAT
MORTSTAT	Final Mortality Status - Labeled Categories	0	Assumed alive	x	x	x	x	x	x	x	x	x	x	x	VNMORTSTAT
UCOD_LEADING	Underlying Cause of Death Recode from UCOD_113 - Labeled Categories	1	Diseases of heart (054-064)	x	x	x	x	x	x	x	x	x	x	x	VNUCOD_LEADING
UCOD_LEADING	Underlying Cause of Death Recode from UCOD_113 - Labeled Categories	2	Malignant neoplasms (019-043)	x	x	x	x	x	x	x	x	x	x	x	VNUCOD_LEADING
UCOD_LEADING	Underlying Cause of Death Recode from UCOD_113 - Labeled Categories	3	Chronic lower respiratory diseases (082-086)	x	x	x	x	x	x	x	x	x	x	x	VNUCOD_LEADING
UCOD_LEADING	Underlying Cause of Death Recode from UCOD_113 - Labeled Categories	4	Accidents (unintentional injuries) (112-123)	x	x	x	x	x	x	x	x	x	x	x	VNUCOD_LEADING
UCOD_LEADING	Underlying Cause of Death Recode from UCOD_113 - Labeled Categories	5	Cerebrovascular diseases (070)	x	x	x	x	x	x	x	x	x	x	x	VNUCOD_LEADING
UCOD_LEADING	Underlying Cause of Death Recode from UCOD_113 - Labeled Categories	6	Alzheimer’s disease (052)	x	x	x	x	x	x	x	x	x	x	x	VNUCOD_LEADING
UCOD_LEADING	Underlying Cause of Death Recode from UCOD_113 - Labeled Categories	7	Diabetes mellitus (046)	x	x	x	x	x	x	x	x	x	x	x	VNUCOD_LEADING
UCOD_LEADING	Underlying Cause of Death Recode from UCOD_113 - Labeled Categories	8	Influenza and pneumonia (076-078)	x	x	x	x	x	x	x	x	x	x	x	VNUCOD_LEADING
UCOD_LEADING	Underlying Cause of Death Recode from UCOD_113 - Labeled Categories	9	Nephritis, nephrotic syndrome and nephrosis (097-101)	x	x	x	x	x	x	x	x	x	x	x	VNUCOD_LEADING
UCOD_LEADING	Underlying Cause of Death Recode from UCOD_113 - Labeled Categories	10	All other causes (residual)	x	x	x	x	x	x	x	x	x	x	x	VNUCOD_LEADING
DIABETES	Diabetes flag from multiple cause of death - Labeled Categories	0	No	x	x	x	x	x	x	x	x	x	x	x	VNDIABETES
DIABETES	Diabetes flag from multiple cause of death - Labeled Categories	1	Yes	x	x	x	x	x	x	x	x	x	x	x	VNDIABETES
HYPERTEN	Hypertension flag from multiple cause of death - Labeled Categories	0	No	x	x	x	x	x	x	x	x	x	x	x	VNHYPERTEN
HYPERTEN	Hypertension flag from multiple cause of death - Labeled Categories	1	Yes	x	x	x	x	x	x	x	x	x	x	x	VNHYPERTEN

## Sheet: Table S3-Demograhics
variable_codename	variable_codename_use	variable_description	variable_description_use	file_name	file_summary	file_category	SDDSRVYR	year	codename_change	corrected_variable_codename	codename_note	convert_to_NA
AIALANG	AIALANGA	Language of the MEC ACASI Interview Instrument	Language of the MEC ACASI Interview Instrument	DEMO_C	Demographic Variables & Sample Weights	Demographics	3	2003-2004 Demographics	1	AIALANGA
AIALANG	AIALANGA	Language of the MEC ACASI Interview Instrument	Language of the MEC ACASI Interview Instrument	DEMO_D	Demographic Variables & Sample Weights	Demographics	4	2005-2006 Demographics	1	AIALANGA
AIALANG	AIALANGA	Language of the MEC ACASI Interview Instrument	Language of the MEC ACASI Interview Instrument	DEMO_E	Demographic Variables & Sample Weights	Demographics	5	2007-2008 Demographics	1	AIALANGA
AIALANG	AIALANGA	Language of the MEC ACASI Interview Instrument	Language of the MEC ACASI Interview Instrument	DEMO_F	Demographic Variables & Sample Weights	Demographics	6	2009-2010 Demographics	1	AIALANGA
AIALANGA	AIALANGA	Language of the MEC ACASI Interview Instrument	Language of the MEC ACASI Interview Instrument	DEMO_G	Demographic Variables & Sample Weights	Demographics	7	2011-2012 Demographics
AIALANGA	AIALANGA	Language of the MEC ACASI Interview Instrument	Language of the MEC ACASI Interview Instrument	DEMO_H	Demographic Variables and Sample Weights	Demographics	8	2013-2014 Demographics
AIALANGA	AIALANGA	Language of the MEC ACASI Interview Instrument	Language of the MEC ACASI Interview Instrument	DEMO_I	Demographic Variables and Sample Weights	Demographics	9	2015-2016 Demographics
AIALANGA	AIALANGA	Language of the MEC ACASI Interview Instrument	Language of the MEC ACASI Interview Instrument	DEMO_J	Demographic Variables and Sample Weights	Demographics	10	2017-2018 Demographics
DMAETHN	DMAETHN	Logical Imputation Flag for Ethnicity	Logical Imputation Flag for Ethnicity	DEMO	Demographic Variables & Sample Weights	Demographics	1	1999-2000 Demographics
DMAETHNR	DMAETHNR	Ethnicity	Ethnicity	ADULT	HOUSEHOLD SCREENER QUESTIONNAIRE (HSQ) - GENERAL INFORMATION	Demographics	-1	1988-1994 Demographics
DMAETHNR	DMAETHNR	Ethnicity	Ethnicity	YOUTH		Demographics	-1	1988-1994 Demographics
DMARACE	DMARACE	Logical Imputation Flag for Race Recode	Logical Imputation Flag for Race Recode	DEMO	Demographic Variables & Sample Weights	Demographics	1	1999-2000 Demographics
DMARACER	DMARACER	Race	Race	ADULT	HOUSEHOLD SCREENER QUESTIONNAIRE (HSQ) - GENERAL INFORMATION	Demographics	-1	1988-1994 Demographics
DMARACER	DMARACER	Race	Race	YOUTH		Demographics	-1	1988-1994 Demographics
HFA6XCR	DMDBORN4	State or foreign country of birth	In what country {were you/was SP} born?	ADULT	HOUSEHOLD FAMILY QUESTIONNAIRE (HFQ) - SECTION A. INDIVIDUAL CHARACTERISTICS	Demographics	-1	1988-1994 Demographics	1	DMDBORN4		8
HFA6XCR	DMDBORN4	State or foreign country of birth	In what country {were you/was SP} born?	YOUTH		Demographics	-1	1988-1994 Demographics	1	DMDBORN4		8
DMDBORN	DMDBORN4	In what country {were you/was SP} born?	In what country {were you/was SP} born?	DEMO	Demographic Variables & Sample Weights	Demographics	1	1999-2000 Demographics	1	DMDBORN4
DMDBORN	DMDBORN4	In what country {were you/was SP} born?	In what country {were you/was SP} born?	DEMO_B	Demographic Variables & Sample Weights	Demographics	2	2001-2002 Demographics	1	DMDBORN4
DMDBORN	DMDBORN4	In what country {were you/was SP} born?	In what country {were you/was SP} born?	DEMO_C	Demographic Variables & Sample Weights	Demographics	3	2003-2004 Demographics	1	DMDBORN4
DMDBORN	DMDBORN4	In what country {were you/was SP} born?	In what country {were you/was SP} born?	DEMO_D	Demographic Variables & Sample Weights	Demographics	4	2005-2006 Demographics	1	DMDBORN4
DMDBORN2	DMDBORN4	In what country {were you/was SP} born?	In what country {were you/was SP} born?	DEMO_E	Demographic Variables & Sample Weights	Demographics	5	2007-2008 Demographics	1	DMDBORN4
DMDBORN2	DMDBORN4	In what country {were you/was SP} born?	In what country {were you/was SP} born?	DEMO_F	Demographic Variables & Sample Weights	Demographics	6	2009-2010 Demographics	1	DMDBORN4
DMDBORN4	DMDBORN4	In what country {were you/was SP} born?	In what country {were you/was SP} born?	DEMO_G	Demographic Variables & Sample Weights	Demographics	7	2011-2012 Demographics
DMDBORN4	DMDBORN4	In what country {were you/was SP} born?	In what country {were you/was SP} born?	DEMO_H	Demographic Variables and Sample Weights	Demographics	8	2013-2014 Demographics
DMDBORN4	DMDBORN4	In what country {were you/was SP} born?	In what country {were you/was SP} born?	DEMO_I	Demographic Variables and Sample Weights	Demographics	9	2015-2016 Demographics
DMDBORN4	DMDBORN4	In what country {were you/was SP} born?	In what country {were you/was SP} born?	DEMO_J	Demographic Variables and Sample Weights	Demographics	10	2017-2018 Demographics
DMDCITZN	DMDCITZN	{Are you/Is SP} a citizen of the United States? [Information about citizenship is being collected by the U.S. Public Health Service to perform health related research. Providing this information is voluntary and is collected under the authority of the Public Health Service Act. There will be no effect on pending immigration or citizenship petitions.]	{Are you/Is SP} a citizen of the United States? [Information about citizenship is being collected by the U.S. Public Health Service to perform health related research. Providing this information is voluntary and is collected under the authority of the Public Health Service Act. There will be no effect on pending immigration or citizenship petitions.]	DEMO	Demographic Variables & Sample Weights	Demographics	1	1999-2000 Demographics
DMDCITZN	DMDCITZN	{Are you/Is SP} a citizen of the United States? [Information about citizenship is being collected by the U.S. Public Health Service to perform health related research. Providing this information is voluntary and is collected under the authority of the Public Health Service Act. There will be no effect on pending immigration or citizenship petitions.]	{Are you/Is SP} a citizen of the United States? [Information about citizenship is being collected by the U.S. Public Health Service to perform health related research. Providing this information is voluntary and is collected under the authority of the Public Health Service Act. There will be no effect on pending immigration or citizenship petitions.]	DEMO_B	Demographic Variables & Sample Weights	Demographics	2	2001-2002 Demographics
DMDCITZN	DMDCITZN	{Are you/Is SP} a citizen of the United States? [Information about citizenship is being collected by the U.S. Public Health Service to perform health related research. Providing this information is voluntary and is collected under the authority of the Public Health Service Act. There will be no effect on pending immigration or citizenship petitions.]	{Are you/Is SP} a citizen of the United States? [Information about citizenship is being collected by the U.S. Public Health Service to perform health related research. Providing this information is voluntary and is collected under the authority of the Public Health Service Act. There will be no effect on pending immigration or citizenship petitions.]	DEMO_C	Demographic Variables & Sample Weights	Demographics	3	2003-2004 Demographics
DMDCITZN	DMDCITZN	{Are you/Is SP} a citizen of the United States? [Information about citizenship is being collected by the U.S. Public Health Service to perform health related research. Providing this information is voluntary and is collected under the authority of the Public Health Service Act. There will be no effect on pending immigration or citizenship petitions.]	{Are you/Is SP} a citizen of the United States? [Information about citizenship is being collected by the U.S. Public Health Service to perform health related research. Providing this information is voluntary and is collected under the authority of the Public Health Service Act. There will be no effect on pending immigration or citizenship petitions.]	DEMO_D	Demographic Variables & Sample Weights	Demographics	4	2005-2006 Demographics
DMDCITZN	DMDCITZN	{Are you/Is SP} a citizen of the United States? [Information about citizenship is being collected by the U.S. Public Health Service to perform health related research. Providing this information is voluntary and is collected under the authority of the Public Health Service Act. There will be no effect on pending immigration or citizenship petitions.]	{Are you/Is SP} a citizen of the United States? [Information about citizenship is being collected by the U.S. Public Health Service to perform health related research. Providing this information is voluntary and is collected under the authority of the Public Health Service Act. There will be no effect on pending immigration or citizenship petitions.]	DEMO_E	Demographic Variables & Sample Weights	Demographics	5	2007-2008 Demographics
DMDCITZN	DMDCITZN	{Are you/Is SP} a citizen of the United States? [Information about citizenship is being collected by the U.S. Public Health Service to perform health related research. Providing this information is voluntary and is collected under the authority of the Public Health Service Act. There will be no effect on pending immigration or citizenship petitions.]	{Are you/Is SP} a citizen of the United States? [Information about citizenship is being collected by the U.S. Public Health Service to perform health related research. Providing this information is voluntary and is collected under the authority of the Public Health Service Act. There will be no effect on pending immigration or citizenship petitions.]	DEMO_F	Demographic Variables & Sample Weights	Demographics	6	2009-2010 Demographics
DMDCITZN	DMDCITZN	{Are you/Is SP} a citizen of the United States? [Information about citizenship is being collected by the U.S. Public Health Service to perform health related research. Providing this information is voluntary and is collected under the authority of the Public Health Service Act. There will be no effect on pending immigration or citizenship petitions.]	{Are you/Is SP} a citizen of the United States? [Information about citizenship is being collected by the U.S. Public Health Service to perform health related research. Providing this information is voluntary and is collected under the authority of the Public Health Service Act. There will be no effect on pending immigration or citizenship petitions.]	DEMO_G	Demographic Variables & Sample Weights	Demographics	7	2011-2012 Demographics
DMDCITZN	DMDCITZN	{Are you/Is SP} a citizen of the United States? [Information about citizenship is being collected by the U.S. Public Health Service to perform health related research. Providing this information is voluntary and is collected under the authority of the Public Health Service Act. There will be no effect on pending immigration or citizenship petitions.]	{Are you/Is SP} a citizen of the United States? [Information about citizenship is being collected by the U.S. Public Health Service to perform health related research. Providing this information is voluntary and is collected under the authority of the Public Health Service Act. There will be no effect on pending immigration or citizenship petitions.]	DEMO_H	Demographic Variables and Sample Weights	Demographics	8	2013-2014 Demographics
DMDCITZN	DMDCITZN	{Are you/Is SP} a citizen of the United States? [Information about citizenship is being collected by the U.S. Public Health Service to perform health related research. Providing this information is voluntary and is collected under the authority of the Public Health Service Act. There will be no effect on pending immigration or citizenship petitions.]	{Are you/Is SP} a citizen of the United States? [Information about citizenship is being collected by the U.S. Public Health Service to perform health related research. Providing this information is voluntary and is collected under the authority of the Public Health Service Act. There will be no effect on pending immigration or citizenship petitions.]	DEMO_I	Demographic Variables and Sample Weights	Demographics	9	2015-2016 Demographics
DMDCITZN	DMDCITZN	{Are you/Is SP} a citizen of the United States? [Information about citizenship is being collected by the U.S. Public Health Service to perform health related research. Providing this information is voluntary and is collected under the authority of the Public Health Service Act. There will be no effect on pending immigration or citizenship petitions.]	{Are you/Is SP} a citizen of the United States? [Information about citizenship is being collected by the U.S. Public Health Service to perform health related research. Providing this information is voluntary and is collected under the authority of the Public Health Service Act. There will be no effect on pending immigration or citizenship petitions.]	DEMO_J	Demographic Variables and Sample Weights	Demographics	10	2017-2018 Demographics
DMDEDUC	DMDEDUC	(SP Interview Version) What is the highest grade or level of school {you have/SP has} completed or the highest degree {you have/s/he has} received?	(SP Interview Version) What is the highest grade or level of school {you have/SP has} completed or the highest degree {you have/s/he has} received?	DEMO	Demographic Variables & Sample Weights	Demographics	1	1999-2000 Demographics
DMDEDUC	DMDEDUC	(SP Interview Version) What is the highest grade or level of school {you have/SP has} completed or the highest degree {you have/s/he has} received?	(SP Interview Version) What is the highest grade or level of school {you have/SP has} completed or the highest degree {you have/s/he has} received?	DEMO_B	Demographic Variables & Sample Weights	Demographics	2	2001-2002 Demographics
DMDEDUC	DMDEDUC	(SP Interview Version) What is the highest grade or level of school {you have/SP has} completed or the highest degree {you have/s/he has} received?	(SP Interview Version) What is the highest grade or level of school {you have/SP has} completed or the highest degree {you have/s/he has} received?	DEMO_C	Demographic Variables & Sample Weights	Demographics	3	2003-2004 Demographics
HFA8R	DMDEDUC2	Highest grade or yr of school completed	Education level - Adults 20+	ADULT	HOUSEHOLD FAMILY QUESTIONNAIRE (HFQ) - SECTION A. INDIVIDUAL CHARACTERISTICS	Demographics	-1	1988-1994 Demographics	1	DMDEDUC2		88
DMDEDUC2	DMDEDUC2	Education level - Adults 20+	Education level - Adults 20+	DEMO	Demographic Variables & Sample Weights	Demographics	1	1999-2000 Demographics
DMDEDUC2	DMDEDUC2	Education level - Adults 20+	Education level - Adults 20+	DEMO_B	Demographic Variables & Sample Weights	Demographics	2	2001-2002 Demographics
DMDEDUC2	DMDEDUC2	Education level - Adults 20+	Education level - Adults 20+	DEMO_C	Demographic Variables & Sample Weights	Demographics	3	2003-2004 Demographics
DMDEDUC2	DMDEDUC2	Education level - Adults 20+	Education level - Adults 20+	DEMO_D	Demographic Variables & Sample Weights	Demographics	4	2005-2006 Demographics
DMDEDUC2	DMDEDUC2	Education level - Adults 20+	Education level - Adults 20+	DEMO_E	Demographic Variables & Sample Weights	Demographics	5	2007-2008 Demographics
DMDEDUC2	DMDEDUC2	Education level - Adults 20+	Education level - Adults 20+	DEMO_F	Demographic Variables & Sample Weights	Demographics	6	2009-2010 Demographics
DMDEDUC2	DMDEDUC2	Education level - Adults 20+	Education level - Adults 20+	DEMO_G	Demographic Variables & Sample Weights	Demographics	7	2011-2012 Demographics
DMDEDUC2	DMDEDUC2	Education level - Adults 20+	Education level - Adults 20+	DEMO_H	Demographic Variables and Sample Weights	Demographics	8	2013-2014 Demographics
DMDEDUC2	DMDEDUC2	Education level - Adults 20+	Education level - Adults 20+	DEMO_I	Demographic Variables and Sample Weights	Demographics	9	2015-2016 Demographics
DMDEDUC2	DMDEDUC2	Education level - Adults 20+	Education level - Adults 20+	DEMO_J	Demographic Variables and Sample Weights	Demographics	10	2017-2018 Demographics
HFA8R	DMDEDUC3	Highest grade or yr of school completed	Education level - Children/Youth 6-19	YOUTH		Demographics	-1	1988-1994 Demographics	1	DMDEDUC3		88
DMDEDUC3	DMDEDUC3	Education level - Children/Youth 6-19	Education level - Children/Youth 6-19	DEMO	Demographic Variables & Sample Weights	Demographics	1	1999-2000 Demographics
DMDEDUC3	DMDEDUC3	Education level - Children/Youth 6-19	Education level - Children/Youth 6-19	DEMO_B	Demographic Variables & Sample Weights	Demographics	2	2001-2002 Demographics
DMDEDUC3	DMDEDUC3	Education level - Children/Youth 6-19	Education level - Children/Youth 6-19	DEMO_C	Demographic Variables & Sample Weights	Demographics	3	2003-2004 Demographics
DMDEDUC3	DMDEDUC3	Education level - Children/Youth 6-19	Education level - Children/Youth 6-19	DEMO_D	Demographic Variables & Sample Weights	Demographics	4	2005-2006 Demographics
DMDEDUC3	DMDEDUC3	Education level - Children/Youth 6-19	Education level - Children/Youth 6-19	DEMO_E	Demographic Variables & Sample Weights	Demographics	5	2007-2008 Demographics
DMDEDUC3	DMDEDUC3	Education level - Children/Youth 6-19	Education level - Children/Youth 6-19	DEMO_F	Demographic Variables & Sample Weights	Demographics	6	2009-2010 Demographics
DMDEDUC3	DMDEDUC3	Education level - Children/Youth 6-19	Education level - Children/Youth 6-19	DEMO_G	Demographic Variables & Sample Weights	Demographics	7	2011-2012 Demographics
DMDEDUC3	DMDEDUC3	Education level - Children/Youth 6-19	Education level - Children/Youth 6-19	DEMO_H	Demographic Variables and Sample Weights	Demographics	8	2013-2014 Demographics
DMDEDUC3	DMDEDUC3	Education level - Children/Youth 6-19	Education level - Children/Youth 6-19	DEMO_I	Demographic Variables and Sample Weights	Demographics	9	2015-2016 Demographics
DMDEDUC3	DMDEDUC3	Education level - Children/Youth 6-19	Education level - Children/Youth 6-19	DEMO_J	Demographic Variables and Sample Weights	Demographics	10	2017-2018 Demographics
HSFSIZER	DMDFMSIZ	Total number of people in the Family	Total number of people in the Family	ADULT	HOUSEHOLD SCREENER QUESTIONNAIRE (HSQ) - GENERAL INFORMATION	Demographics	-1	1988-1994 Demographics	1	DMDFMSIZ
HSFSIZER	DMDFMSIZ	Family size (persons in family)	Total number of people in the Family	YOUTH		Demographics	-1	1988-1994 Demographics	1	DMDFMSIZ
DMDFMSIZ	DMDFMSIZ	Total number of people in the Family	Total number of people in the Family	DEMO_D	Demographic Variables & Sample Weights	Demographics	4	2005-2006 Demographics
DMDFMSIZ	DMDFMSIZ	Total number of people in the Family	Total number of people in the Family	DEMO_E	Demographic Variables & Sample Weights	Demographics	5	2007-2008 Demographics
DMDFMSIZ	DMDFMSIZ	Total number of people in the Family	Total number of people in the Family	DEMO_F	Demographic Variables & Sample Weights	Demographics	6	2009-2010 Demographics
DMDFMSIZ	DMDFMSIZ	Total number of people in the Family	Total number of people in the Family	DEMO_G	Demographic Variables & Sample Weights	Demographics	7	2011-2012 Demographics
DMDFMSIZ	DMDFMSIZ	Total number of people in the Family	Total number of people in the Family	DEMO_H	Demographic Variables and Sample Weights	Demographics	8	2013-2014 Demographics
DMDFMSIZ	DMDFMSIZ	Total number of people in the Family	Total number of people in the Family	DEMO_I	Demographic Variables and Sample Weights	Demographics	9	2015-2016 Demographics
DMDFMSIZ	DMDFMSIZ	Total number of people in the Family	Total number of people in the Family	DEMO_J	Demographic Variables and Sample Weights	Demographics	10	2017-2018 Demographics
HSHSIZER	DMDHHSIZ	Total number of people in the Household	Total number of people in the Household	ADULT	HOUSEHOLD SCREENER QUESTIONNAIRE (HSQ) - GENERAL INFORMATION	Demographics	-1	1988-1994 Demographics	1	DMDHHSIZ
HSHSIZER	DMDHHSIZ	Household size (persons in dwelling)	Total number of people in the Household	YOUTH		Demographics	-1	1988-1994 Demographics	1	DMDHHSIZ
DMDHHSIZ	DMDHHSIZ	Total number of people in the Household	Total number of people in the Household	DEMO	Demographic Variables & Sample Weights	Demographics	1	1999-2000 Demographics
DMDHHSIZ	DMDHHSIZ	Total number of people in the Household	Total number of people in the Household	DEMO_B	Demographic Variables & Sample Weights	Demographics	2	2001-2002 Demographics
DMDHHSIZ	DMDHHSIZ	Total number of people in the Household	Total number of people in the Household	DEMO_C	Demographic Variables & Sample Weights	Demographics	3	2003-2004 Demographics
DMDHHSIZ	DMDHHSIZ	Total number of people in the Household	Total number of people in the Household	DEMO_D	Demographic Variables & Sample Weights	Demographics	4	2005-2006 Demographics
DMDHHSIZ	DMDHHSIZ	Total number of people in the Household	Total number of people in the Household	DEMO_E	Demographic Variables & Sample Weights	Demographics	5	2007-2008 Demographics
DMDHHSIZ	DMDHHSIZ	Total number of people in the Household	Total number of people in the Household	DEMO_F	Demographic Variables & Sample Weights	Demographics	6	2009-2010 Demographics
DMDHHSIZ	DMDHHSIZ	Total number of people in the Household	Total number of people in the Household	DEMO_G	Demographic Variables & Sample Weights	Demographics	7	2011-2012 Demographics
DMDHHSIZ	DMDHHSIZ	Total number of people in the Household	Total number of people in the Household	DEMO_H	Demographic Variables and Sample Weights	Demographics	8	2013-2014 Demographics
DMDHHSIZ	DMDHHSIZ	Total number of people in the Household	Total number of people in the Household	DEMO_I	Demographic Variables and Sample Weights	Demographics	9	2015-2016 Demographics
DMDHHSIZ	DMDHHSIZ	Total number of people in the Household	Total number of people in the Household	DEMO_J	Demographic Variables and Sample Weights	Demographics	10	2017-2018 Demographics
DMDHHSZA	DMDHHSZA	Number of children aged 5 years or younger in the household	Number of children aged 5 years or younger in the household	DEMO_G	Demographic Variables & Sample Weights	Demographics	7	2011-2012 Demographics
DMDHHSZA	DMDHHSZA	Number of children aged 5 years or younger in the household	Number of children aged 5 years or younger in the household	DEMO_H	Demographic Variables and Sample Weights	Demographics	8	2013-2014 Demographics
DMDHHSZA	DMDHHSZA	Number of children aged 5 years or younger in the household	Number of children aged 5 years or younger in the household	DEMO_I	Demographic Variables and Sample Weights	Demographics	9	2015-2016 Demographics
DMDHHSZA	DMDHHSZA	Number of children aged 5 years or younger in the household	Number of children aged 5 years or younger in the household	DEMO_J	Demographic Variables and Sample Weights	Demographics	10	2017-2018 Demographics
DMDHHSZB	DMDHHSZB	Number of children aged 6-17 years old in the household	Number of children aged 6-17 years old in the household	DEMO_G	Demographic Variables & Sample Weights	Demographics	7	2011-2012 Demographics
DMDHHSZB	DMDHHSZB	Number of children aged 6-17 years old in the household	Number of children aged 6-17 years old in the household	DEMO_H	Demographic Variables and Sample Weights	Demographics	8	2013-2014 Demographics
DMDHHSZB	DMDHHSZB	Number of children aged 6-17 years old in the household	Number of children aged 6-17 years old in the household	DEMO_I	Demographic Variables and Sample Weights	Demographics	9	2015-2016 Demographics
DMDHHSZB	DMDHHSZB	Number of children aged 6-17 years old in the household	Number of children aged 6-17 years old in the household	DEMO_J	Demographic Variables and Sample Weights	Demographics	10	2017-2018 Demographics
DMDHHSZE	DMDHHSZE	Number of adults aged 60 years or older in the household	Number of adults aged 60 years or older in the household	DEMO_G	Demographic Variables & Sample Weights	Demographics	7	2011-2012 Demographics
DMDHHSZE	DMDHHSZE	Number of adults aged 60 years or older in the household	Number of adults aged 60 years or older in the household	DEMO_H	Demographic Variables and Sample Weights	Demographics	8	2013-2014 Demographics
DMDHHSZE	DMDHHSZE	Number of adults aged 60 years or older in the household	Number of adults aged 60 years or older in the household	DEMO_I	Demographic Variables and Sample Weights	Demographics	9	2015-2016 Demographics
DMDHHSZE	DMDHHSZE	Number of adults aged 60 years or older in the household	Number of adults aged 60 years or older in the household	DEMO_J	Demographic Variables and Sample Weights	Demographics	10	2017-2018 Demographics
HFHAGER	DMDHRAGE	Age in years of the household reference person at the time of HH screening.	Age in years of the household reference person at the time of HH screening.	ADULT	HOUSEHOLD FAMILY QUESTIONNAIRE (HFQ) - DATA FOR FAMILY REFERENCE PERSON	Demographics	-1	1988-1994 Demographics	1	DMDHRAGE	Individuals 90 and over are topcoded at 90 years of age.	888
DMDHRAGE	DMDHRAGE	Age in years of the household reference person at the time of HH screening. Individuals 85 and over are topcoded at 85 years of age.	Age in years of the household reference person at the time of HH screening.	DEMO	Demographic Variables & Sample Weights	Demographics	1	1999-2000 Demographics
DMDHRAGE	DMDHRAGE	Age in years of the household reference person at the time of HH screening. Individuals 85 and over are topcoded at 85 years of age.	Age in years of the household reference person at the time of HH screening.	DEMO_B	Demographic Variables & Sample Weights	Demographics	2	2001-2002 Demographics
DMDHRAGE	DMDHRAGE	Age in years of the household reference person at the time of HH screening. Individuals 85 and over are topcoded at 85 years of age.	Age in years of the household reference person at the time of HH screening.	DEMO_C	Demographic Variables & Sample Weights	Demographics	3	2003-2004 Demographics
DMDHRAGE	DMDHRAGE	Age in years of the household reference person at the time of HH screening. Individuals 85 and over are topcoded at 85 years of age.	Age in years of the household reference person at the time of HH screening.	DEMO_D	Demographic Variables & Sample Weights	Demographics	4	2005-2006 Demographics
DMDHRAGE	DMDHRAGE	Age in years of the household reference person at the time of HH screening. Individuals 80 and over are topcoded at 80 years of age.	Age in years of the household reference person at the time of HH screening.	DEMO_E	Demographic Variables & Sample Weights	Demographics	5	2007-2008 Demographics
DMDHRAGE	DMDHRAGE	Age in years of the household reference person at the time of HH screening. Individuals 80 and over are topcoded at 80 years of age.	Age in years of the household reference person at the time of HH screening.	DEMO_F	Demographic Variables & Sample Weights	Demographics	6	2009-2010 Demographics
DMDHRAGE	DMDHRAGE	Age in years of the household reference person at the time of HH screening. Individuals 85 and over are topcoded at 85 years of age.	Age in years of the household reference person at the time of HH screening.	DEMO_G	Demographic Variables & Sample Weights	Demographics	7	2011-2012 Demographics
DMDHRAGE	DMDHRAGE	Age in years of the household reference person at the time of HH screening. Individuals 85 and over are topcoded at 85 years of age.	Age in years of the household reference person at the time of HH screening.	DEMO_H	Demographic Variables and Sample Weights	Demographics	8	2013-2014 Demographics
DMDHRAGE	DMDHRAGE	Age in years of the household reference person at the time of HH screening. Individuals 85 and over are topcoded at 85 years of age.	Age in years of the household reference person at the time of HH screening.	DEMO_I	Demographic Variables and Sample Weights	Demographics	9	2015-2016 Demographics
DMDHRAGZ	DMDHRAGE	Age in years of the household reference person at the time of HH screening. Individuals 85 and over are topcoded at 85 years of age.	Age in years of the household reference person at the time of HH screening.	DEMO_J	Demographic Variables and Sample Weights	Demographics	10	2017-2018 Demographics	1	DMDHRAGE
HFHFIPCR	DMDHRBR4	HH reference person's country of birth	HH reference person's country of birth	ADULT	HOUSEHOLD FAMILY QUESTIONNAIRE (HFQ) - DATA FOR FAMILY REFERENCE PERSON	Demographics	-1	1988-1994 Demographics	1	DMDHRBR4		8
DMDHRBRN	DMDHRBR4	HH reference person's country of birth	HH reference person's country of birth	DEMO	Demographic Variables & Sample Weights	Demographics	1	1999-2000 Demographics	1	DMDHRBR4
DMDHRBRN	DMDHRBR4	HH reference person's country of birth	HH reference person's country of birth	DEMO_B	Demographic Variables & Sample Weights	Demographics	2	2001-2002 Demographics	1	DMDHRBR4
DMDHRBRN	DMDHRBR4	HH reference person's country of birth	HH reference person's country of birth	DEMO_C	Demographic Variables & Sample Weights	Demographics	3	2003-2004 Demographics	1	DMDHRBR4
DMDHRBRN	DMDHRBR4	HH reference person's country of birth	HH reference person's country of birth	DEMO_D	Demographic Variables & Sample Weights	Demographics	4	2005-2006 Demographics	1	DMDHRBR4
DMDHRBR2	DMDHRBR4	HH reference person's country of birth	HH reference person's country of birth	DEMO_E	Demographic Variables & Sample Weights	Demographics	5	2007-2008 Demographics	1	DMDHRBR4
DMDHRBR2	DMDHRBR4	HH reference person's country of birth	HH reference person's country of birth	DEMO_F	Demographic Variables & Sample Weights	Demographics	6	2009-2010 Demographics	1	DMDHRBR4
DMDHRBR4	DMDHRBR4	HH reference person's country of birth	HH reference person's country of birth	DEMO_G	Demographic Variables & Sample Weights	Demographics	7	2011-2012 Demographics
DMDHRBR4	DMDHRBR4	HH reference person's country of birth	HH reference person's country of birth	DEMO_H	Demographic Variables and Sample Weights	Demographics	8	2013-2014 Demographics
DMDHRBR4	DMDHRBR4	HH reference person's country of birth	HH reference person's country of birth	DEMO_I	Demographic Variables and Sample Weights	Demographics	9	2015-2016 Demographics
HFHEDUCR	DMDHREDU	HH Ref Person Education Level	HH reference person's education level	ADULT	HOUSEHOLD FAMILY QUESTIONNAIRE (HFQ) - DATA FOR FAMILY REFERENCE PERSON	Demographics	-1	1988-1994 Demographics	1	DMDHREDU		88
DMDHREDU	DMDHREDU	HH reference person's education level	HH reference person's education level	DEMO	Demographic Variables & Sample Weights	Demographics	1	1999-2000 Demographics
DMDHREDU	DMDHREDU	HH reference person's education level	HH reference person's education level	DEMO_B	Demographic Variables & Sample Weights	Demographics	2	2001-2002 Demographics
DMDHREDU	DMDHREDU	HH reference person's education level	HH reference person's education level	DEMO_C	Demographic Variables & Sample Weights	Demographics	3	2003-2004 Demographics
DMDHREDU	DMDHREDU	HH reference person's education level	HH reference person's education level	DEMO_D	Demographic Variables & Sample Weights	Demographics	4	2005-2006 Demographics
DMDHREDU	DMDHREDU	HH reference person's education level	HH reference person's education level	DEMO_E	Demographic Variables & Sample Weights	Demographics	5	2007-2008 Demographics
DMDHREDU	DMDHREDU	HH reference person's education level	HH reference person's education level	DEMO_F	Demographic Variables & Sample Weights	Demographics	6	2009-2010 Demographics
DMDHREDU	DMDHREDU	HH reference person's education level	HH reference person's education level	DEMO_G	Demographic Variables & Sample Weights	Demographics	7	2011-2012 Demographics
DMDHREDU	DMDHREDU	HH reference person's education level	HH reference person's education level	DEMO_H	Demographic Variables and Sample Weights	Demographics	8	2013-2014 Demographics
DMDHREDU	DMDHREDU	HH reference person's education level	HH reference person's education level	DEMO_I	Demographic Variables and Sample Weights	Demographics	9	2015-2016 Demographics
DMDHREDZ	DMDHREDU	HH reference person's education level	HH reference person's education level	DEMO_J	Demographic Variables and Sample Weights	Demographics	10	2017-2018 Demographics	1	DMDHREDU
HFHSEX	DMDHRGND	Gender of the household reference person	Gender of the household reference person	ADULT	HOUSEHOLD FAMILY QUESTIONNAIRE (HFQ) - DATA FOR FAMILY REFERENCE PERSON	Demographics	-1	1988-1994 Demographics	1	DMDHRGND		8
DMDHRGND	DMDHRGND	Gender of the household reference person	Gender of the household reference person	DEMO	Demographic Variables & Sample Weights	Demographics	1	1999-2000 Demographics
DMDHRGND	DMDHRGND	Gender of the household reference person	Gender of the household reference person	DEMO_B	Demographic Variables & Sample Weights	Demographics	2	2001-2002 Demographics
DMDHRGND	DMDHRGND	Gender of the household reference person	Gender of the household reference person	DEMO_C	Demographic Variables & Sample Weights	Demographics	3	2003-2004 Demographics
DMDHRGND	DMDHRGND	Gender of the household reference person	Gender of the household reference person	DEMO_D	Demographic Variables & Sample Weights	Demographics	4	2005-2006 Demographics
DMDHRGND	DMDHRGND	Gender of the household reference person	Gender of the household reference person	DEMO_E	Demographic Variables & Sample Weights	Demographics	5	2007-2008 Demographics
DMDHRGND	DMDHRGND	Gender of the household reference person	Gender of the household reference person	DEMO_F	Demographic Variables & Sample Weights	Demographics	6	2009-2010 Demographics
DMDHRGND	DMDHRGND	Gender of the household reference person	Gender of the household reference person	DEMO_G	Demographic Variables & Sample Weights	Demographics	7	2011-2012 Demographics
DMDHRGND	DMDHRGND	Gender of the household reference person	Gender of the household reference person	DEMO_H	Demographic Variables and Sample Weights	Demographics	8	2013-2014 Demographics
DMDHRGND	DMDHRGND	Gender of the household reference person	Gender of the household reference person	DEMO_I	Demographic Variables and Sample Weights	Demographics	9	2015-2016 Demographics
DMDHRGND	DMDHRGND	Gender of the household reference person	Gender of the household reference person	DEMO_J	Demographic Variables and Sample Weights	Demographics	10	2017-2018 Demographics
HFHMRST	DMDHRMAR	Marital Status of household reference person	Marital Status of household reference person	ADULT	HOUSEHOLD FAMILY QUESTIONNAIRE (HFQ) - DATA FOR FAMILY REFERENCE PERSON	Demographics	-1	1988-1994 Demographics	1	DMDHRMAR		88
DMDHRMAR	DMDHRMAR	Marital Status of household reference person	Marital Status of household reference person	DEMO	Demographic Variables & Sample Weights	Demographics	1	1999-2000 Demographics
DMDHRMAR	DMDHRMAR	Marital Status of household reference person	Marital Status of household reference person	DEMO_B	Demographic Variables & Sample Weights	Demographics	2	2001-2002 Demographics
DMDHRMAR	DMDHRMAR	Marital Status of household reference person	Marital Status of household reference person	DEMO_C	Demographic Variables & Sample Weights	Demographics	3	2003-2004 Demographics
DMDHRMAR	DMDHRMAR	Marital Status of household reference person	Marital Status of household reference person	DEMO_D	Demographic Variables & Sample Weights	Demographics	4	2005-2006 Demographics
DMDHRMAR	DMDHRMAR	Marital Status of household reference person	Marital Status of household reference person	DEMO_E	Demographic Variables & Sample Weights	Demographics	5	2007-2008 Demographics
DMDHRMAR	DMDHRMAR	Marital Status of household reference person	Marital Status of household reference person	DEMO_F	Demographic Variables & Sample Weights	Demographics	6	2009-2010 Demographics
DMDHRMAR	DMDHRMAR	Marital Status of household reference person	Marital Status of household reference person	DEMO_G	Demographic Variables & Sample Weights	Demographics	7	2011-2012 Demographics
DMDHRMAR	DMDHRMAR	Marital Status of household reference person	Marital Status of household reference person	DEMO_H	Demographic Variables and Sample Weights	Demographics	8	2013-2014 Demographics
DMDHRMAR	DMDHRMAR	Marital Status of household reference person	Marital Status of household reference person	DEMO_I	Demographic Variables and Sample Weights	Demographics	9	2015-2016 Demographics
DMDHRMAZ	DMDHRMAR	Marital Status of household reference person	Marital Status of household reference person	DEMO_J	Demographic Variables and Sample Weights	Demographics	10	2017-2018 Demographics	1	DMDHRMAR
DMDHSEDU	DMDHSEDU	HH reference person's spouse's education level	HH reference person's spouse's education level	DEMO	Demographic Variables & Sample Weights	Demographics	1	1999-2000 Demographics
DMDHSEDU	DMDHSEDU	HH reference person's spouse's education level	HH reference person's spouse's education level	DEMO_B	Demographic Variables & Sample Weights	Demographics	2	2001-2002 Demographics
DMDHSEDU	DMDHSEDU	HH reference person's spouse's education level	HH reference person's spouse's education level	DEMO_C	Demographic Variables & Sample Weights	Demographics	3	2003-2004 Demographics
DMDHSEDU	DMDHSEDU	HH reference person's spouse's education level	HH reference person's spouse's education level	DEMO_D	Demographic Variables & Sample Weights	Demographics	4	2005-2006 Demographics
DMDHSEDU	DMDHSEDU	HH reference person's spouse's education level	HH reference person's spouse's education level	DEMO_E	Demographic Variables & Sample Weights	Demographics	5	2007-2008 Demographics
DMDHSEDU	DMDHSEDU	HH reference person's spouse's education level	HH reference person's spouse's education level	DEMO_F	Demographic Variables & Sample Weights	Demographics	6	2009-2010 Demographics
DMDHSEDU	DMDHSEDU	HH reference person's spouse's education level	HH reference person's spouse's education level	DEMO_G	Demographic Variables & Sample Weights	Demographics	7	2011-2012 Demographics
DMDHSEDU	DMDHSEDU	HH reference person's spouse's education level	HH reference person's spouse's education level	DEMO_H	Demographic Variables and Sample Weights	Demographics	8	2013-2014 Demographics
DMDHSEDU	DMDHSEDU	HH reference person's spouse's education level	HH reference person's spouse's education level	DEMO_I	Demographic Variables and Sample Weights	Demographics	9	2015-2016 Demographics
DMDHSEDZ	DMDHSEDU	HH reference person's spouse's education level	HH reference person's spouse's education level	DEMO_J	Demographic Variables and Sample Weights	Demographics	10	2017-2018 Demographics	1	DMDHSEDU
HFA12	DMDMARTL	Marital status	Marital status	ADULT	HOUSEHOLD FAMILY QUESTIONNAIRE (HFQ) - SECTION A. INDIVIDUAL CHARACTERISTICS	Demographics	-1	1988-1994 Demographics	1	DMDMARTL		88
HFA12	DMDMARTL	Marital status	Marital status	YOUTH		Demographics	-1	1988-1994 Demographics	1	DMDMARTL		88
DMDMARTL	DMDMARTL	Marital Status	Marital status	DEMO	Demographic Variables & Sample Weights	Demographics	1	1999-2000 Demographics
DMDMARTL	DMDMARTL	Marital Status	Marital status	DEMO_B	Demographic Variables & Sample Weights	Demographics	2	2001-2002 Demographics
DMDMARTL	DMDMARTL	Marital Status	Marital status	DEMO_C	Demographic Variables & Sample Weights	Demographics	3	2003-2004 Demographics
DMDMARTL	DMDMARTL	Marital Status	Marital status	DEMO_D	Demographic Variables & Sample Weights	Demographics	4	2005-2006 Demographics
DMDMARTL	DMDMARTL	Marital Status	Marital status	DEMO_E	Demographic Variables & Sample Weights	Demographics	5	2007-2008 Demographics
DMDMARTL	DMDMARTL	Marital Status	Marital status	DEMO_F	Demographic Variables & Sample Weights	Demographics	6	2009-2010 Demographics
DMDMARTL	DMDMARTL	Marital status	Marital status	DEMO_G	Demographic Variables & Sample Weights	Demographics	7	2011-2012 Demographics
DMDMARTL	DMDMARTL	Marital status	Marital status	DEMO_H	Demographic Variables and Sample Weights	Demographics	8	2013-2014 Demographics
DMDMARTL	DMDMARTL	Marital status	Marital status	DEMO_I	Demographic Variables and Sample Weights	Demographics	9	2015-2016 Demographics
DMDMARTL	DMDMARTL	Marital status	Marital status	DEMO_J	Demographic Variables and Sample Weights	Demographics	10	2017-2018 Demographics
DMDSCHOL	DMDSCHOL	{Are you/Is SP} now attending school?	{Are you/Is SP} now attending school?	DEMO	Demographic Variables & Sample Weights	Demographics	1	1999-2000 Demographics
DMDSCHOL	DMDSCHOL	{Are you/Is SP} now attending school?	{Are you/Is SP} now attending school?	DEMO_B	Demographic Variables & Sample Weights	Demographics	2	2001-2002 Demographics
DMDSCHOL	DMDSCHOL	{Are you/Is SP} now attending school?	{Are you/Is SP} now attending school?	DEMO_C	Demographic Variables & Sample Weights	Demographics	3	2003-2004 Demographics
DMDSCHOL	DMDSCHOL	{Are you/Is SP} now attending school?	{Are you/Is SP} now attending school?	DEMO_D	Demographic Variables & Sample Weights	Demographics	4	2005-2006 Demographics
DMDSCHOL	DMDSCHOL	{Are you/Is SP} now attending school?	{Are you/Is SP} now attending school?	DEMO_E	Demographic Variables & Sample Weights	Demographics	5	2007-2008 Demographics
DMDSCHOL	DMDSCHOL	{Are you/Is SP} now attending school?	{Are you/Is SP} now attending school?	DEMO_F	Demographic Variables & Sample Weights	Demographics	6	2009-2010 Demographics
HAV13R	DMDYRSUS	Length of time the participant has been in the US.	Length of time the participant has been in the US.	ADULT	HOUSEHOLD ADULT QUESTIONNAIRE (HAQ) - SECTION V. SOCIAL SUPPORT/RESIDENCE	Demographics	-1	1988-1994 Demographics	1	DMDYRSUS	If not born US, how long lived US -- yrs	888
DMDYRSUS	DMDYRSUS	Length of time the participant has been in the US.	Length of time the participant has been in the US.	DEMO	Demographic Variables & Sample Weights	Demographics	1	1999-2000 Demographics				88
DMDYRSUS	DMDYRSUS	Length of time the participant has been in the US.	Length of time the participant has been in the US.	DEMO_B	Demographic Variables & Sample Weights	Demographics	2	2001-2002 Demographics				88
DMDYRSUS	DMDYRSUS	Length of time the participant has been in the US.	Length of time the participant has been in the US.	DEMO_C	Demographic Variables & Sample Weights	Demographics	3	2003-2004 Demographics				88
DMDYRSUS	DMDYRSUS	Length of time the participant has been in the US.	Length of time the participant has been in the US.	DEMO_D	Demographic Variables & Sample Weights	Demographics	4	2005-2006 Demographics
DMDYRSUS	DMDYRSUS	Length of time the participant has been in the US.	Length of time the participant has been in the US.	DEMO_E	Demographic Variables & Sample Weights	Demographics	5	2007-2008 Demographics
DMDYRSUS	DMDYRSUS	Length of time the participant has been in the US.	Length of time the participant has been in the US.	DEMO_F	Demographic Variables & Sample Weights	Demographics	6	2009-2010 Demographics
DMDYRSUS	DMDYRSUS	Length of time the participant has been in the US.	Length of time the participant has been in the US.	DEMO_G	Demographic Variables & Sample Weights	Demographics	7	2011-2012 Demographics
DMDYRSUS	DMDYRSUS	Length of time the participant has been in the US.	Length of time the participant has been in the US.	DEMO_H	Demographic Variables and Sample Weights	Demographics	8	2013-2014 Demographics
DMDYRSUS	DMDYRSUS	Length of time the participant has been in the US.	Length of time the participant has been in the US.	DEMO_I	Demographic Variables and Sample Weights	Demographics	9	2015-2016 Demographics
DMDYRSUS	DMDYRSUS	Length of time the participant has been in the US.	Length of time the participant has been in the US.	DEMO_J	Demographic Variables and Sample Weights	Demographics	10	2017-2018 Demographics
DMPCNTYR	DMPCNTYR	County code	County code	ADULT	HOUSEHOLD SCREENER QUESTIONNAIRE (HSQ) - GENERAL INFORMATION	Demographics	-1	1988-1994 Demographics
DMPCNTYR	DMPCNTYR	County code	County code	YOUTH		Demographics	-1	1988-1994 Demographics
DMPCREGN	DMPCREGN	Census region, weighting (Texas in south)	Census region, weighting (Texas in south)	ADULT	HOUSEHOLD SCREENER QUESTIONNAIRE (HSQ) - GENERAL INFORMATION	Demographics	-1	1988-1994 Demographics
DMPCREGN	DMPCREGN	Census region, weighting (Texas in south)	Census region, weighting (Texas in south)	YOUTH		Demographics	-1	1988-1994 Demographics
DMPFIPSR	DMPFIPSR	FIPS code for State	FIPS code for State	ADULT	HOUSEHOLD SCREENER QUESTIONNAIRE (HSQ) - GENERAL INFORMATION	Demographics	-1	1988-1994 Demographics
DMPFIPSR	DMPFIPSR	FIPS code for State	FIPS code for State	YOUTH		Demographics	-1	1988-1994 Demographics
DMPFSEQ	DMPFSEQ	Family sequence number	Family sequence number	ADULT	HOUSEHOLD SCREENER QUESTIONNAIRE (HSQ) - GENERAL INFORMATION	Demographics	-1	1988-1994 Demographics
DMPFSEQ	DMPFSEQ	Family sequence number	Family sequence number	YOUTH		Demographics	-1	1988-1994 Demographics
DMPMETRO	DMPMETRO	Rural/urban code based on USDA code	Rural/urban code based on USDA code	ADULT	HOUSEHOLD SCREENER QUESTIONNAIRE (HSQ) - GENERAL INFORMATION	Demographics	-1	1988-1994 Demographics
DMPMETRO	DMPMETRO	Rural/urban code based on USDA code	Rural/urban code based on USDA code	YOUTH		Demographics	-1	1988-1994 Demographics
DMQADFC	DMQADFC	Did {you/SP} ever serve in a foreign country during a time of armed conflict or on a humanitarian or peace-keeping mission? (This would include National Guard or reserve or active duty monitoring or conducting peace keeping operations in Bosnia and Kosovo, in the Sinai between Egypt and Israel, or in response to the 2004 tsunami or Haiti in 2010.)	Did {you/SP} ever serve in a foreign country during a time of armed conflict or on a humanitarian or peace-keeping mission? (This would include National Guard or reserve or active duty monitoring or conducting peace keeping operations in Bosnia and Kosovo, in the Sinai between Egypt and Israel, or in response to the 2004 tsunami or Haiti in 2010.)	DEMO_G	Demographic Variables & Sample Weights	Demographics	7	2011-2012 Demographics
DMQADFC	DMQADFC	Did {you/SP} ever serve in a foreign country during a time of armed conflict or on a humanitarian or peace-keeping mission? (This would include National Guard or reserve or active duty monitoring or conducting peace keeping operations in Bosnia and Kosovo, in the Sinai between Egypt and Israel, or in response to the 2004 tsunami or Haiti in 2010.)	Did {you/SP} ever serve in a foreign country during a time of armed conflict or on a humanitarian or peace-keeping mission? (This would include National Guard or reserve or active duty monitoring or conducting peace keeping operations in Bosnia and Kosovo, in the Sinai between Egypt and Israel, or in response to the 2004 tsunami or Haiti in 2010.)	DEMO_H	Demographic Variables and Sample Weights	Demographics	8	2013-2014 Demographics
DMQADFC	DMQADFC	Did {you/SP} ever serve in a foreign country during a time of armed conflict or on a humanitarian or peace-keeping mission? (This would include National Guard or reserve or active duty monitoring or conducting peace keeping operations in Bosnia and Kosovo, in the Sinai between Egypt and Israel, or in response to the 2004 tsunami or Haiti in 2010.)	Did {you/SP} ever serve in a foreign country during a time of armed conflict or on a humanitarian or peace-keeping mission? (This would include National Guard or reserve or active duty monitoring or conducting peace keeping operations in Bosnia and Kosovo, in the Sinai between Egypt and Israel, or in response to the 2004 tsunami or Haiti in 2010.)	DEMO_I	Demographic Variables and Sample Weights	Demographics	9	2015-2016 Demographics
DMQADFC	DMQADFC	Did {you/SP} ever serve in a foreign country during a time of armed conflict or on a humanitarian or peace-keeping mission? (This would include National Guard or reserve or active duty monitoring or conducting peace keeping operations in Bosnia and Kosovo, in the Sinai between Egypt and Israel, or in response to the 2004 tsunami or Haiti in 2010.)	Did {you/SP} ever serve in a foreign country during a time of armed conflict or on a humanitarian or peace-keeping mission? (This would include National Guard or reserve or active duty monitoring or conducting peace keeping operations in Bosnia and Kosovo, in the Sinai between Egypt and Israel, or in response to the 2004 tsunami or Haiti in 2010.)	DEMO_J	Demographic Variables and Sample Weights	Demographics	10	2017-2018 Demographics
DMQMILIT	DMQMILIZ	{Have you/Has SP} ever served on active duty in the U.S. Armed Forces, military Reserves, or National Guard? (Active duty does not include training for the Reserves or National Guard, but does include activation, for service in the U.S. or in a foreign country, in support of military or humanitarian operations.)	{Have you/Has SP} ever served on active duty in the U.S. Armed Forces, military Reserves, or National Guard? (Active duty does not include training for the Reserves or National Guard, but does include activation, for service in the U.S. or in a foreign country, in support of military or humanitarian operations.)	DEMO	Demographic Variables & Sample Weights	Demographics	1	1999-2000 Demographics	1	DMQMILIZ
DMQMILIT	DMQMILIZ	{Have you/Has SP} ever served on active duty in the U.S. Armed Forces, military Reserves, or National Guard? (Active duty does not include training for the Reserves or National Guard, but does include activation, for service in the U.S. or in a foreign country, in support of military or humanitarian operations.)	{Have you/Has SP} ever served on active duty in the U.S. Armed Forces, military Reserves, or National Guard? (Active duty does not include training for the Reserves or National Guard, but does include activation, for service in the U.S. or in a foreign country, in support of military or humanitarian operations.)	DEMO_B	Demographic Variables & Sample Weights	Demographics	2	2001-2002 Demographics	1	DMQMILIZ
DMQMILIT	DMQMILIZ	{Have you/Has SP} ever served on active duty in the U.S. Armed Forces, military Reserves, or National Guard? (Active duty does not include training for the Reserves or National Guard, but does include activation, for service in the U.S. or in a foreign country, in support of military or humanitarian operations.)	{Have you/Has SP} ever served on active duty in the U.S. Armed Forces, military Reserves, or National Guard? (Active duty does not include training for the Reserves or National Guard, but does include activation, for service in the U.S. or in a foreign country, in support of military or humanitarian operations.)	DEMO_C	Demographic Variables & Sample Weights	Demographics	3	2003-2004 Demographics	1	DMQMILIZ
DMQMILIT	DMQMILIZ	{Have you/Has SP} ever served on active duty in the U.S. Armed Forces, military Reserves, or National Guard? (Active duty does not include training for the Reserves or National Guard, but does include activation, for service in the U.S. or in a foreign country, in support of military or humanitarian operations.)	{Have you/Has SP} ever served on active duty in the U.S. Armed Forces, military Reserves, or National Guard? (Active duty does not include training for the Reserves or National Guard, but does include activation, for service in the U.S. or in a foreign country, in support of military or humanitarian operations.)	DEMO_D	Demographic Variables & Sample Weights	Demographics	4	2005-2006 Demographics	1	DMQMILIZ
DMQMILIT	DMQMILIZ	{Have you/Has SP} ever served on active duty in the U.S. Armed Forces, military Reserves, or National Guard? (Active duty does not include training for the Reserves or National Guard, but does include activation, for service in the U.S. or in a foreign country, in support of military or humanitarian operations.)	{Have you/Has SP} ever served on active duty in the U.S. Armed Forces, military Reserves, or National Guard? (Active duty does not include training for the Reserves or National Guard, but does include activation, for service in the U.S. or in a foreign country, in support of military or humanitarian operations.)	DEMO_E	Demographic Variables & Sample Weights	Demographics	5	2007-2008 Demographics	1	DMQMILIZ
DMQMILIT	DMQMILIZ	{Have you/Has SP} ever served on active duty in the U.S. Armed Forces, military Reserves, or National Guard? (Active duty does not include training for the Reserves or National Guard, but does include activation, for service in the U.S. or in a foreign country, in support of military or humanitarian operations.)	{Have you/Has SP} ever served on active duty in the U.S. Armed Forces, military Reserves, or National Guard? (Active duty does not include training for the Reserves or National Guard, but does include activation, for service in the U.S. or in a foreign country, in support of military or humanitarian operations.)	DEMO_F	Demographic Variables & Sample Weights	Demographics	6	2009-2010 Demographics	1	DMQMILIZ
DMQMILIZ	DMQMILIZ	{Have you/Has SP} ever served on active duty in the U.S. Armed Forces, military Reserves, or National Guard? (Active duty does not include training for the Reserves or National Guard, but does include activation, for service in the U.S. or in a foreign country, in support of military or humanitarian operations.)	{Have you/Has SP} ever served on active duty in the U.S. Armed Forces, military Reserves, or National Guard? (Active duty does not include training for the Reserves or National Guard, but does include activation, for service in the U.S. or in a foreign country, in support of military or humanitarian operations.)	DEMO_G	Demographic Variables & Sample Weights	Demographics	7	2011-2012 Demographics
DMQMILIZ	DMQMILIZ	{Have you/Has SP} ever served on active duty in the U.S. Armed Forces, military Reserves, or National Guard? (Active duty does not include training for the Reserves or National Guard, but does include activation, for service in the U.S. or in a foreign country, in support of military or humanitarian operations.)	{Have you/Has SP} ever served on active duty in the U.S. Armed Forces, military Reserves, or National Guard? (Active duty does not include training for the Reserves or National Guard, but does include activation, for service in the U.S. or in a foreign country, in support of military or humanitarian operations.)	DEMO_H	Demographic Variables and Sample Weights	Demographics	8	2013-2014 Demographics
DMQMILIZ	DMQMILIZ	{Have you/Has SP} ever served on active duty in the U.S. Armed Forces, military Reserves, or National Guard? (Active duty does not include training for the Reserves or National Guard, but does include activation, for service in the U.S. or in a foreign country, in support of military or humanitarian operations.)	{Have you/Has SP} ever served on active duty in the U.S. Armed Forces, military Reserves, or National Guard? (Active duty does not include training for the Reserves or National Guard, but does include activation, for service in the U.S. or in a foreign country, in support of military or humanitarian operations.)	DEMO_I	Demographic Variables and Sample Weights	Demographics	9	2015-2016 Demographics
DMQMILIZ	DMQMILIZ	{Have you/Has SP} ever served on active duty in the U.S. Armed Forces, military Reserves, or National Guard? (Active duty does not include training for the Reserves or National Guard, but does include activation, for service in the U.S. or in a foreign country, in support of military or humanitarian operations.)	{Have you/Has SP} ever served on active duty in the U.S. Armed Forces, military Reserves, or National Guard? (Active duty does not include training for the Reserves or National Guard, but does include activation, for service in the U.S. or in a foreign country, in support of military or humanitarian operations.)	DEMO_J	Demographic Variables and Sample Weights	Demographics	10	2017-2018 Demographics
FIAINTRP	FIAINTRP	Was an interpreter used to conduct the Family interview?	Was an interpreter used to conduct the Family interview?	DEMO_C	Demographic Variables & Sample Weights	Demographics	3	2003-2004 Demographics
FIAINTRP	FIAINTRP	Was an interpreter used to conduct the Family interview?	Was an interpreter used to conduct the Family interview?	DEMO_D	Demographic Variables & Sample Weights	Demographics	4	2005-2006 Demographics
FIAINTRP	FIAINTRP	Was an interpreter used to conduct the Family interview?	Was an interpreter used to conduct the Family interview?	DEMO_E	Demographic Variables & Sample Weights	Demographics	5	2007-2008 Demographics
FIAINTRP	FIAINTRP	Was an interpreter used to conduct the Family interview?	Was an interpreter used to conduct the Family interview?	DEMO_F	Demographic Variables & Sample Weights	Demographics	6	2009-2010 Demographics
FIAINTRP	FIAINTRP	Was an interpreter used to conduct the Family interview?	Was an interpreter used to conduct the Family interview?	DEMO_G	Demographic Variables & Sample Weights	Demographics	7	2011-2012 Demographics
FIAINTRP	FIAINTRP	Was an interpreter used to conduct the Family interview?	Was an interpreter used to conduct the Family interview?	DEMO_H	Demographic Variables and Sample Weights	Demographics	8	2013-2014 Demographics
FIAINTRP	FIAINTRP	Was an interpreter used to conduct the Family interview?	Was an interpreter used to conduct the Family interview?	DEMO_I	Demographic Variables and Sample Weights	Demographics	9	2015-2016 Demographics
FIAINTRP	FIAINTRP	Was an interpreter used to conduct the Family interview?	Was an interpreter used to conduct the Family interview?	DEMO_J	Demographic Variables and Sample Weights	Demographics	10	2017-2018 Demographics
HFLANG	FIALANG	Language of the Family Interview Instrument	Language of the Family Interview Instrument	ADULT	HOUSEHOLD FAMILY QUESTIONNAIRE (HFQ) - GENERAL INFORMATION	Demographics	-1	1988-1994 Demographics	1	FIALANG		8
HFLANG	FIALANG	Language of the Family Interview Instrument	Language of the Family Interview Instrument	YOUTH		Demographics	-1	1988-1994 Demographics	1	FIALANG		8
FIALANG	FIALANG	Language of the Family Interview Instrument	Language of the Family Interview Instrument	DEMO_C	Demographic Variables & Sample Weights	Demographics	3	2003-2004 Demographics
FIALANG	FIALANG	Language of the Family Interview Instrument	Language of the Family Interview Instrument	DEMO_D	Demographic Variables & Sample Weights	Demographics	4	2005-2006 Demographics
FIALANG	FIALANG	Language of the Family Interview Instrument	Language of the Family Interview Instrument	DEMO_E	Demographic Variables & Sample Weights	Demographics	5	2007-2008 Demographics
FIALANG	FIALANG	Language of the Family Interview Instrument	Language of the Family Interview Instrument	DEMO_F	Demographic Variables & Sample Weights	Demographics	6	2009-2010 Demographics
FIALANG	FIALANG	Language of the Family Interview Instrument	Language of the Family Interview Instrument	DEMO_G	Demographic Variables & Sample Weights	Demographics	7	2011-2012 Demographics
FIALANG	FIALANG	Language of the Family Interview Instrument	Language of the Family Interview Instrument	DEMO_H	Demographic Variables and Sample Weights	Demographics	8	2013-2014 Demographics
FIALANG	FIALANG	Language of the Family Interview Instrument	Language of the Family Interview Instrument	DEMO_I	Demographic Variables and Sample Weights	Demographics	9	2015-2016 Demographics
FIALANG	FIALANG	Language of the Family Interview Instrument	Language of the Family Interview Instrument	DEMO_J	Demographic Variables and Sample Weights	Demographics	10	2017-2018 Demographics
FIAPROXY	FIAPROXY	Was a Proxy respondent used in conducting the Family Interview?	Was a Proxy respondent used in conducting the Family Interview?	DEMO_C	Demographic Variables & Sample Weights	Demographics	3	2003-2004 Demographics
FIAPROXY	FIAPROXY	Was a Proxy respondent used in conducting the Family Interview?	Was a Proxy respondent used in conducting the Family Interview?	DEMO_D	Demographic Variables & Sample Weights	Demographics	4	2005-2006 Demographics
FIAPROXY	FIAPROXY	Was a Proxy respondent used in conducting the Family Interview?	Was a Proxy respondent used in conducting the Family Interview?	DEMO_E	Demographic Variables & Sample Weights	Demographics	5	2007-2008 Demographics
FIAPROXY	FIAPROXY	Was a Proxy respondent used in conducting the Family Interview?	Was a Proxy respondent used in conducting the Family Interview?	DEMO_F	Demographic Variables & Sample Weights	Demographics	6	2009-2010 Demographics
FIAPROXY	FIAPROXY	Was a Proxy respondent used in conducting the Family Interview?	Was a Proxy respondent used in conducting the Family Interview?	DEMO_G	Demographic Variables & Sample Weights	Demographics	7	2011-2012 Demographics
FIAPROXY	FIAPROXY	Was a Proxy respondent used in conducting the Family Interview?	Was a Proxy respondent used in conducting the Family Interview?	DEMO_H	Demographic Variables and Sample Weights	Demographics	8	2013-2014 Demographics
FIAPROXY	FIAPROXY	Was a Proxy respondent used in conducting the Family Interview?	Was a Proxy respondent used in conducting the Family Interview?	DEMO_I	Demographic Variables and Sample Weights	Demographics	9	2015-2016 Demographics
FIAPROXY	FIAPROXY	Was a Proxy respondent used in conducting the Family Interview?	Was a Proxy respondent used in conducting the Family Interview?	DEMO_J	Demographic Variables and Sample Weights	Demographics	10	2017-2018 Demographics
HAA1	HAA1	Did SP receive introductory letter	Did SP receive introductory letter	ADULT	HOUSEHOLD ADULT QUESTIONNAIRE (HAQ) - SECTION A. ORIENTATION	Demographics	-1	1988-1994 Demographics				8
HAA2	HAA2	Did SP hear about survey any other way	Did SP hear about survey any other way	ADULT	HOUSEHOLD ADULT QUESTIONNAIRE (HAQ) - SECTION A. ORIENTATION	Demographics	-1	1988-1994 Demographics				8
HAA2A	HAA2A	Other way heard about the survey	Other way heard about the survey	ADULT	HOUSEHOLD ADULT QUESTIONNAIRE (HAQ) - SECTION A. ORIENTATION	Demographics	-1	1988-1994 Demographics				88
HAA3	HAA3	Check Item. Refer to age of SP	Check Item. Refer to age of SP	ADULT	HOUSEHOLD ADULT QUESTIONNAIRE (HAQ) - SECTION A. ORIENTATION	Demographics	-1	1988-1994 Demographics
HAA4	HAA4	What is today's date	What is today's date	ADULT	HOUSEHOLD ADULT QUESTIONNAIRE (HAQ) - SECTION A. ORIENTATION	Demographics	-1	1988-1994 Demographics				8
HAA5	HAA5	What is the day of the week	What is the day of the week	ADULT	HOUSEHOLD ADULT QUESTIONNAIRE (HAQ) - SECTION A. ORIENTATION	Demographics	-1	1988-1994 Demographics				8
HAA6A	HAA6A	What is your complete address: street	What is your complete address: street	ADULT	HOUSEHOLD ADULT QUESTIONNAIRE (HAQ) - SECTION A. ORIENTATION	Demographics	-1	1988-1994 Demographics				8
HAA6B	HAA6B	What is your complete address: city/town	What is your complete address: city/town	ADULT	HOUSEHOLD ADULT QUESTIONNAIRE (HAQ) - SECTION A. ORIENTATION	Demographics	-1	1988-1994 Demographics				8
HAA6C	HAA6C	What is your complete address: state	What is your complete address: state	ADULT	HOUSEHOLD ADULT QUESTIONNAIRE (HAQ) - SECTION A. ORIENTATION	Demographics	-1	1988-1994 Demographics				8
HAA6D	HAA6D	What is your complete address: zip code	What is your complete address: zip code	ADULT	HOUSEHOLD ADULT QUESTIONNAIRE (HAQ) - SECTION A. ORIENTATION	Demographics	-1	1988-1994 Demographics				8
HAD2	HAD2	Check item. Refer to sex of SP	Check item. Refer to sex of SP	ADULT	HOUSEHOLD ADULT QUESTIONNAIRE (HAQ) - SECTION D. DIABETES	Demographics	-1	1988-1994 Demographics
HAINTVR	HAINTVR	Interviewer number	Interviewer number	ADULT	HOUSEHOLD ADULT QUESTIONNAIRE (HAQ)- GENERAL INFORMATION	Demographics	-1	1988-1994 Demographics				8888
HALANG	HALANG	Language of interview	Language of interview	ADULT	HOUSEHOLD ADULT QUESTIONNAIRE (HAQ) - GENERAL INFORMATION	Demographics	-1	1988-1994 Demographics				8
HAV10R	HAV10R	Where did you live longest -- recode	Where did you live longest -- recode	ADULT	HOUSEHOLD ADULT QUESTIONNAIRE (HAQ) - SECTION V. SOCIAL SUPPORT/RESIDENCE	Demographics	-1	1988-1994 Demographics				8
HAV11	HAV11	How long did you live in longest place	How long did you live in longest place	ADULT	HOUSEHOLD ADULT QUESTIONNAIRE (HAQ) - SECTION V. SOCIAL SUPPORT/RESIDENCE	Demographics	-1	1988-1994 Demographics				88
HAV1S	HAV1S	# times/week on phone w/ family, friends	# times/week on phone w/ family, friends	ADULT	HOUSEHOLD ADULT QUESTIONNAIRE (HAQ) - SECTION V. SOCIAL SUPPORT/RESIDENCE	Demographics	-1	1988-1994 Demographics				8888
HAV2S	HAV2S	How often per yr together w/friends/rels	How often per yr together w/friends/rels	ADULT	HOUSEHOLD ADULT QUESTIONNAIRE (HAQ) - SECTION V. SOCIAL SUPPORT/RESIDENCE	Demographics	-1	1988-1994 Demographics				88888
HAV3S	HAV3S	How often per year you visit w/neighbors	How often per year you visit w/neighbors	ADULT	HOUSEHOLD ADULT QUESTIONNAIRE (HAQ) - SECTION V. SOCIAL SUPPORT/RESIDENCE	Demographics	-1	1988-1994 Demographics				88888
HAV4S	HAV4S	How often per yr attend church/services	How often per yr attend church/services	ADULT	HOUSEHOLD ADULT QUESTIONNAIRE (HAQ) - SECTION V. SOCIAL SUPPORT/RESIDENCE	Demographics	-1	1988-1994 Demographics				8888
HAV5	HAV5	Do you belong to any clubs or groups	Do you belong to any clubs or groups	ADULT	HOUSEHOLD ADULT QUESTIONNAIRE (HAQ) - SECTION V. SOCIAL SUPPORT/RESIDENCE	Demographics	-1	1988-1994 Demographics				8
HAV6S	HAV6S	How often per year attend club meetings	How often per year attend club meetings	ADULT	HOUSEHOLD ADULT QUESTIONNAIRE (HAQ) - SECTION V. SOCIAL SUPPORT/RESIDENCE	Demographics	-1	1988-1994 Demographics				8888
HAV7R	HAV7R	Weeks lived at this address -- recode	Weeks lived at this address -- recode	ADULT	HOUSEHOLD ADULT QUESTIONNAIRE (HAQ) - SECTION V. SOCIAL SUPPORT/RESIDENCE	Demographics	-1	1988-1994 Demographics				8888
HAV8	HAV8	How long lived in this city/town/area	How long lived in this city/town/area	ADULT	HOUSEHOLD ADULT QUESTIONNAIRE (HAQ) - SECTION V. SOCIAL SUPPORT/RESIDENCE	Demographics	-1	1988-1994 Demographics				88
HAV9	HAV9	Have you lived anywhere longer than here	Have you lived anywhere longer than here	ADULT	HOUSEHOLD ADULT QUESTIONNAIRE (HAQ) - SECTION V. SOCIAL SUPPORT/RESIDENCE	Demographics	-1	1988-1994 Demographics				8
HAVERS	HAVERS	Phase and questionnaire version	Phase and questionnaire version	ADULT	HOUSEHOLD ADULT QUESTIONNAIRE (HAQ)- GENERAL INFORMATION	Demographics	-1	1988-1994 Demographics
HAY10	HAY10	Quality of interview	Quality of interview	ADULT	HOUSEHOLD ADULT QUESTIONNAIRE (HAQ) - SECTION Y. NAME/SSN	Demographics	-1	1988-1994 Demographics				8
HAY6	HAY6	Main respondent for household adult quex	Main respondent for household adult quex	ADULT	HOUSEHOLD ADULT QUESTIONNAIRE (HAQ) - SECTION Y. NAME/SSN	Demographics	-1	1988-1994 Demographics				88
HAY7	HAY7	Reason for accepting proxy respondent	Reason for accepting proxy respondent	ADULT	HOUSEHOLD ADULT QUESTIONNAIRE (HAQ) - SECTION Y. NAME/SSN	Demographics	-1	1988-1994 Demographics				88
HAY8	HAY8	Was SP present during any of interview	Was SP present during any of interview	ADULT	HOUSEHOLD ADULT QUESTIONNAIRE (HAQ) - SECTION Y. NAME/SSN	Demographics	-1	1988-1994 Demographics				8
HAY9	HAY9	Anyone else present during interview	Anyone else present during interview	ADULT	HOUSEHOLD ADULT QUESTIONNAIRE (HAQ) - SECTION Y. NAME/SSN	Demographics	-1	1988-1994 Demographics				8
HFA13	HFA13	Military service	Military service	ADULT	HOUSEHOLD FAMILY QUESTIONNAIRE (HFQ) - SECTION A. INDIVIDUAL CHARACTERISTICS	Demographics	-1	1988-1994 Demographics				8
HFA13	HFA13	Military service	Military service	YOUTH		Demographics	-1	1988-1994 Demographics				8
HFAGERR	HFAGERR	Respondent age in years	Respondent age in years	ADULT	HOUSEHOLD FAMILY QUESTIONNAIRE (HFQ) - DATA FOR RESPONDENT TO FAMILY QUESTIONNAIRE	Demographics	-1	1988-1994 Demographics				888
HFC1	HFC1	Age 17+ years check item	Age 17+ years check item	ADULT	HOUSEHOLD FAMILY QUESTIONNAIRE (HFQ) - SECTION C. FAMILY BACKGROUND	Demographics	-1	1988-1994 Demographics				8
HFC10	HFC10	Country mother born	Country mother born	ADULT	HOUSEHOLD FAMILY QUESTIONNAIRE (HFQ) - SECTION C. FAMILY BACKGROUND	Demographics	-1	1988-1994 Demographics				8
HFC11	HFC11	Country father born	Country father born	ADULT	HOUSEHOLD FAMILY QUESTIONNAIRE (HFQ) - SECTION C. FAMILY BACKGROUND	Demographics	-1	1988-1994 Demographics				8
HFC7S	HFC7S	How long at address calculated in weeks	How long at address calculated in weeks	ADULT	HOUSEHOLD FAMILY QUESTIONNAIRE (HFQ) - SECTION C. FAMILY BACKGROUND	Demographics	-1	1988-1994 Demographics				8888
HFC8S	HFC8S	How long in city/town/area calc in weeks	How long in city/town/area calc in weeks	ADULT	HOUSEHOLD FAMILY QUESTIONNAIRE (HFQ) - SECTION C. FAMILY BACKGROUND	Demographics	-1	1988-1994 Demographics				8888
HFC9	HFC9	How many times moved	How many times moved	ADULT	HOUSEHOLD FAMILY QUESTIONNAIRE (HFQ) - SECTION C. FAMILY BACKGROUND	Demographics	-1	1988-1994 Demographics				88
HFE1	HFE1	When house/structure originally built	When house/structure originally built	ADULT	HOUSEHOLD FAMILY QUESTIONNAIRE (HFQ) - SECTION E. HOUSING CHARACTERISTICS	Demographics	-1	1988-1994 Demographics				8
HFE10	HFE10	Furnace fueled by oil, gas, elect, other	Furnace fueled by oil, gas, elect, other	ADULT	HOUSEHOLD FAMILY QUESTIONNAIRE (HFQ) - SECTION E. HOUSING CHARACTERISTICS	Demographics	-1	1988-1994 Demographics				8
HFE11	HFE11	Was space heater used in past 12 months	Was space heater used in past 12 months	ADULT	HOUSEHOLD FAMILY QUESTIONNAIRE (HFQ) - SECTION E. HOUSING CHARACTERISTICS	Demographics	-1	1988-1994 Demographics				8
HFE12	HFE12	Space htr fueled by elect, oil,gas,other	Space htr fueled by elect, oil,gas,other	ADULT	HOUSEHOLD FAMILY QUESTIONNAIRE (HFQ) - SECTION E. HOUSING CHARACTERISTICS	Demographics	-1	1988-1994 Demographics				88
HFE13	HFE13	Was wood stove used in past 12 months	Was wood stove used in past 12 months	ADULT	HOUSEHOLD FAMILY QUESTIONNAIRE (HFQ) - SECTION E. HOUSING CHARACTERISTICS	Demographics	-1	1988-1994 Demographics				8
HFE14	HFE14	Was fireplace used in past 12 months	Was fireplace used in past 12 months	ADULT	HOUSEHOLD FAMILY QUESTIONNAIRE (HFQ) - SECTION E. HOUSING CHARACTERISTICS	Demographics	-1	1988-1994 Demographics				8
HFE15	HFE15	Is gas stove or oven used for cooking	Is gas stove or oven used for cooking	ADULT	HOUSEHOLD FAMILY QUESTIONNAIRE (HFQ) - SECTION E. HOUSING CHARACTERISTICS	Demographics	-1	1988-1994 Demographics				8
HFE16	HFE16	Is exhaust fan near this stove	Is exhaust fan near this stove	ADULT	HOUSEHOLD FAMILY QUESTIONNAIRE (HFQ) - SECTION E. HOUSING CHARACTERISTICS	Demographics	-1	1988-1994 Demographics				8
HFE17	HFE17	How often is exhaust fan used	How often is exhaust fan used	ADULT	HOUSEHOLD FAMILY QUESTIONNAIRE (HFQ) - SECTION E. HOUSING CHARACTERISTICS	Demographics	-1	1988-1994 Demographics				8
HFE18	HFE18	Was stove/oven used to heat, past 12 mo	Was stove/oven used to heat, past 12 mo	ADULT	HOUSEHOLD FAMILY QUESTIONNAIRE (HFQ) - SECTION E. HOUSING CHARACTERISTICS	Demographics	-1	1988-1994 Demographics				8
HFE2	HFE2	How many rooms are in this home	How many rooms are in this home	ADULT	HOUSEHOLD FAMILY QUESTIONNAIRE (HFQ) - SECTION E. HOUSING CHARACTERISTICS	Demographics	-1	1988-1994 Demographics				88
HFE3	HFE3	How long family lived at address - years	How long family lived at address - years	ADULT	HOUSEHOLD FAMILY QUESTIONNAIRE (HFQ) - SECTION E. HOUSING CHARACTERISTICS	Demographics	-1	1988-1994 Demographics				888
HFE4	HFE4	Is home drinking water bottled or tap	Is home drinking water bottled or tap	ADULT	HOUSEHOLD FAMILY QUESTIONNAIRE (HFQ) - SECTION E. HOUSING CHARACTERISTICS	Demographics	-1	1988-1994 Demographics				8
HFE5	HFE5	What is source of your home tap water	What is source of your home tap water	ADULT	HOUSEHOLD FAMILY QUESTIONNAIRE (HFQ) - SECTION E. HOUSING CHARACTERISTICS	Demographics	-1	1988-1994 Demographics				8
HFE6	HFE6	Water softening or conditioning system	Water softening or conditioning system	ADULT	HOUSEHOLD FAMILY QUESTIONNAIRE (HFQ) - SECTION E. HOUSING CHARACTERISTICS	Demographics	-1	1988-1994 Demographics				8
HFE7	HFE7	Do any pets live in this home	Do any pets live in this home	ADULT	HOUSEHOLD FAMILY QUESTIONNAIRE (HFQ) - SECTION E. HOUSING CHARACTERISTICS	Demographics	-1	1988-1994 Demographics				8
HFE8A	HFE8A	Pet lives here - a dog	Pet lives here - a dog	ADULT	HOUSEHOLD FAMILY QUESTIONNAIRE (HFQ) - SECTION E. HOUSING CHARACTERISTICS	Demographics	-1	1988-1994 Demographics				8
HFE8B	HFE8B	Pet lives here - a cat	Pet lives here - a cat	ADULT	HOUSEHOLD FAMILY QUESTIONNAIRE (HFQ) - SECTION E. HOUSING CHARACTERISTICS	Demographics	-1	1988-1994 Demographics				8
HFE8C	HFE8C	Pet lives here - a bird	Pet lives here - a bird	ADULT	HOUSEHOLD FAMILY QUESTIONNAIRE (HFQ) - SECTION E. HOUSING CHARACTERISTICS	Demographics	-1	1988-1994 Demographics				8
HFE8D	HFE8D	Pet lives here - a fish	Pet lives here - a fish	ADULT	HOUSEHOLD FAMILY QUESTIONNAIRE (HFQ) - SECTION E. HOUSING CHARACTERISTICS	Demographics	-1	1988-1994 Demographics				8
HFE8E	HFE8E	Pet lives here - other pet	Pet lives here - other pet	ADULT	HOUSEHOLD FAMILY QUESTIONNAIRE (HFQ) - SECTION E. HOUSING CHARACTERISTICS	Demographics	-1	1988-1994 Demographics				8
HFE9	HFE9	Was forced air heat used in past 12 mo	Was forced air heat used in past 12 mo	ADULT	HOUSEHOLD FAMILY QUESTIONNAIRE (HFQ) - SECTION E. HOUSING CHARACTERISTICS	Demographics	-1	1988-1994 Demographics				8
HFF10	HFF10	Any receive food stamps in last 12 month	Any receive food stamps in last 12 month	ADULT	HOUSEHOLD FAMILY QUESTIONNAIRE (HFQ) - SECTION F. FAMILY CHARACTERISTICS	Demographics	-1	1988-1994 Demographics				8
HFF11	HFF11	Any receive food stamps at present time	Any receive food stamps at present time	ADULT	HOUSEHOLD FAMILY QUESTIONNAIRE (HFQ) - SECTION F. FAMILY CHARACTERISTICS	Demographics	-1	1988-1994 Demographics				8
HFF12A	HFF12A	Any receive employment income,last month	Any receive employment income,last month	ADULT	HOUSEHOLD FAMILY QUESTIONNAIRE (HFQ) - SECTION F. FAMILY CHARACTERISTICS	Demographics	-1	1988-1994 Demographics				8
HFF12B	HFF12B	Receive employment income in last month	Receive employment income in last month	ADULT	HOUSEHOLD FAMILY QUESTIONNAIRE (HFQ) - SECTION F. FAMILY CHARACTERISTICS	Demographics	-1	1988-1994 Demographics				8
HFF13A	HFF13A	Anyone receive SS/RR pay in last month	Anyone receive SS/RR pay in last month	ADULT	HOUSEHOLD FAMILY QUESTIONNAIRE (HFQ) - SECTION F. FAMILY CHARACTERISTICS	Demographics	-1	1988-1994 Demographics				8
HFF13B	HFF13B	Receive SS/RR pay in last month	Receive SS/RR pay in last month	ADULT	HOUSEHOLD FAMILY QUESTIONNAIRE (HFQ) - SECTION F. FAMILY CHARACTERISTICS	Demographics	-1	1988-1994 Demographics				8
HFF13DA	HFF13DA	Reason getting SS/RR (phase 1)	Reason getting SS/RR (phase 1)	ADULT	HOUSEHOLD FAMILY QUESTIONNAIRE (HFQ) - SECTION F. FAMILY CHARACTERISTICS	Demographics	-1	1988-1994 Demographics				8
HFF13DB	HFF13DB	Reason getting SS/RR (phase 2)	Reason getting SS/RR (phase 2)	ADULT	HOUSEHOLD FAMILY QUESTIONNAIRE (HFQ) - SECTION F. FAMILY CHARACTERISTICS	Demographics	-1	1988-1994 Demographics				88
HFF13E	HFF13E	Another reason getting SS (phase 1)	Another reason getting SS (phase 1)	ADULT	HOUSEHOLD FAMILY QUESTIONNAIRE (HFQ) - SECTION F. FAMILY CHARACTERISTICS	Demographics	-1	1988-1994 Demographics				8
HFF14A	HFF14A	Any receive SSI pay, Federal, last month	Any receive SSI pay, Federal, last month	ADULT	HOUSEHOLD FAMILY QUESTIONNAIRE (HFQ) - SECTION F. FAMILY CHARACTERISTICS	Demographics	-1	1988-1994 Demographics				8
HFF14B	HFF14B	Receive SSI pay, Federal, in last month	Receive SSI pay, Federal, in last month	ADULT	HOUSEHOLD FAMILY QUESTIONNAIRE (HFQ) - SECTION F. FAMILY CHARACTERISTICS	Demographics	-1	1988-1994 Demographics				8
HFF14D	HFF14D	Recv separate SSI,welfare,past 4 mo(ph1)	Recv separate SSI,welfare,past 4 mo(ph1)	ADULT	HOUSEHOLD FAMILY QUESTIONNAIRE (HFQ) - SECTION F. FAMILY CHARACTERISTICS	Demographics	-1	1988-1994 Demographics				8
HFF15A	HFF15A	Any receive other pension/disabl,last mo	Any receive other pension/disabl,last mo	ADULT	HOUSEHOLD FAMILY QUESTIONNAIRE (HFQ) - SECTION F. FAMILY CHARACTERISTICS	Demographics	-1	1988-1994 Demographics				8
HFF15B	HFF15B	Receive other pension/disability,last mo	Receive other pension/disability,last mo	ADULT	HOUSEHOLD FAMILY QUESTIONNAIRE (HFQ) - SECTION F. FAMILY CHARACTERISTICS	Demographics	-1	1988-1994 Demographics				8
HFF16A	HFF16A	Any receive public asst/welfare, last mo	Any receive public asst/welfare, last mo	ADULT	HOUSEHOLD FAMILY QUESTIONNAIRE (HFQ) - SECTION F. FAMILY CHARACTERISTICS	Demographics	-1	1988-1994 Demographics				8
HFF16B	HFF16B	Receive public assist/welfare, last mo	Receive public assist/welfare, last mo	ADULT	HOUSEHOLD FAMILY QUESTIONNAIRE (HFQ) - SECTION F. FAMILY CHARACTERISTICS	Demographics	-1	1988-1994 Demographics				8
HFF16D	HFF16D	Anyone receive AFDC/ADC in last month	Anyone receive AFDC/ADC in last month	ADULT	HOUSEHOLD FAMILY QUESTIONNAIRE (HFQ) - SECTION F. FAMILY CHARACTERISTICS	Demographics	-1	1988-1994 Demographics				8
HFF16E	HFF16E	Receive AFDC/ADC in last month	Receive AFDC/ADC in last month	ADULT	HOUSEHOLD FAMILY QUESTIONNAIRE (HFQ) - SECTION F. FAMILY CHARACTERISTICS	Demographics	-1	1988-1994 Demographics				8
HFF17A	HFF17A	Anyone receive other income, last month	Anyone receive other income, last month	ADULT	HOUSEHOLD FAMILY QUESTIONNAIRE (HFQ) - SECTION F. FAMILY CHARACTERISTICS	Demographics	-1	1988-1994 Demographics				8
HFF17B	HFF17B	Receive other income in last month	Receive other income in last month	ADULT	HOUSEHOLD FAMILY QUESTIONNAIRE (HFQ) - SECTION F. FAMILY CHARACTERISTICS	Demographics	-1	1988-1994 Demographics				8
HFF18	HFF18	Total family 12 month income < $20,000	Total family 12 month income < $20,000	ADULT	HOUSEHOLD FAMILY QUESTIONNAIRE (HFQ) - SECTION F. FAMILY CHARACTERISTICS	Demographics	-1	1988-1994 Demographics				8
HFF20R	HFF20R	Total family income, last mo, group(ph1)	Total family income, last mo, group(ph1)	ADULT	HOUSEHOLD FAMILY QUESTIONNAIRE (HFQ) - SECTION F. FAMILY CHARACTERISTICS	Demographics	-1	1988-1994 Demographics				88
HFF4	HFF4	Do you have enough food to eat	Do you have enough food to eat	ADULT	HOUSEHOLD FAMILY QUESTIONNAIRE (HFQ) - SECTION F. FAMILY CHARACTERISTICS	Demographics	-1	1988-1994 Demographics				8
HFF5	HFF5	# days had no food/money in past month	# days had no food/money in past month	ADULT	HOUSEHOLD FAMILY QUESTIONNAIRE (HFQ) - SECTION F. FAMILY CHARACTERISTICS	Demographics	-1	1988-1994 Demographics				88
HFF6A	HFF6A	Reason no food: transportation problems	Reason no food: transportation problems	ADULT	HOUSEHOLD FAMILY QUESTIONNAIRE (HFQ) - SECTION F. FAMILY CHARACTERISTICS	Demographics	-1	1988-1994 Demographics				8
HFF6B	HFF6B	Reason no food: no working appliances	Reason no food: no working appliances	ADULT	HOUSEHOLD FAMILY QUESTIONNAIRE (HFQ) - SECTION F. FAMILY CHARACTERISTICS	Demographics	-1	1988-1994 Demographics				8
HFF6C	HFF6C	Reason no food: no money/food stamps/WIC	Reason no food: no money/food stamps/WIC	ADULT	HOUSEHOLD FAMILY QUESTIONNAIRE (HFQ) - SECTION F. FAMILY CHARACTERISTICS	Demographics	-1	1988-1994 Demographics				8
HFF6D	HFF6D	Reason no food: other reason	Reason no food: other reason	ADULT	HOUSEHOLD FAMILY QUESTIONNAIRE (HFQ) - SECTION F. FAMILY CHARACTERISTICS	Demographics	-1	1988-1994 Demographics				8
HFF7	HFF7	Cut meal size, no money/food, past month	Cut meal size, no money/food, past month	ADULT	HOUSEHOLD FAMILY QUESTIONNAIRE (HFQ) - SECTION F. FAMILY CHARACTERISTICS	Demographics	-1	1988-1994 Demographics				8
HFF8	HFF8	Cut child's meal size, no money, past mo	Cut child's meal size, no money, past mo	ADULT	HOUSEHOLD FAMILY QUESTIONNAIRE (HFQ) - SECTION F. FAMILY CHARACTERISTICS	Demographics	-1	1988-1994 Demographics				8
HFF9	HFF9	Any receive benefits from WIC in last mo	Any receive benefits from WIC in last mo	ADULT	HOUSEHOLD FAMILY QUESTIONNAIRE (HFQ) - SECTION F. FAMILY CHARACTERISTICS	Demographics	-1	1988-1994 Demographics				8
HFHEMPL	HFHEMPL	Family refer person employed, past 2 wks	Family refer person employed, past 2 wks	ADULT	HOUSEHOLD FAMILY QUESTIONNAIRE (HFQ) - DATA FOR FAMILY REFERENCE PERSON	Demographics	-1	1988-1994 Demographics				8
HFHMLSV	HFHMLSV	Family reference person military service	Family reference person military service	ADULT	HOUSEHOLD FAMILY QUESTIONNAIRE (HFQ) - DATA FOR FAMILY REFERENCE PERSON	Demographics	-1	1988-1994 Demographics				8
HFHSEQN	HFHSEQN	Family reference person sequence number	Family reference person sequence number	ADULT	HOUSEHOLD FAMILY QUESTIONNAIRE (HFQ) - DATA FOR FAMILY REFERENCE PERSON	Demographics	-1	1988-1994 Demographics			*Need to check if this is equivalent to SEQN	88888
HFINTVR	HFINTVR	Family interviewer number	Family interviewer number	ADULT	HOUSEHOLD FAMILY QUESTIONNAIRE (HFQ) - GENERAL INFORMATION	Demographics	-1	1988-1994 Demographics				8888
HFINTVR	HFINTVR	Family interviewer number	Family interviewer number	YOUTH		Demographics	-1	1988-1994 Demographics				8888
HFRELR	HFRELR	Respondent relationship to refer person	Respondent relationship to refer person	ADULT	HOUSEHOLD FAMILY QUESTIONNAIRE (HFQ) - DATA FOR RESPONDENT TO FAMILY QUESTIONNAIRE	Demographics	-1	1988-1994 Demographics				88
HFVERS	HFVERS	Version of household family quex	Version of household family quex	ADULT	HOUSEHOLD FAMILY QUESTIONNAIRE (HFQ) - GENERAL INFORMATION	Demographics	-1	1988-1994 Demographics
HFVERS	HFVERS	Version of household family quex	Version of household family quex	YOUTH		Demographics	-1	1988-1994 Demographics
HSAGEU	HSAGEU	Age of the participant at the time of screening - unit	Age of the participant at the time of screening - unit	ADULT	HOUSEHOLD SCREENER QUESTIONNAIRE (HSQ) - GENERAL INFORMATION	Demographics	-1	1988-1994 Demographics			*Note: Unit for adult values (i.e. HSAGEU) are only in years; See page 69 of https://wwwn.cdc.gov/nchs/data/nhanes3/1a/ADULT-acc.pdf
HSAGEU	HSAGEU	Age at interview (screener) - unit	Age of the participant at the time of screening - unit	YOUTH		Demographics	-1	1988-1994 Demographics
HSAITMOR	HSAITMOR	Best age in months at date of screening.	Best age in months at date of screening. Birthday between interview and examination is not accounted.	ADULT	HOUSEHOLD SCREENER QUESTIONNAIRE (HSQ) - GENERAL INFORMATION	Demographics	-1	1988-1994 Demographics
HSAITMOR	HSAITMOR	Age in months at interview (screener)	Best age in months at date of screening. Birthday between interview and examination is not accounted.	YOUTH		Demographics	-1	1988-1994 Demographics
HSDOIMO	HSDOIMO	Date of screener: month	Date of screener: month	ADULT	HOUSEHOLD SCREENER QUESTIONNAIRE (HSQ) - GENERAL INFORMATION	Demographics	-1	1988-1994 Demographics
HSDOIMO	HSDOIMO	Date of screener: month	Date of screener: month	YOUTH		Demographics	-1	1988-1994 Demographics
HXPSESSR	HXPSESSR	Session for home examination	Session for home examination	ADULT	HOUSEHOLD YOUTH QUESTIONNAIRE (HYQ) - HOME EXAMINATION GENERAL INFORMATION	Demographics	-1	1988-1994 Demographics				8
HXPSESSR	HXPSESSR	Session for home examination	Session for home examination	YOUTH		Demographics	-1	1988-1994 Demographics				8
HXPTIDW	HXPTIDW	Day of week of home exam	Day of week of home exam	ADULT	HOUSEHOLD YOUTH QUESTIONNAIRE (HYQ) - HOME EXAMINATION GENERAL INFORMATION	Demographics	-1	1988-1994 Demographics
HXPTIDW	HXPTIDW	Day of week of home exam	Day of week of home exam	YOUTH		Demographics	-1	1988-1994 Demographics
HXPTIMO	HXPTIMO	Date of home exam: month	Date of home exam: month	ADULT	HOUSEHOLD YOUTH QUESTIONNAIRE (HYQ) - HOME EXAMINATION GENERAL INFORMATION	Demographics	-1	1988-1994 Demographics
HXPTIMO	HXPTIMO	Date of home exam: month	Date of home exam: month	YOUTH		Demographics	-1	1988-1994 Demographics
HYAITMO	HYAITMO	Age in months at youth interview	Age in months at youth interview	ADULT	HOUSEHOLD YOUTH QUESTIONNAIRE (HYQ) - GENERAL INFORMATION	Demographics	-1	1988-1994 Demographics				8888
HYAITMO	HYAITMO	Age in months at youth interview	Age in months at youth interview	YOUTH		Demographics	-1	1988-1994 Demographics				8888
HFF19R	INDFMIN2	Total family income (reported as a range value in dollars)	Total family income (reported as a range value in dollars)	ADULT	HOUSEHOLD FAMILY QUESTIONNAIRE (HFQ) - SECTION F. FAMILY CHARACTERISTICS	Demographics	-1	1988-1994 Demographics	1	INDFMIN2	*Note: NHANES III only separates up to 50K; any income bracket over 50K+ is placed into the "$50,000 and over" category	88
INDFMINC	INDFMIN2	Total family income (reported as a range value in dollars)	Total family income (reported as a range value in dollars)	DEMO	Demographic Variables & Sample Weights	Demographics	1	1999-2000 Demographics	1	INDFMIN2
INDFMINC	INDFMIN2	Total family income (reported as a range value in dollars)	Total family income (reported as a range value in dollars)	DEMO_B	Demographic Variables & Sample Weights	Demographics	2	2001-2002 Demographics	1	INDFMIN2
INDFMINC	INDFMIN2	Total family income (reported as a range value in dollars)	Total family income (reported as a range value in dollars)	DEMO_C	Demographic Variables & Sample Weights	Demographics	3	2003-2004 Demographics	1	INDFMIN2
INDFMINC	INDFMIN2	Total family income (reported as a range value in dollars)	Total family income (reported as a range value in dollars)	DEMO_D	Demographic Variables & Sample Weights	Demographics	4	2005-2006 Demographics	1	INDFMIN2
INDFMIN2	INDFMIN2	Total family income (reported as a range value in dollars)	Total family income (reported as a range value in dollars)	DEMO_E	Demographic Variables & Sample Weights	Demographics	5	2007-2008 Demographics
INDFMIN2	INDFMIN2	Total family income (reported as a range value in dollars)	Total family income (reported as a range value in dollars)	DEMO_F	Demographic Variables & Sample Weights	Demographics	6	2009-2010 Demographics
INDFMIN2	INDFMIN2	Total family income (reported as a range value in dollars)	Total family income (reported as a range value in dollars)	DEMO_G	Demographic Variables & Sample Weights	Demographics	7	2011-2012 Demographics
INDFMIN2	INDFMIN2	Total family income (reported as a range value in dollars)	Total family income (reported as a range value in dollars)	DEMO_H	Demographic Variables and Sample Weights	Demographics	8	2013-2014 Demographics
INDFMIN2	INDFMIN2	Total family income (reported as a range value in dollars)	Total family income (reported as a range value in dollars)	DEMO_I	Demographic Variables and Sample Weights	Demographics	9	2015-2016 Demographics
INDFMIN2	INDFMIN2	Total family income (reported as a range value in dollars)	Total family income (reported as a range value in dollars)	DEMO_J	Demographic Variables and Sample Weights	Demographics	10	2017-2018 Demographics
DMPPIR	INDFMPIR	Poverty income ratio (PIR) - a ratio of family income to poverty threshold	Poverty income ratio (PIR) - a ratio of family income to poverty threshold	ADULT	HOUSEHOLD SCREENER QUESTIONNAIRE (HSQ) - GENERAL INFORMATION	Demographics	-1	1988-1994 Demographics	1	INDFMPIR	Poverty Income Ratio (unimputed income)	888888
DMPPIR	INDFMPIR	Poverty Income Ratio (unimputed income)	Poverty income ratio (PIR) - a ratio of family income to poverty threshold	YOUTH		Demographics	-1	1988-1994 Demographics	1	INDFMPIR	Poverty Income Ratio (unimputed income)	888888
INDFMPIR	INDFMPIR	Poverty income ratio (PIR) - a ratio of family income to poverty threshold	Poverty income ratio (PIR) - a ratio of family income to poverty threshold	DEMO	Demographic Variables & Sample Weights	Demographics	1	1999-2000 Demographics
INDFMPIR	INDFMPIR	Poverty income ratio (PIR) - a ratio of family income to poverty threshold	Poverty income ratio (PIR) - a ratio of family income to poverty threshold	DEMO_B	Demographic Variables & Sample Weights	Demographics	2	2001-2002 Demographics
INDFMPIR	INDFMPIR	Poverty income ratio (PIR) - a ratio of family income to poverty threshold	Poverty income ratio (PIR) - a ratio of family income to poverty threshold	DEMO_C	Demographic Variables & Sample Weights	Demographics	3	2003-2004 Demographics
INDFMPIR	INDFMPIR	Poverty income ratio (PIR) - a ratio of family income to poverty threshold	Poverty income ratio (PIR) - a ratio of family income to poverty threshold	DEMO_D	Demographic Variables & Sample Weights	Demographics	4	2005-2006 Demographics
INDFMPIR	INDFMPIR	Poverty income ratio (PIR) - a ratio of family income to poverty threshold	Poverty income ratio (PIR) - a ratio of family income to poverty threshold	DEMO_E	Demographic Variables & Sample Weights	Demographics	5	2007-2008 Demographics
INDFMPIR	INDFMPIR	Poverty income ratio (PIR) - a ratio of family income to poverty threshold	Poverty income ratio (PIR) - a ratio of family income to poverty threshold	DEMO_F	Demographic Variables & Sample Weights	Demographics	6	2009-2010 Demographics
INDFMPIR	INDFMPIR	Poverty income ratio (PIR) - a ratio of family income to poverty threshold	Poverty income ratio (PIR) - a ratio of family income to poverty threshold	DEMO_G	Demographic Variables & Sample Weights	Demographics	7	2011-2012 Demographics
INDFMPIR	INDFMPIR	Poverty income ratio (PIR) - a ratio of family income to poverty threshold	Poverty income ratio (PIR) - a ratio of family income to poverty threshold	DEMO_H	Demographic Variables and Sample Weights	Demographics	8	2013-2014 Demographics
INDFMPIR	INDFMPIR	Poverty income ratio (PIR) - a ratio of family income to poverty threshold	Poverty income ratio (PIR) - a ratio of family income to poverty threshold	DEMO_I	Demographic Variables and Sample Weights	Demographics	9	2015-2016 Demographics
INDFMPIR	INDFMPIR	Poverty income ratio (PIR) - a ratio of family income to poverty threshold	Poverty income ratio (PIR) - a ratio of family income to poverty threshold	DEMO_J	Demographic Variables and Sample Weights	Demographics	10	2017-2018 Demographics
INDHHINC	INDHHIN2	Total household income (reported as a range value in dollars)	Total household income (reported as a range value in dollars)	DEMO	Demographic Variables & Sample Weights	Demographics	1	1999-2000 Demographics	1	INDHHIN2
INDHHINC	INDHHIN2	Total household income (reported as a range value in dollars)	Total household income (reported as a range value in dollars)	DEMO_B	Demographic Variables & Sample Weights	Demographics	2	2001-2002 Demographics	1	INDHHIN2
INDHHINC	INDHHIN2	Total household income (reported as a range value in dollars)	Total household income (reported as a range value in dollars)	DEMO_C	Demographic Variables & Sample Weights	Demographics	3	2003-2004 Demographics	1	INDHHIN2
INDHHINC	INDHHIN2	Total household income (reported as a range value in dollars)	Total household income (reported as a range value in dollars)	DEMO_D	Demographic Variables & Sample Weights	Demographics	4	2005-2006 Demographics	1	INDHHIN2
INDHHIN2	INDHHIN2	Total household income (reported as a range value in dollars)	Total household income (reported as a range value in dollars)	DEMO_E	Demographic Variables & Sample Weights	Demographics	5	2007-2008 Demographics
INDHHIN2	INDHHIN2	Total household income (reported as a range value in dollars)	Total household income (reported as a range value in dollars)	DEMO_F	Demographic Variables & Sample Weights	Demographics	6	2009-2010 Demographics
INDHHIN2	INDHHIN2	Total household income (reported as a range value in dollars)	Total household income (reported as a range value in dollars)	DEMO_G	Demographic Variables & Sample Weights	Demographics	7	2011-2012 Demographics
INDHHIN2	INDHHIN2	Total household income (reported as a range value in dollars)	Total household income (reported as a range value in dollars)	DEMO_H	Demographic Variables and Sample Weights	Demographics	8	2013-2014 Demographics
INDHHIN2	INDHHIN2	Total household income (reported as a range value in dollars)	Total household income (reported as a range value in dollars)	DEMO_I	Demographic Variables and Sample Weights	Demographics	9	2015-2016 Demographics
INDHHIN2	INDHHIN2	Total household income (reported as a range value in dollars)	Total household income (reported as a range value in dollars)	DEMO_J	Demographic Variables and Sample Weights	Demographics	10	2017-2018 Demographics
MIAINTRP	MIAINTRP	Was an interpreter used to conduct the MEC CAPI interview?	Was an interpreter used to conduct the MEC CAPI interview?	DEMO_C	Demographic Variables & Sample Weights	Demographics	3	2003-2004 Demographics
MIAINTRP	MIAINTRP	Was an interpreter used to conduct the MEC CAPI interview?	Was an interpreter used to conduct the MEC CAPI interview?	DEMO_D	Demographic Variables & Sample Weights	Demographics	4	2005-2006 Demographics
MIAINTRP	MIAINTRP	Was an interpreter used to conduct the MEC CAPI interview?	Was an interpreter used to conduct the MEC CAPI interview?	DEMO_E	Demographic Variables & Sample Weights	Demographics	5	2007-2008 Demographics
MIAINTRP	MIAINTRP	Was an interpreter used to conduct the MEC CAPI interview?	Was an interpreter used to conduct the MEC CAPI interview?	DEMO_F	Demographic Variables & Sample Weights	Demographics	6	2009-2010 Demographics
MIAINTRP	MIAINTRP	Was an interpreter used to conduct the MEC CAPI interview?	Was an interpreter used to conduct the MEC CAPI interview?	DEMO_G	Demographic Variables & Sample Weights	Demographics	7	2011-2012 Demographics
MIAINTRP	MIAINTRP	Was an interpreter used to conduct the MEC CAPI interview?	Was an interpreter used to conduct the MEC CAPI interview?	DEMO_H	Demographic Variables and Sample Weights	Demographics	8	2013-2014 Demographics
MIAINTRP	MIAINTRP	Was an interpreter used to conduct the MEC CAPI interview?	Was an interpreter used to conduct the MEC CAPI interview?	DEMO_I	Demographic Variables and Sample Weights	Demographics	9	2015-2016 Demographics
MIAINTRP	MIAINTRP	Was an interpreter used to conduct the MEC CAPI interview?	Was an interpreter used to conduct the MEC CAPI interview?	DEMO_J	Demographic Variables and Sample Weights	Demographics	10	2017-2018 Demographics
MXPLANG	MIALANG	Language used by SP in MEC	Language of the CAPI MEC Interview Instrument	ADULT	HOUSEHOLD YOUTH QUESTIONNAIRE (HYQ) - MEC EXAMINATION GENERAL INFORMATION	Demographics	-1	1988-1994 Demographics	1	MIALANG
MXPLANG	MIALANG	Language used by SP in MEC	Language of the CAPI MEC Interview Instrument	YOUTH		Demographics	-1	1988-1994 Demographics	1	MIALANG
MIALANG	MIALANG	Language of the CAPI MEC Interview Instrument	Language of the CAPI MEC Interview Instrument	DEMO_C	Demographic Variables & Sample Weights	Demographics	3	2003-2004 Demographics
MIALANG	MIALANG	Language of the CAPI MEC Interview Instrument	Language of the CAPI MEC Interview Instrument	DEMO_D	Demographic Variables & Sample Weights	Demographics	4	2005-2006 Demographics
MIALANG	MIALANG	Language of the CAPI MEC Interview Instrument	Language of the CAPI MEC Interview Instrument	DEMO_E	Demographic Variables & Sample Weights	Demographics	5	2007-2008 Demographics
MIALANG	MIALANG	Language of the CAPI MEC Interview Instrument	Language of the CAPI MEC Interview Instrument	DEMO_F	Demographic Variables & Sample Weights	Demographics	6	2009-2010 Demographics
MIALANG	MIALANG	Language of the MEC CAPI Interview Instrument	Language of the CAPI MEC Interview Instrument	DEMO_G	Demographic Variables & Sample Weights	Demographics	7	2011-2012 Demographics
MIALANG	MIALANG	Language of the MEC CAPI Interview Instrument	Language of the CAPI MEC Interview Instrument	DEMO_H	Demographic Variables and Sample Weights	Demographics	8	2013-2014 Demographics
MIALANG	MIALANG	Language of the MEC CAPI Interview Instrument	Language of the CAPI MEC Interview Instrument	DEMO_I	Demographic Variables and Sample Weights	Demographics	9	2015-2016 Demographics
MIALANG	MIALANG	Language of the MEC CAPI Interview Instrument	Language of the CAPI MEC Interview Instrument	DEMO_J	Demographic Variables and Sample Weights	Demographics	10	2017-2018 Demographics
MIAPROXY	MIAPROXY	Was a Proxy respondent used in conducting the MEC CAPI Interview?	Was a Proxy respondent used in conducting the MEC CAPI Interview?	DEMO_C	Demographic Variables & Sample Weights	Demographics	3	2003-2004 Demographics
MIAPROXY	MIAPROXY	Was a Proxy respondent used in conducting the MEC CAPI Interview?	Was a Proxy respondent used in conducting the MEC CAPI Interview?	DEMO_D	Demographic Variables & Sample Weights	Demographics	4	2005-2006 Demographics
MIAPROXY	MIAPROXY	Was a Proxy respondent used in conducting the MEC CAPI Interview?	Was a Proxy respondent used in conducting the MEC CAPI Interview?	DEMO_E	Demographic Variables & Sample Weights	Demographics	5	2007-2008 Demographics
MIAPROXY	MIAPROXY	Was a Proxy respondent used in conducting the MEC CAPI Interview?	Was a Proxy respondent used in conducting the MEC CAPI Interview?	DEMO_F	Demographic Variables & Sample Weights	Demographics	6	2009-2010 Demographics
MIAPROXY	MIAPROXY	Was a Proxy respondent used in conducting the MEC CAPI Interview?	Was a Proxy respondent used in conducting the MEC CAPI Interview?	DEMO_G	Demographic Variables & Sample Weights	Demographics	7	2011-2012 Demographics
MIAPROXY	MIAPROXY	Was a Proxy respondent used in conducting the MEC CAPI Interview?	Was a Proxy respondent used in conducting the MEC CAPI Interview?	DEMO_H	Demographic Variables and Sample Weights	Demographics	8	2013-2014 Demographics
MIAPROXY	MIAPROXY	Was a Proxy respondent used in conducting the MEC CAPI Interview?	Was a Proxy respondent used in conducting the MEC CAPI Interview?	DEMO_I	Demographic Variables and Sample Weights	Demographics	9	2015-2016 Demographics
MIAPROXY	MIAPROXY	Was a Proxy respondent used in conducting the MEC CAPI Interview?	Was a Proxy respondent used in conducting the MEC CAPI Interview?	DEMO_J	Demographic Variables and Sample Weights	Demographics	10	2017-2018 Demographics
MXPSESSR	MXPSESSR	Session for MEC examination	Session for MEC examination	ADULT	HOUSEHOLD YOUTH QUESTIONNAIRE (HYQ) - MEC EXAMINATION GENERAL INFORMATION	Demographics	-1	1988-1994 Demographics
MXPSESSR	MXPSESSR	Session for MEC examination	Session for MEC examination	YOUTH		Demographics	-1	1988-1994 Demographics
MXPTIDW	MXPTIDW	Day of week of MEC exam	Day of week of MEC exam	ADULT	HOUSEHOLD YOUTH QUESTIONNAIRE (HYQ) - MEC EXAMINATION GENERAL INFORMATION	Demographics	-1	1988-1994 Demographics
MXPTIDW	MXPTIDW	Day of week of MEC exam	Day of week of MEC exam	YOUTH		Demographics	-1	1988-1994 Demographics
MXPTIMO	MXPTIMO	Date of MEC exam time in: month	Date of MEC exam time in: month	ADULT	HOUSEHOLD YOUTH QUESTIONNAIRE (HYQ) - MEC EXAMINATION GENERAL INFORMATION	Demographics	-1	1988-1994 Demographics
MXPTIMO	MXPTIMO	Date of MEC exam time in: month	Date of MEC exam time in: month	YOUTH		Demographics	-1	1988-1994 Demographics
HSSEX	RIAGENDR	Sex	Gender of the participant.	ADULT	HOUSEHOLD SCREENER QUESTIONNAIRE (HSQ) - GENERAL INFORMATION	Demographics	-1	1988-1994 Demographics	1	RIAGENDR
HSSEX	RIAGENDR	Sex	Gender of the participant.	YOUTH		Demographics	-1	1988-1994 Demographics	1	RIAGENDR
RIAGENDR	RIAGENDR	Gender of the participant.	Gender of the participant.	DEMO	Demographic Variables & Sample Weights	Demographics	1	1999-2000 Demographics
RIAGENDR	RIAGENDR	Gender of the participant.	Gender of the participant.	DEMO_B	Demographic Variables & Sample Weights	Demographics	2	2001-2002 Demographics
RIAGENDR	RIAGENDR	Gender of the participant.	Gender of the participant.	DEMO_C	Demographic Variables & Sample Weights	Demographics	3	2003-2004 Demographics
RIAGENDR	RIAGENDR	Gender of the participant.	Gender of the participant.	DEMO_D	Demographic Variables & Sample Weights	Demographics	4	2005-2006 Demographics
RIAGENDR	RIAGENDR	Gender of the participant.	Gender of the participant.	DEMO_E	Demographic Variables & Sample Weights	Demographics	5	2007-2008 Demographics
RIAGENDR	RIAGENDR	Gender of the participant.	Gender of the participant.	DEMO_F	Demographic Variables & Sample Weights	Demographics	6	2009-2010 Demographics
RIAGENDR	RIAGENDR	Gender of the participant.	Gender of the participant.	DEMO_G	Demographic Variables & Sample Weights	Demographics	7	2011-2012 Demographics
RIAGENDR	RIAGENDR	Gender of the participant.	Gender of the participant.	DEMO_H	Demographic Variables and Sample Weights	Demographics	8	2013-2014 Demographics
RIAGENDR	RIAGENDR	Gender of the participant.	Gender of the participant.	DEMO_I	Demographic Variables and Sample Weights	Demographics	9	2015-2016 Demographics
RIAGENDR	RIAGENDR	Gender of the participant.	Gender of the participant.	DEMO_J	Demographic Variables and Sample Weights	Demographics	10	2017-2018 Demographics
HXPAXTMR	RIDAGEMN	Best age in months at date of screening. (Age in months at home exam)	Best age in months at date of screening.	ADULT	HOUSEHOLD YOUTH QUESTIONNAIRE (HYQ) - HOME EXAMINATION GENERAL INFORMATION	Demographics	-1	1988-1994 Demographics	1	RIDAGEMN	Note: "The status codes for a small number of sample persons who were interviewed in their homes, but not examined, were recoded and these individuals are included in the “interviewed only” category." https://wwwn.cdc.gov/Nchs/Nhanes/1999-2000/DEMO.htm#RIDEXMON
HXPAXTMR	RIDAGEMN	Best age in months at date of screening. (Age in months at home exam)	Best age in months at date of screening.	YOUTH		Demographics	-1	1988-1994 Demographics	1	RIDAGEMN
RIDAGEMN	RIDAGEMN	Best age in months at date of screening for individuals under 85 years of age.	Best age in months at date of screening.	DEMO	Demographic Variables & Sample Weights	Demographics	1	1999-2000 Demographics
RIDAGEMN	RIDAGEMN	Best age in months at date of screening for individuals under 85 years of age.	Best age in months at date of screening.	DEMO_B	Demographic Variables & Sample Weights	Demographics	2	2001-2002 Demographics
RIDAGEMN	RIDAGEMN	Best age in months at date of screening for individuals under 85 years of age.	Best age in months at date of screening.	DEMO_C	Demographic Variables & Sample Weights	Demographics	3	2003-2004 Demographics
RIDAGEMN	RIDAGEMN	Best age in months at date of screening for individuals under 85 years of age.	Best age in months at date of screening.	DEMO_D	Demographic Variables & Sample Weights	Demographics	4	2005-2006 Demographics
RIDAGEMN	RIDAGEMN	Best age in months at date of screening for individuals under 80 years of age.	Best age in months at date of screening.	DEMO_E	Demographic Variables & Sample Weights	Demographics	5	2007-2008 Demographics
RIDAGEMN	RIDAGEMN	Best age in months at date of screening for individuals under 80 years of age.	Best age in months at date of screening.	DEMO_F	Demographic Variables & Sample Weights	Demographics	6	2009-2010 Demographics
RIDAGEMN	RIDAGEMN	Best age in months at date of screening for individuals under 80 years of age.	Best age in months at date of screening.	DEMO_G	Demographic Variables & Sample Weights	Demographics	7	2011-2012 Demographics
RIDAGEMN	RIDAGEMN	Best age in months at date of screening for individuals under 80 years of age.	Best age in months at date of screening.	DEMO_H	Demographic Variables and Sample Weights	Demographics	8	2013-2014 Demographics
RIDAGEMN	RIDAGEMN	Best age in months at date of screening for individuals under 80 years of age.	Best age in months at date of screening.	DEMO_I	Demographic Variables and Sample Weights	Demographics	9	2015-2016 Demographics
RIDAGEMN	RIDAGEMN	Best age in months at date of screening for individuals under 80 years of age.	Best age in months at date of screening.	DEMO_J	Demographic Variables and Sample Weights	Demographics	10	2017-2018 Demographics
HSAGEIR	RIDAGEYR	Age at of the participant at the time of screening - qty	Age in years of the participant at the time of screening.	ADULT	HOUSEHOLD SCREENER QUESTIONNAIRE (HSQ) - GENERAL INFORMATION	Demographics	-1	1988-1994 Demographics	1	RIDAGEYR	*Note: Unit for adult values (i.e. HSAGEU) are only in years; See page 69 of https://wwwn.cdc.gov/nchs/data/nhanes3/1a/ADULT-acc.pdf
HSAGEIR	RIDAGEYR	Age at interview (screener) - qty	Age in years of the participant at the time of screening.	YOUTH		Demographics	-1	1988-1994 Demographics	1	RIDAGEYR
RIDAGEYR	RIDAGEYR	Age in years of the participant at the time of screening. Individuals 80 and over are topcoded at 80 years of age.	Age in years of the participant at the time of screening.	DEMO	Demographic Variables & Sample Weights	Demographics	1	1999-2000 Demographics
RIDAGEYR	RIDAGEYR	Age in years of the participant at the time of screening. Individuals 80 and over are topcoded at 80 years of age.	Age in years of the participant at the time of screening.	DEMO_B	Demographic Variables & Sample Weights	Demographics	2	2001-2002 Demographics
RIDAGEYR	RIDAGEYR	Age in years of the participant at the time of screening. Individuals 80 and over are topcoded at 80 years of age.	Age in years of the participant at the time of screening.	DEMO_C	Demographic Variables & Sample Weights	Demographics	3	2003-2004 Demographics
RIDAGEYR	RIDAGEYR	Age in years of the participant at the time of screening. Individuals 80 and over are topcoded at 80 years of age.	Age in years of the participant at the time of screening.	DEMO_D	Demographic Variables & Sample Weights	Demographics	4	2005-2006 Demographics
RIDAGEYR	RIDAGEYR	Age in years of the participant at the time of screening. Individuals 80 and over are topcoded at 80 years of age.	Age in years of the participant at the time of screening.	DEMO_E	Demographic Variables & Sample Weights	Demographics	5	2007-2008 Demographics
RIDAGEYR	RIDAGEYR	Age in years of the participant at the time of screening. Individuals 80 and over are topcoded at 80 years of age.	Age in years of the participant at the time of screening.	DEMO_F	Demographic Variables & Sample Weights	Demographics	6	2009-2010 Demographics
RIDAGEYR	RIDAGEYR	Age in years of the participant at the time of screening. Individuals 80 and over are topcoded at 80 years of age.	Age in years of the participant at the time of screening.	DEMO_G	Demographic Variables & Sample Weights	Demographics	7	2011-2012 Demographics
RIDAGEYR	RIDAGEYR	Age in years of the participant at the time of screening. Individuals 80 and over are topcoded at 80 years of age.	Age in years of the participant at the time of screening.	DEMO_H	Demographic Variables and Sample Weights	Demographics	8	2013-2014 Demographics
RIDAGEYR	RIDAGEYR	Age in years of the participant at the time of screening. Individuals 80 and over are topcoded at 80 years of age.	Age in years of the participant at the time of screening.	DEMO_I	Demographic Variables and Sample Weights	Demographics	9	2015-2016 Demographics
RIDAGEYR	RIDAGEYR	Age in years of the participant at the time of screening. Individuals 80 and over are topcoded at 80 years of age.	Age in years of the participant at the time of screening.	DEMO_J	Demographic Variables and Sample Weights	Demographics	10	2017-2018 Demographics
MXPAXTMR	RIDEXAGM	Age in months of the participant at the time of MEC examination.	Age in months of the participant at the time of MEC examination.	ADULT	HOUSEHOLD YOUTH QUESTIONNAIRE (HYQ) - MEC EXAMINATION GENERAL INFORMATION	Demographics	-1	1988-1994 Demographics	1	RIDEXAGM	Note: "The status codes for a small number of sample persons who were interviewed in their homes, but not examined, were recoded and these individuals are included in the “interviewed only” category." https://wwwn.cdc.gov/Nchs/Nhanes/1999-2000/DEMO.htm#RIDEXMON
MXPAXTMR	RIDEXAGM	Age in months at MEC exam	Age in months of the participant at the time of MEC examination.	YOUTH		Demographics	-1	1988-1994 Demographics	1	RIDEXAGM
RIDAGEEX	RIDEXAGM	Age in months of the participant at the time of examination. Reported for persons aged 19 years or younger at the time of examination.	Age in months of the participant at the time of MEC examination.	DEMO	Demographic Variables & Sample Weights	Demographics	1	1999-2000 Demographics	1	RIDEXAGM
RIDAGEEX	RIDEXAGM	Age in months of the participant at the time of examination. Reported for persons aged 19 years or younger at the time of examination.	Age in months of the participant at the time of MEC examination.	DEMO_B	Demographic Variables & Sample Weights	Demographics	2	2001-2002 Demographics	1	RIDEXAGM
RIDAGEEX	RIDEXAGM	Age in months of the participant at the time of examination. Reported for persons aged 19 years or younger at the time of examination.	Age in months of the participant at the time of MEC examination.	DEMO_C	Demographic Variables & Sample Weights	Demographics	3	2003-2004 Demographics	1	RIDEXAGM
RIDAGEEX	RIDEXAGM	Age in months of the participant at the time of examination. Reported for persons aged 19 years or younger at the time of examination.	Age in months of the participant at the time of MEC examination.	DEMO_D	Demographic Variables & Sample Weights	Demographics	4	2005-2006 Demographics	1	RIDEXAGM
RIDAGEEX	RIDEXAGM	Age in months of the participant at the time of examination. Reported for persons aged 19 years or younger at the time of examination.	Age in months of the participant at the time of MEC examination.	DEMO_E	Demographic Variables & Sample Weights	Demographics	5	2007-2008 Demographics	1	RIDEXAGM
RIDAGEEX	RIDEXAGM	Age in months of the participant at the time of examination. Reported for persons aged 19 years or younger at the time of examination.	Age in months of the participant at the time of MEC examination.	DEMO_F	Demographic Variables & Sample Weights	Demographics	6	2009-2010 Demographics	1	RIDEXAGM
RIDEXAGM	RIDEXAGM	Age in months of the participant at the time of examination. Reported for persons aged 19 years or younger at the time of examination.	Age in months of the participant at the time of MEC examination.	DEMO_G	Demographic Variables & Sample Weights	Demographics	7	2011-2012 Demographics
RIDEXAGM	RIDEXAGM	Age in months of the participant at the time of examination. Reported for persons aged 19 years or younger at the time of examination.	Age in months of the participant at the time of MEC examination.	DEMO_H	Demographic Variables and Sample Weights	Demographics	8	2013-2014 Demographics
RIDEXAGM	RIDEXAGM	Age in months of the participant at the time of examination. Reported for persons aged 19 years or younger at the time of examination.	Age in months of the participant at the time of MEC examination.	DEMO_I	Demographic Variables and Sample Weights	Demographics	9	2015-2016 Demographics
RIDEXAGM	RIDEXAGM	Age in months of the participant at the time of examination. Reported for persons aged 19 years or younger at the time of examination.	Age in months of the participant at the time of MEC examination.	DEMO_J	Demographic Variables and Sample Weights	Demographics	10	2017-2018 Demographics
RIDEXAGY	RIDEXAGY	Age in years of the participant at the time of examination. Reported for persons aged 2-19 years at the time of screening.	Age in years of the participant at the time of examination. Reported for persons aged 2-19 years at the time of screening.	DEMO_G	Demographic Variables & Sample Weights	Demographics	7	2011-2012 Demographics
RIDEXMON	RIDEXMON	Six month time period when the examination was performed - two categories: November 1 through April 30, May 1 through October 31.	Six month time period when the examination was performed - two categories: November 1 through April 30, May 1 through October 31.	DEMO	Demographic Variables & Sample Weights	Demographics	1	1999-2000 Demographics
RIDEXMON	RIDEXMON	Six month time period when the examination was performed - two categories: November 1 through April 30, May 1 through October 31.	Six month time period when the examination was performed - two categories: November 1 through April 30, May 1 through October 31.	DEMO_B	Demographic Variables & Sample Weights	Demographics	2	2001-2002 Demographics
RIDEXMON	RIDEXMON	Six month time period when the examination was performed - two categories: November 1 through April 30, May 1 through October 31.	Six month time period when the examination was performed - two categories: November 1 through April 30, May 1 through October 31.	DEMO_C	Demographic Variables & Sample Weights	Demographics	3	2003-2004 Demographics
RIDEXMON	RIDEXMON	Six month time period when the examination was performed - two categories: November 1 through April 30, May 1 through October 31.	Six month time period when the examination was performed - two categories: November 1 through April 30, May 1 through October 31.	DEMO_D	Demographic Variables & Sample Weights	Demographics	4	2005-2006 Demographics
RIDEXMON	RIDEXMON	Six month time period when the examination was performed - two categories: November 1 through April 30, May 1 through October 31.	Six month time period when the examination was performed - two categories: November 1 through April 30, May 1 through October 31.	DEMO_E	Demographic Variables & Sample Weights	Demographics	5	2007-2008 Demographics
RIDEXMON	RIDEXMON	Six month time period when the examination was performed - two categories: November 1 through April 30, May 1 through October 31.	Six month time period when the examination was performed - two categories: November 1 through April 30, May 1 through October 31.	DEMO_F	Demographic Variables & Sample Weights	Demographics	6	2009-2010 Demographics
RIDEXMON	RIDEXMON	Six month time period when the examination was performed - two categories: November 1 through April 30, May 1 through October 31.	Six month time period when the examination was performed - two categories: November 1 through April 30, May 1 through October 31.	DEMO_G	Demographic Variables & Sample Weights	Demographics	7	2011-2012 Demographics
RIDEXMON	RIDEXMON	Six month time period when the examination was performed - two categories: November 1 through April 30, May 1 through October 31.	Six month time period when the examination was performed - two categories: November 1 through April 30, May 1 through October 31.	DEMO_H	Demographic Variables and Sample Weights	Demographics	8	2013-2014 Demographics
RIDEXMON	RIDEXMON	Six month time period when the examination was performed - two categories: November 1 through April 30, May 1 through October 31.	Six month time period when the examination was performed - two categories: November 1 through April 30, May 1 through October 31.	DEMO_I	Demographic Variables and Sample Weights	Demographics	9	2015-2016 Demographics
RIDEXMON	RIDEXMON	Six month time period when the examination was performed - two categories: November 1 through April 30, May 1 through October 31.	Six month time period when the examination was performed - two categories: November 1 through April 30, May 1 through October 31.	DEMO_J	Demographic Variables and Sample Weights	Demographics	10	2017-2018 Demographics
RIDEXPRG	RIDEXPRG	Pregnancy status at the time of MEC exam.	Pregnancy status at the time of MEC exam.	DEMO	Demographic Variables & Sample Weights	Demographics	1	1999-2000 Demographics
RIDEXPRG	RIDEXPRG	Pregnancy status at the time of MEC exam.	Pregnancy status at the time of MEC exam.	DEMO_B	Demographic Variables & Sample Weights	Demographics	2	2001-2002 Demographics
RIDEXPRG	RIDEXPRG	Pregnancy status at the time of MEC exam.	Pregnancy status at the time of MEC exam.	DEMO_C	Demographic Variables & Sample Weights	Demographics	3	2003-2004 Demographics
RIDEXPRG	RIDEXPRG	Pregnancy status at the time of MEC exam.	Pregnancy status at the time of MEC exam.	DEMO_D	Demographic Variables & Sample Weights	Demographics	4	2005-2006 Demographics
RIDEXPRG	RIDEXPRG	Pregnancy status at the time of MEC exam.	Pregnancy status at the time of MEC exam.	DEMO_E	Demographic Variables & Sample Weights	Demographics	5	2007-2008 Demographics
RIDEXPRG	RIDEXPRG	Pregnancy status at the time of MEC exam.	Pregnancy status at the time of MEC exam.	DEMO_F	Demographic Variables & Sample Weights	Demographics	6	2009-2010 Demographics
RIDEXPRG	RIDEXPRG	Pregnancy status at the time of MEC exam.	Pregnancy status at the time of MEC exam.	DEMO_G	Demographic Variables & Sample Weights	Demographics	7	2011-2012 Demographics
RIDEXPRG	RIDEXPRG	Pregnancy status at the time of MEC exam.	Pregnancy status at the time of MEC exam.	DEMO_H	Demographic Variables and Sample Weights	Demographics	8	2013-2014 Demographics
RIDEXPRG	RIDEXPRG	Pregnancy status at the time of MEC exam.	Pregnancy status at the time of MEC exam.	DEMO_I	Demographic Variables and Sample Weights	Demographics	9	2015-2016 Demographics
RIDEXPRG	RIDEXPRG	Pregnancy status at the time of MEC exam.	Pregnancy status at the time of MEC exam.	DEMO_J	Demographic Variables and Sample Weights	Demographics	10	2017-2018 Demographics
RIDPREG	RIDPREG	Pregnancy status variable based on all source data. NOTE: This is the previous pregnancy status recode variable. RIDPREG is a more conservative pregnancy status variable. Please review the file documentation.	Pregnancy status variable based on all source data. NOTE: This is the previous pregnancy status recode variable. RIDPREG is a more conservative pregnancy status variable. Please review the file documentation.	DEMO	Demographic Variables & Sample Weights	Demographics	1	1999-2000 Demographics
RIDPREG	RIDPREG	Pregnancy status variable based on all source data. NOTE: This is the previous pregnancy status recode variable. RIDPREG is a more conservative pregnancy status variable. Please review the file documentation.	Pregnancy status variable based on all source data. NOTE: This is the previous pregnancy status recode variable. RIDPREG is a more conservative pregnancy status variable. Please review the file documentation.	DEMO_B	Demographic Variables & Sample Weights	Demographics	2	2001-2002 Demographics
DMARETHN	RIDRETH1	Recode of reported race and Hispanic origin information (Linked NH3 Race and Ethnicity Recode)	Recode of reported race and Hispanic origin information	ADULT	HOUSEHOLD SCREENER QUESTIONNAIRE (HSQ) - GENERAL INFORMATION	Demographics	-1	1988-1994 Demographics	1	RIDRETH1
DMARETHN	RIDRETH1	Race-ethnicity	Recode of reported race and Hispanic origin information	YOUTH		Demographics	-1	1988-1994 Demographics	1	RIDRETH1
RIDRETH1	RIDRETH1	Recode of reported race and Hispanic origin information	Recode of reported race and Hispanic origin information	DEMO	Demographic Variables & Sample Weights	Demographics	1	1999-2000 Demographics
RIDRETH1	RIDRETH1	Recode of reported race and Hispanic origin information	Recode of reported race and Hispanic origin information	DEMO_B	Demographic Variables & Sample Weights	Demographics	2	2001-2002 Demographics
RIDRETH1	RIDRETH1	Recode of reported race and Hispanic origin information	Recode of reported race and Hispanic origin information	DEMO_C	Demographic Variables & Sample Weights	Demographics	3	2003-2004 Demographics
RIDRETH1	RIDRETH1	Recode of reported race and Hispanic origin information	Recode of reported race and Hispanic origin information	DEMO_D	Demographic Variables & Sample Weights	Demographics	4	2005-2006 Demographics
RIDRETH1	RIDRETH1	Recode of reported race and Hispanic origin information	Recode of reported race and Hispanic origin information	DEMO_E	Demographic Variables & Sample Weights	Demographics	5	2007-2008 Demographics
RIDRETH1	RIDRETH1	Recode of reported race and Hispanic origin information	Recode of reported race and Hispanic origin information	DEMO_F	Demographic Variables & Sample Weights	Demographics	6	2009-2010 Demographics
RIDRETH1	RIDRETH1	Recode of reported race and Hispanic origin information	Recode of reported race and Hispanic origin information	DEMO_G	Demographic Variables & Sample Weights	Demographics	7	2011-2012 Demographics
RIDRETH1	RIDRETH1	Recode of reported race and Hispanic origin information	Recode of reported race and Hispanic origin information	DEMO_H	Demographic Variables and Sample Weights	Demographics	8	2013-2014 Demographics
RIDRETH1	RIDRETH1	Recode of reported race and Hispanic origin information	Recode of reported race and Hispanic origin information	DEMO_I	Demographic Variables and Sample Weights	Demographics	9	2015-2016 Demographics
RIDRETH1	RIDRETH1	Recode of reported race and Hispanic origin information	Recode of reported race and Hispanic origin information	DEMO_J	Demographic Variables and Sample Weights	Demographics	10	2017-2018 Demographics
RIDRETH2	RIDRETH2	Linked NH3 Race and Ethnicity Recode.	Linked NH3 Race and Ethnicity Recode.	DEMO	Demographic Variables & Sample Weights	Demographics	1	1999-2000 Demographics
RIDRETH2	RIDRETH2	Linked NH3 Race and Ethnicity Recode.	Linked NH3 Race and Ethnicity Recode.	DEMO_B	Demographic Variables & Sample Weights	Demographics	2	2001-2002 Demographics
RIDRETH2	RIDRETH2	Linked NH3 Race and Ethnicity Recode.	Linked NH3 Race and Ethnicity Recode.	DEMO_C	Demographic Variables & Sample Weights	Demographics	3	2003-2004 Demographics
RIDRETH3	RIDRETH3	Recode of reported race and Hispanic origin information, with Non-Hispanic Asian Category	Recode of reported race and Hispanic origin information, with Non-Hispanic Asian Category	DEMO_G	Demographic Variables & Sample Weights	Demographics	7	2011-2012 Demographics
RIDRETH3	RIDRETH3	Recode of reported race and Hispanic origin information, with Non-Hispanic Asian Category	Recode of reported race and Hispanic origin information, with Non-Hispanic Asian Category	DEMO_H	Demographic Variables and Sample Weights	Demographics	8	2013-2014 Demographics
RIDRETH3	RIDRETH3	Recode of reported race and Hispanic origin information, with Non-Hispanic Asian Category	Recode of reported race and Hispanic origin information, with Non-Hispanic Asian Category	DEMO_I	Demographic Variables and Sample Weights	Demographics	9	2015-2016 Demographics
RIDRETH3	RIDRETH3	Recode of reported race and Hispanic origin information, with Non-Hispanic Asian Category	Recode of reported race and Hispanic origin information, with Non-Hispanic Asian Category	DEMO_J	Demographic Variables and Sample Weights	Demographics	10	2017-2018 Demographics
DMPSTAT	RIDSTATR	Interview and Examination Status of the Sample Person.	Interview and Examination Status of the Sample Person.	ADULT	HOUSEHOLD SCREENER QUESTIONNAIRE (HSQ) - GENERAL INFORMATION	Demographics	-1	1988-1994 Demographics	1	RIDSTATR	*Note: "RIDSTATR is a recoded variable representing interview and examination status. The status codes for a small number of sample persons who were interviewed in their homes, but not examined, were recoded and these individuals are included in the “interviewed only” category." https://wwwn.cdc.gov/Nchs/Nhanes/1999-2000/DEMO.htm#RIDSTATR
DMPSTAT	RIDSTATR	Examination/interview status	Interview and Examination Status of the Sample Person.	YOUTH		Demographics	-1	1988-1994 Demographics	1	RIDSTATR	*Note: "RIDSTATR is a recoded variable representing interview and examination status. The status codes for a small number of sample persons who were interviewed in their homes, but not examined, were recoded and these individuals are included in the “interviewed only” category." https://wwwn.cdc.gov/Nchs/Nhanes/1999-2000/DEMO.htm#RIDSTATR
RIDSTATR	RIDSTATR	Interview and Examination Status of the Sample Person.	Interview and Examination Status of the Sample Person.	DEMO	Demographic Variables & Sample Weights	Demographics	1	1999-2000 Demographics
RIDSTATR	RIDSTATR	Interview and Examination Status of the Sample Person.	Interview and Examination Status of the Sample Person.	DEMO_B	Demographic Variables & Sample Weights	Demographics	2	2001-2002 Demographics
RIDSTATR	RIDSTATR	Interview and Examination Status of the Sample Person.	Interview and Examination Status of the Sample Person.	DEMO_C	Demographic Variables & Sample Weights	Demographics	3	2003-2004 Demographics
RIDSTATR	RIDSTATR	Interview and Examination Status of the Sample Person.	Interview and Examination Status of the Sample Person.	DEMO_D	Demographic Variables & Sample Weights	Demographics	4	2005-2006 Demographics
RIDSTATR	RIDSTATR	Interview and Examination Status of the Sample Person.	Interview and Examination Status of the Sample Person.	DEMO_E	Demographic Variables & Sample Weights	Demographics	5	2007-2008 Demographics
RIDSTATR	RIDSTATR	Interview and Examination Status of the Sample Person.	Interview and Examination Status of the Sample Person.	DEMO_F	Demographic Variables & Sample Weights	Demographics	6	2009-2010 Demographics
RIDSTATR	RIDSTATR	Interview and Examination Status of the Sample Person.	Interview and Examination Status of the Sample Person.	DEMO_G	Demographic Variables & Sample Weights	Demographics	7	2011-2012 Demographics
RIDSTATR	RIDSTATR	Interview and Examination Status of the Sample Person.	Interview and Examination Status of the Sample Person.	DEMO_H	Demographic Variables and Sample Weights	Demographics	8	2013-2014 Demographics
RIDSTATR	RIDSTATR	Interview and Examination Status of the Sample Person.	Interview and Examination Status of the Sample Person.	DEMO_I	Demographic Variables and Sample Weights	Demographics	9	2015-2016 Demographics
RIDSTATR	RIDSTATR	Interview and Examination Status of the Sample Person.	Interview and Examination Status of the Sample Person.	DEMO_J	Demographic Variables and Sample Weights	Demographics	10	2017-2018 Demographics
SDDSRVYR	SDDSRVYR	Data release cycle	Data release cycle	DEMO	Demographic Variables & Sample Weights	Demographics	1	1999-2000 Demographics
SDDSRVYR	SDDSRVYR	Data release cycle	Data release cycle	DEMO_B	Demographic Variables & Sample Weights	Demographics	2	2001-2002 Demographics
SDDSRVYR	SDDSRVYR	Data release cycle	Data release cycle	DEMO_C	Demographic Variables & Sample Weights	Demographics	3	2003-2004 Demographics
SDDSRVYR	SDDSRVYR	Data release cycle	Data release cycle	DEMO_D	Demographic Variables & Sample Weights	Demographics	4	2005-2006 Demographics
SDDSRVYR	SDDSRVYR	Data release cycle	Data release cycle	DEMO_E	Demographic Variables & Sample Weights	Demographics	5	2007-2008 Demographics
SDDSRVYR	SDDSRVYR	Data release cycle	Data release cycle	DEMO_F	Demographic Variables & Sample Weights	Demographics	6	2009-2010 Demographics
SDDSRVYR	SDDSRVYR	Data release cycle	Data release cycle	DEMO_G	Demographic Variables & Sample Weights	Demographics	7	2011-2012 Demographics
SDDSRVYR	SDDSRVYR	Data release cycle	Data release cycle	DEMO_H	Demographic Variables and Sample Weights	Demographics	8	2013-2014 Demographics
SDDSRVYR	SDDSRVYR	Data release cycle	Data release cycle	DEMO_I	Demographic Variables and Sample Weights	Demographics	9	2015-2016 Demographics
SDDSRVYR	SDDSRVYR	Data release cycle	Data release cycle	DEMO_J	Demographic Variables and Sample Weights	Demographics	10	2017-2018 Demographics
SDDSRVYR	SDDSRVYR	Data release cycle	Data release cycle			Demographics	-1	1988-1994 Demographics
SDJ1REPN	SDJ1REPN	Jack Knife Replicate Number	Jack Knife Replicate Number	DEMO	Demographic Variables & Sample Weights	Demographics	1	1999-2000 Demographics
SDMVPSU	SDMVPSU	Masked Variance Unit Pseudo-PSU variable for variance estimation	Masked Variance Unit Pseudo-PSU variable for variance estimation	DEMO	Demographic Variables & Sample Weights	Demographics	1	1999-2000 Demographics
SDMVPSU	SDMVPSU	Masked Variance Unit Pseudo-PSU variable for variance estimation	Masked Variance Unit Pseudo-PSU variable for variance estimation	DEMO_B	Demographic Variables & Sample Weights	Demographics	2	2001-2002 Demographics
SDMVPSU	SDMVPSU	Masked Variance Unit Pseudo-PSU variable for variance estimation	Masked Variance Unit Pseudo-PSU variable for variance estimation	DEMO_C	Demographic Variables & Sample Weights	Demographics	3	2003-2004 Demographics
SDMVPSU	SDMVPSU	Masked Variance Unit Pseudo-PSU variable for variance estimation	Masked Variance Unit Pseudo-PSU variable for variance estimation	DEMO_D	Demographic Variables & Sample Weights	Demographics	4	2005-2006 Demographics
SDMVPSU	SDMVPSU	Masked Variance Unit Pseudo-PSU variable for variance estimation	Masked Variance Unit Pseudo-PSU variable for variance estimation	DEMO_E	Demographic Variables & Sample Weights	Demographics	5	2007-2008 Demographics
SDMVPSU	SDMVPSU	Masked Variance Unit Pseudo-PSU variable for variance estimation	Masked Variance Unit Pseudo-PSU variable for variance estimation	DEMO_F	Demographic Variables & Sample Weights	Demographics	6	2009-2010 Demographics
SDMVPSU	SDMVPSU	Masked variance unit pseudo-PSU variable for variance estimation	Masked Variance Unit Pseudo-PSU variable for variance estimation	DEMO_G	Demographic Variables & Sample Weights	Demographics	7	2011-2012 Demographics
SDMVPSU	SDMVPSU	Masked variance unit pseudo-PSU variable for variance estimation	Masked Variance Unit Pseudo-PSU variable for variance estimation	DEMO_H	Demographic Variables and Sample Weights	Demographics	8	2013-2014 Demographics
SDMVPSU	SDMVPSU	Masked variance unit pseudo-PSU variable for variance estimation	Masked Variance Unit Pseudo-PSU variable for variance estimation	DEMO_I	Demographic Variables and Sample Weights	Demographics	9	2015-2016 Demographics
SDMVPSU	SDMVPSU	Masked variance unit pseudo-PSU variable for variance estimation	Masked Variance Unit Pseudo-PSU variable for variance estimation	DEMO_J	Demographic Variables and Sample Weights	Demographics	10	2017-2018 Demographics
SDMVSTRA	SDMVSTRA	Masked Variance Unit Pseudo-Stratum variable for variance estimation	Masked Variance Unit Pseudo-Stratum variable for variance estimation	DEMO	Demographic Variables & Sample Weights	Demographics	1	1999-2000 Demographics
SDMVSTRA	SDMVSTRA	Masked Variance Unit Pseudo-Stratum variable for variance estimation	Masked Variance Unit Pseudo-Stratum variable for variance estimation	DEMO_B	Demographic Variables & Sample Weights	Demographics	2	2001-2002 Demographics
SDMVSTRA	SDMVSTRA	Masked Variance Unit Pseudo-Stratum variable for variance estimation	Masked Variance Unit Pseudo-Stratum variable for variance estimation	DEMO_C	Demographic Variables & Sample Weights	Demographics	3	2003-2004 Demographics
SDMVSTRA	SDMVSTRA	Masked Variance Unit Pseudo-Stratum variable for variance estimation	Masked Variance Unit Pseudo-Stratum variable for variance estimation	DEMO_D	Demographic Variables & Sample Weights	Demographics	4	2005-2006 Demographics
SDMVSTRA	SDMVSTRA	Masked Variance Unit Pseudo-Stratum variable for variance estimation	Masked Variance Unit Pseudo-Stratum variable for variance estimation	DEMO_E	Demographic Variables & Sample Weights	Demographics	5	2007-2008 Demographics
SDMVSTRA	SDMVSTRA	Masked Variance Unit Pseudo-Stratum variable for variance estimation	Masked Variance Unit Pseudo-Stratum variable for variance estimation	DEMO_F	Demographic Variables & Sample Weights	Demographics	6	2009-2010 Demographics
SDMVSTRA	SDMVSTRA	Masked variance unit pseudo-stratum variable for variance estimation	Masked Variance Unit Pseudo-Stratum variable for variance estimation	DEMO_G	Demographic Variables & Sample Weights	Demographics	7	2011-2012 Demographics
SDMVSTRA	SDMVSTRA	Masked variance unit pseudo-stratum variable for variance estimation	Masked Variance Unit Pseudo-Stratum variable for variance estimation	DEMO_H	Demographic Variables and Sample Weights	Demographics	8	2013-2014 Demographics
SDMVSTRA	SDMVSTRA	Masked variance unit pseudo-stratum variable for variance estimation	Masked Variance Unit Pseudo-Stratum variable for variance estimation	DEMO_I	Demographic Variables and Sample Weights	Demographics	9	2015-2016 Demographics
SDMVSTRA	SDMVSTRA	Masked variance unit pseudo-stratum variable for variance estimation	Masked Variance Unit Pseudo-Stratum variable for variance estimation	DEMO_J	Demographic Variables and Sample Weights	Demographics	10	2017-2018 Demographics
SDPPHASE	SDPPHASE	Phase of NHANES III Survey	Phase of NHANES III Survey	ADULT	SURVEY DESIGN DATA - GENERAL INFORMATION	Demographics	-1	1988-1994 Demographics
SDPPHASE	SDPPHASE	Phase of NHANES III Survey	Phase of NHANES III Survey	YOUTH		Demographics	-1	1988-1994 Demographics
SDPPSU1	SDPPSU1	Pseudo-PSU for phase 1	Pseudo-PSU for phase 1	ADULT	SURVEY DESIGN DATA - GENERAL INFORMATION	Demographics	-1	1988-1994 Demographics
SDPPSU1	SDPPSU1	Pseudo-PSU for phase 1	Pseudo-PSU for phase 1	YOUTH		Demographics	-1	1988-1994 Demographics
SDPPSU2	SDPPSU2	Pseudo-PSU for phase 2	Pseudo-PSU for phase 2	ADULT	SURVEY DESIGN DATA - GENERAL INFORMATION	Demographics	-1	1988-1994 Demographics
SDPPSU2	SDPPSU2	Pseudo-PSU for phase 2	Pseudo-PSU for phase 2	YOUTH		Demographics	-1	1988-1994 Demographics
SDPPSU6	SDPPSU6	Total NHANES III pseudo-PSU	Total NHANES III pseudo-PSU	ADULT	SURVEY DESIGN DATA - GENERAL INFORMATION	Demographics	-1	1988-1994 Demographics
SDPPSU6	SDPPSU6	Total NHANES III pseudo-PSU	Total NHANES III pseudo-PSU	YOUTH		Demographics	-1	1988-1994 Demographics
SDPSTRA1	SDPSTRA1	Pseudo-stratum for phase 1	Pseudo-stratum for phase 1	ADULT	SURVEY DESIGN DATA - GENERAL INFORMATION	Demographics	-1	1988-1994 Demographics
SDPSTRA1	SDPSTRA1	Pseudo-stratum for phase 1	Pseudo-stratum for phase 1	YOUTH		Demographics	-1	1988-1994 Demographics
SDPSTRA2	SDPSTRA2	Pseudo-stratum for phase 2	Pseudo-stratum for phase 2	ADULT	SURVEY DESIGN DATA - GENERAL INFORMATION	Demographics	-1	1988-1994 Demographics
SDPSTRA2	SDPSTRA2	Pseudo-stratum for phase 2	Pseudo-stratum for phase 2	YOUTH		Demographics	-1	1988-1994 Demographics
SDPSTRA6	SDPSTRA6	Total NHANES III pseudo-stratum	Total NHANES III pseudo-stratum	ADULT	SURVEY DESIGN DATA - GENERAL INFORMATION	Demographics	-1	1988-1994 Demographics
SDPSTRA6	SDPSTRA6	Total NHANES III pseudo-stratum	Total NHANES III pseudo-stratum	YOUTH		Demographics	-1	1988-1994 Demographics
SIAINTRP	SIAINTRP	Was an interpreter used to conduct the Sample Person (SP) interview?	Was an interpreter used to conduct the Sample Person (SP) interview?	DEMO_C	Demographic Variables & Sample Weights	Demographics	3	2003-2004 Demographics
SIAINTRP	SIAINTRP	Was an interpreter used to conduct the Sample Person (SP) interview?	Was an interpreter used to conduct the Sample Person (SP) interview?	DEMO_D	Demographic Variables & Sample Weights	Demographics	4	2005-2006 Demographics
SIAINTRP	SIAINTRP	Was an interpreter used to conduct the Sample Person (SP) interview?	Was an interpreter used to conduct the Sample Person (SP) interview?	DEMO_E	Demographic Variables & Sample Weights	Demographics	5	2007-2008 Demographics
SIAINTRP	SIAINTRP	Was an interpreter used to conduct the Sample Person (SP) interview?	Was an interpreter used to conduct the Sample Person (SP) interview?	DEMO_F	Demographic Variables & Sample Weights	Demographics	6	2009-2010 Demographics
SIAINTRP	SIAINTRP	Was an interpreter used to conduct the Sample Person (SP) interview?	Was an interpreter used to conduct the Sample Person (SP) interview?	DEMO_G	Demographic Variables & Sample Weights	Demographics	7	2011-2012 Demographics
SIAINTRP	SIAINTRP	Was an interpreter used to conduct the Sample Person (SP) interview?	Was an interpreter used to conduct the Sample Person (SP) interview?	DEMO_H	Demographic Variables and Sample Weights	Demographics	8	2013-2014 Demographics
SIAINTRP	SIAINTRP	Was an interpreter used to conduct the Sample Person (SP) interview?	Was an interpreter used to conduct the Sample Person (SP) interview?	DEMO_I	Demographic Variables and Sample Weights	Demographics	9	2015-2016 Demographics
SIAINTRP	SIAINTRP	Was an interpreter used to conduct the Sample Person (SP) interview?	Was an interpreter used to conduct the Sample Person (SP) interview?	DEMO_J	Demographic Variables and Sample Weights	Demographics	10	2017-2018 Demographics
SIALANG	SIALANG	Language of the Sample Person Interview Instrument	Language of the Sample Person Interview Instrument	DEMO_C	Demographic Variables & Sample Weights	Demographics	3	2003-2004 Demographics
SIALANG	SIALANG	Language of the Sample Person Interview Instrument	Language of the Sample Person Interview Instrument	DEMO_D	Demographic Variables & Sample Weights	Demographics	4	2005-2006 Demographics
SIALANG	SIALANG	Language of the Sample Person Interview Instrument	Language of the Sample Person Interview Instrument	DEMO_E	Demographic Variables & Sample Weights	Demographics	5	2007-2008 Demographics
SIALANG	SIALANG	Language of the Sample Person Interview Instrument	Language of the Sample Person Interview Instrument	DEMO_F	Demographic Variables & Sample Weights	Demographics	6	2009-2010 Demographics
SIALANG	SIALANG	Language of the Sample Person Interview Instrument	Language of the Sample Person Interview Instrument	DEMO_G	Demographic Variables & Sample Weights	Demographics	7	2011-2012 Demographics
SIALANG	SIALANG	Language of the Sample Person Interview Instrument	Language of the Sample Person Interview Instrument	DEMO_H	Demographic Variables and Sample Weights	Demographics	8	2013-2014 Demographics
SIALANG	SIALANG	Language of the Sample Person Interview Instrument	Language of the Sample Person Interview Instrument	DEMO_I	Demographic Variables and Sample Weights	Demographics	9	2015-2016 Demographics
SIALANG	SIALANG	Language of the Sample Person Interview Instrument	Language of the Sample Person Interview Instrument	DEMO_J	Demographic Variables and Sample Weights	Demographics	10	2017-2018 Demographics
SIAPROXY	SIAPROXY	Was a Proxy respondent used in conducting the Sample Person (SP) interview?	Was a Proxy respondent used in conducting the Sample Person (SP) interview?	DEMO_C	Demographic Variables & Sample Weights	Demographics	3	2003-2004 Demographics
SIAPROXY	SIAPROXY	Was a Proxy respondent used in conducting the Sample Person (SP) interview?	Was a Proxy respondent used in conducting the Sample Person (SP) interview?	DEMO_D	Demographic Variables & Sample Weights	Demographics	4	2005-2006 Demographics
SIAPROXY	SIAPROXY	Was a Proxy respondent used in conducting the Sample Person (SP) interview?	Was a Proxy respondent used in conducting the Sample Person (SP) interview?	DEMO_E	Demographic Variables & Sample Weights	Demographics	5	2007-2008 Demographics
SIAPROXY	SIAPROXY	Was a Proxy respondent used in conducting the Sample Person (SP) interview?	Was a Proxy respondent used in conducting the Sample Person (SP) interview?	DEMO_F	Demographic Variables & Sample Weights	Demographics	6	2009-2010 Demographics
SIAPROXY	SIAPROXY	Was a Proxy respondent used in conducting the Sample Person (SP) interview?	Was a Proxy respondent used in conducting the Sample Person (SP) interview?	DEMO_G	Demographic Variables & Sample Weights	Demographics	7	2011-2012 Demographics
SIAPROXY	SIAPROXY	Was a Proxy respondent used in conducting the Sample Person (SP) interview?	Was a Proxy respondent used in conducting the Sample Person (SP) interview?	DEMO_H	Demographic Variables and Sample Weights	Demographics	8	2013-2014 Demographics
SIAPROXY	SIAPROXY	Was a Proxy respondent used in conducting the Sample Person (SP) interview?	Was a Proxy respondent used in conducting the Sample Person (SP) interview?	DEMO_I	Demographic Variables and Sample Weights	Demographics	9	2015-2016 Demographics
SIAPROXY	SIAPROXY	Was a Proxy respondent used in conducting the Sample Person (SP) interview?	Was a Proxy respondent used in conducting the Sample Person (SP) interview?	DEMO_J	Demographic Variables and Sample Weights	Demographics	10	2017-2018 Demographics
WTINT2YR	WTINT2YR	Full sample 2 year interview weight.	Full sample 2 year interview weight.	DEMO	Demographic Variables & Sample Weights	Demographics	1	1999-2000 Demographics
WTINT2YR	WTINT2YR	Full sample 2 year interview weight.	Full sample 2 year interview weight.	DEMO_B	Demographic Variables & Sample Weights	Demographics	2	2001-2002 Demographics
WTINT2YR	WTINT2YR	Full sample 2 year interview weight.	Full sample 2 year interview weight.	DEMO_C	Demographic Variables & Sample Weights	Demographics	3	2003-2004 Demographics
WTINT2YR	WTINT2YR	Full sample 2 year interview weight.	Full sample 2 year interview weight.	DEMO_D	Demographic Variables & Sample Weights	Demographics	4	2005-2006 Demographics
WTINT2YR	WTINT2YR	Full sample 2 year interview weight.	Full sample 2 year interview weight.	DEMO_E	Demographic Variables & Sample Weights	Demographics	5	2007-2008 Demographics
WTINT2YR	WTINT2YR	Full sample 2 year interview weight.	Full sample 2 year interview weight.	DEMO_F	Demographic Variables & Sample Weights	Demographics	6	2009-2010 Demographics
WTINT2YR	WTINT2YR	Full sample 2 year interview weight.	Full sample 2 year interview weight.	DEMO_G	Demographic Variables & Sample Weights	Demographics	7	2011-2012 Demographics
WTINT2YR	WTINT2YR	Full sample 2 year interview weight.	Full sample 2 year interview weight.	DEMO_H	Demographic Variables and Sample Weights	Demographics	8	2013-2014 Demographics
WTINT2YR	WTINT2YR	Full sample 2 year interview weight.	Full sample 2 year interview weight.	DEMO_I	Demographic Variables and Sample Weights	Demographics	9	2015-2016 Demographics
WTINT2YR	WTINT2YR	Full sample 2 year interview weight.	Full sample 2 year interview weight.	DEMO_J	Demographic Variables and Sample Weights	Demographics	10	2017-2018 Demographics
WTINT4YR	WTINT4YR	Interviewed Sample Persons. Used for 1999-2002 data collection years only.	Interviewed Sample Persons. Used for 1999-2002 data collection years only.	DEMO	Demographic Variables & Sample Weights	Demographics	1	1999-2000 Demographics
WTINT4YR	WTINT4YR	Interviewed Sample Persons. Used for 1999-2002 data collection years only.	Interviewed Sample Persons. Used for 1999-2002 data collection years only.	DEMO_B	Demographic Variables & Sample Weights	Demographics	2	2001-2002 Demographics
WTIREP01	WTIREP01	Interview Weight Jack Knife Replicate 01	Interview Weight Jack Knife Replicate 01	DEMO	Demographic Variables & Sample Weights	Demographics	1	1999-2000 Demographics
WTIREP02	WTIREP02	Interview Weight Jack Knife Replicate 02	Interview Weight Jack Knife Replicate 02	DEMO	Demographic Variables & Sample Weights	Demographics	1	1999-2000 Demographics
WTIREP03	WTIREP03	Interview Weight Jack Knife Replicate 03	Interview Weight Jack Knife Replicate 03	DEMO	Demographic Variables & Sample Weights	Demographics	1	1999-2000 Demographics
WTIREP04	WTIREP04	Interview Weight Jack Knife Replicate 04	Interview Weight Jack Knife Replicate 04	DEMO	Demographic Variables & Sample Weights	Demographics	1	1999-2000 Demographics
WTIREP05	WTIREP05	Interview Weight Jack Knife Replicate 05	Interview Weight Jack Knife Replicate 05	DEMO	Demographic Variables & Sample Weights	Demographics	1	1999-2000 Demographics
WTIREP06	WTIREP06	Interview Weight Jack Knife Replicate 06	Interview Weight Jack Knife Replicate 06	DEMO	Demographic Variables & Sample Weights	Demographics	1	1999-2000 Demographics
WTIREP07	WTIREP07	Interview Weight Jack Knife Replicate 07	Interview Weight Jack Knife Replicate 07	DEMO	Demographic Variables & Sample Weights	Demographics	1	1999-2000 Demographics
WTIREP08	WTIREP08	Interview Weight Jack Knife Replicate 08	Interview Weight Jack Knife Replicate 08	DEMO	Demographic Variables & Sample Weights	Demographics	1	1999-2000 Demographics
WTIREP09	WTIREP09	Interview Weight Jack Knife Replicate 09	Interview Weight Jack Knife Replicate 09	DEMO	Demographic Variables & Sample Weights	Demographics	1	1999-2000 Demographics
WTIREP10	WTIREP10	Interview Weight Jack Knife Replicate 10	Interview Weight Jack Knife Replicate 10	DEMO	Demographic Variables & Sample Weights	Demographics	1	1999-2000 Demographics
WTIREP11	WTIREP11	Interview Weight Jack Knife Replicate 11	Interview Weight Jack Knife Replicate 11	DEMO	Demographic Variables & Sample Weights	Demographics	1	1999-2000 Demographics
WTIREP12	WTIREP12	Interview Weight Jack Knife Replicate 12	Interview Weight Jack Knife Replicate 12	DEMO	Demographic Variables & Sample Weights	Demographics	1	1999-2000 Demographics
WTIREP13	WTIREP13	Interview Weight Jack Knife Replicate 13	Interview Weight Jack Knife Replicate 13	DEMO	Demographic Variables & Sample Weights	Demographics	1	1999-2000 Demographics
WTIREP14	WTIREP14	Interview Weight Jack Knife Replicate 14	Interview Weight Jack Knife Replicate 14	DEMO	Demographic Variables & Sample Weights	Demographics	1	1999-2000 Demographics
WTIREP15	WTIREP15	Interview Weight Jack Knife Replicate 15	Interview Weight Jack Knife Replicate 15	DEMO	Demographic Variables & Sample Weights	Demographics	1	1999-2000 Demographics
WTIREP16	WTIREP16	Interview Weight Jack Knife Replicate 16	Interview Weight Jack Knife Replicate 16	DEMO	Demographic Variables & Sample Weights	Demographics	1	1999-2000 Demographics
WTIREP17	WTIREP17	Interview Weight Jack Knife Replicate 17	Interview Weight Jack Knife Replicate 17	DEMO	Demographic Variables & Sample Weights	Demographics	1	1999-2000 Demographics
WTIREP18	WTIREP18	Interview Weight Jack Knife Replicate 18	Interview Weight Jack Knife Replicate 18	DEMO	Demographic Variables & Sample Weights	Demographics	1	1999-2000 Demographics
WTIREP19	WTIREP19	Interview Weight Jack Knife Replicate 19	Interview Weight Jack Knife Replicate 19	DEMO	Demographic Variables & Sample Weights	Demographics	1	1999-2000 Demographics
WTIREP20	WTIREP20	Interview Weight Jack Knife Replicate 20	Interview Weight Jack Knife Replicate 20	DEMO	Demographic Variables & Sample Weights	Demographics	1	1999-2000 Demographics
WTIREP21	WTIREP21	Interview Weight Jack Knife Replicate 21	Interview Weight Jack Knife Replicate 21	DEMO	Demographic Variables & Sample Weights	Demographics	1	1999-2000 Demographics
WTIREP22	WTIREP22	Interview Weight Jack Knife Replicate 22	Interview Weight Jack Knife Replicate 22	DEMO	Demographic Variables & Sample Weights	Demographics	1	1999-2000 Demographics
WTIREP23	WTIREP23	Interview Weight Jack Knife Replicate 23	Interview Weight Jack Knife Replicate 23	DEMO	Demographic Variables & Sample Weights	Demographics	1	1999-2000 Demographics
WTIREP24	WTIREP24	Interview Weight Jack Knife Replicate 24	Interview Weight Jack Knife Replicate 24	DEMO	Demographic Variables & Sample Weights	Demographics	1	1999-2000 Demographics
WTIREP25	WTIREP25	Interview Weight Jack Knife Replicate 25	Interview Weight Jack Knife Replicate 25	DEMO	Demographic Variables & Sample Weights	Demographics	1	1999-2000 Demographics
WTIREP26	WTIREP26	Interview Weight Jack Knife Replicate 26	Interview Weight Jack Knife Replicate 26	DEMO	Demographic Variables & Sample Weights	Demographics	1	1999-2000 Demographics
WTIREP27	WTIREP27	Interview Weight Jack Knife Replicate 27	Interview Weight Jack Knife Replicate 27	DEMO	Demographic Variables & Sample Weights	Demographics	1	1999-2000 Demographics
WTIREP28	WTIREP28	Interview Weight Jack Knife Replicate 28	Interview Weight Jack Knife Replicate 28	DEMO	Demographic Variables & Sample Weights	Demographics	1	1999-2000 Demographics
WTIREP29	WTIREP29	Interview Weight Jack Knife Replicate 29	Interview Weight Jack Knife Replicate 29	DEMO	Demographic Variables & Sample Weights	Demographics	1	1999-2000 Demographics
WTIREP30	WTIREP30	Interview Weight Jack Knife Replicate 30	Interview Weight Jack Knife Replicate 30	DEMO	Demographic Variables & Sample Weights	Demographics	1	1999-2000 Demographics
WTIREP31	WTIREP31	Interview Weight Jack Knife Replicate 31	Interview Weight Jack Knife Replicate 31	DEMO	Demographic Variables & Sample Weights	Demographics	1	1999-2000 Demographics
WTIREP32	WTIREP32	Interview Weight Jack Knife Replicate 32	Interview Weight Jack Knife Replicate 32	DEMO	Demographic Variables & Sample Weights	Demographics	1	1999-2000 Demographics
WTIREP33	WTIREP33	Interview Weight Jack Knife Replicate 33	Interview Weight Jack Knife Replicate 33	DEMO	Demographic Variables & Sample Weights	Demographics	1	1999-2000 Demographics
WTIREP34	WTIREP34	Interview Weight Jack Knife Replicate 34	Interview Weight Jack Knife Replicate 34	DEMO	Demographic Variables & Sample Weights	Demographics	1	1999-2000 Demographics
WTIREP35	WTIREP35	Interview Weight Jack Knife Replicate 35	Interview Weight Jack Knife Replicate 35	DEMO	Demographic Variables & Sample Weights	Demographics	1	1999-2000 Demographics
WTIREP36	WTIREP36	Interview Weight Jack Knife Replicate 36	Interview Weight Jack Knife Replicate 36	DEMO	Demographic Variables & Sample Weights	Demographics	1	1999-2000 Demographics
WTIREP37	WTIREP37	Interview Weight Jack Knife Replicate 37	Interview Weight Jack Knife Replicate 37	DEMO	Demographic Variables & Sample Weights	Demographics	1	1999-2000 Demographics
WTIREP38	WTIREP38	Interview Weight Jack Knife Replicate 38	Interview Weight Jack Knife Replicate 38	DEMO	Demographic Variables & Sample Weights	Demographics	1	1999-2000 Demographics
WTIREP39	WTIREP39	Interview Weight Jack Knife Replicate 39	Interview Weight Jack Knife Replicate 39	DEMO	Demographic Variables & Sample Weights	Demographics	1	1999-2000 Demographics
WTIREP40	WTIREP40	Interview Weight Jack Knife Replicate 40	Interview Weight Jack Knife Replicate 40	DEMO	Demographic Variables & Sample Weights	Demographics	1	1999-2000 Demographics
WTIREP41	WTIREP41	Interview Weight Jack Knife Replicate 41	Interview Weight Jack Knife Replicate 41	DEMO	Demographic Variables & Sample Weights	Demographics	1	1999-2000 Demographics
WTIREP42	WTIREP42	Interview Weight Jack Knife Replicate 42	Interview Weight Jack Knife Replicate 42	DEMO	Demographic Variables & Sample Weights	Demographics	1	1999-2000 Demographics
WTIREP43	WTIREP43	Interview Weight Jack Knife Replicate 43	Interview Weight Jack Knife Replicate 43	DEMO	Demographic Variables & Sample Weights	Demographics	1	1999-2000 Demographics
WTIREP44	WTIREP44	Interview Weight Jack Knife Replicate 44	Interview Weight Jack Knife Replicate 44	DEMO	Demographic Variables & Sample Weights	Demographics	1	1999-2000 Demographics
WTIREP45	WTIREP45	Interview Weight Jack Knife Replicate 45	Interview Weight Jack Knife Replicate 45	DEMO	Demographic Variables & Sample Weights	Demographics	1	1999-2000 Demographics
WTIREP46	WTIREP46	Interview Weight Jack Knife Replicate 46	Interview Weight Jack Knife Replicate 46	DEMO	Demographic Variables & Sample Weights	Demographics	1	1999-2000 Demographics
WTIREP47	WTIREP47	Interview Weight Jack Knife Replicate 47	Interview Weight Jack Knife Replicate 47	DEMO	Demographic Variables & Sample Weights	Demographics	1	1999-2000 Demographics
WTIREP48	WTIREP48	Interview Weight Jack Knife Replicate 48	Interview Weight Jack Knife Replicate 48	DEMO	Demographic Variables & Sample Weights	Demographics	1	1999-2000 Demographics
WTIREP49	WTIREP49	Interview Weight Jack Knife Replicate 49	Interview Weight Jack Knife Replicate 49	DEMO	Demographic Variables & Sample Weights	Demographics	1	1999-2000 Demographics
WTIREP50	WTIREP50	Interview Weight Jack Knife Replicate 50	Interview Weight Jack Knife Replicate 50	DEMO	Demographic Variables & Sample Weights	Demographics	1	1999-2000 Demographics
WTIREP51	WTIREP51	Interview Weight Jack Knife Replicate 51	Interview Weight Jack Knife Replicate 51	DEMO	Demographic Variables & Sample Weights	Demographics	1	1999-2000 Demographics
WTIREP52	WTIREP52	Interview Weight Jack Knife Replicate 52	Interview Weight Jack Knife Replicate 52	DEMO	Demographic Variables & Sample Weights	Demographics	1	1999-2000 Demographics
WTMEC2YR	WTMEC2YR	Full sample 2 year MEC exam weight.	Full sample 2 year MEC exam weight.	DEMO	Demographic Variables & Sample Weights	Demographics	1	1999-2000 Demographics
WTMEC2YR	WTMEC2YR	Full sample 2 year MEC exam weight.	Full sample 2 year MEC exam weight.	DEMO_B	Demographic Variables & Sample Weights	Demographics	2	2001-2002 Demographics
WTMEC2YR	WTMEC2YR	Full sample 2 year MEC exam weight.	Full sample 2 year MEC exam weight.	DEMO_C	Demographic Variables & Sample Weights	Demographics	3	2003-2004 Demographics
WTMEC2YR	WTMEC2YR	Full sample 2 year MEC exam weight.	Full sample 2 year MEC exam weight.	DEMO_D	Demographic Variables & Sample Weights	Demographics	4	2005-2006 Demographics
WTMEC2YR	WTMEC2YR	Full sample 2 year MEC exam weight.	Full sample 2 year MEC exam weight.	DEMO_E	Demographic Variables & Sample Weights	Demographics	5	2007-2008 Demographics
WTMEC2YR	WTMEC2YR	Full sample 2 year MEC exam weight.	Full sample 2 year MEC exam weight.	DEMO_F	Demographic Variables & Sample Weights	Demographics	6	2009-2010 Demographics
WTMEC2YR	WTMEC2YR	Full sample 2 year MEC exam weight.	Full sample 2 year MEC exam weight.	DEMO_G	Demographic Variables & Sample Weights	Demographics	7	2011-2012 Demographics
WTMEC2YR	WTMEC2YR	Full sample 2 year MEC exam weight.	Full sample 2 year MEC exam weight.	DEMO_H	Demographic Variables and Sample Weights	Demographics	8	2013-2014 Demographics
WTMEC2YR	WTMEC2YR	Full sample 2 year MEC exam weight.	Full sample 2 year MEC exam weight.	DEMO_I	Demographic Variables and Sample Weights	Demographics	9	2015-2016 Demographics
WTMEC2YR	WTMEC2YR	Full sample 2 year MEC exam weight.	Full sample 2 year MEC exam weight.	DEMO_J	Demographic Variables and Sample Weights	Demographics	10	2017-2018 Demographics
WTMEC4YR	WTMEC4YR	Both Interviewed and MEC Examined Sample Persons. Used for 1999-2002 data collection years only.	Both Interviewed and MEC Examined Sample Persons. Used for 1999-2002 data collection years only.	DEMO	Demographic Variables & Sample Weights	Demographics	1	1999-2000 Demographics
WTMEC4YR	WTMEC4YR	Both Interviewed and MEC Examined Sample Persons. Used for 1999-2002 data collection years only.	Both Interviewed and MEC Examined Sample Persons. Used for 1999-2002 data collection years only.	DEMO_B	Demographic Variables & Sample Weights	Demographics	2	2001-2002 Demographics
WTMREP01	WTMREP01	MEC Exam Weight Jack Knife Replicate 01	MEC Exam Weight Jack Knife Replicate 01	DEMO	Demographic Variables & Sample Weights	Demographics	1	1999-2000 Demographics
WTMREP02	WTMREP02	MEC Exam Weight Jack Knife Replicate 02	MEC Exam Weight Jack Knife Replicate 02	DEMO	Demographic Variables & Sample Weights	Demographics	1	1999-2000 Demographics
WTMREP03	WTMREP03	MEC Exam Weight Jack Knife Replicate 03	MEC Exam Weight Jack Knife Replicate 03	DEMO	Demographic Variables & Sample Weights	Demographics	1	1999-2000 Demographics
WTMREP04	WTMREP04	MEC Exam Weight Jack Knife Replicate 04	MEC Exam Weight Jack Knife Replicate 04	DEMO	Demographic Variables & Sample Weights	Demographics	1	1999-2000 Demographics
WTMREP05	WTMREP05	MEC Exam Weight Jack Knife Replicate 05	MEC Exam Weight Jack Knife Replicate 05	DEMO	Demographic Variables & Sample Weights	Demographics	1	1999-2000 Demographics
WTMREP06	WTMREP06	MEC Exam Weight Jack Knife Replicate 06	MEC Exam Weight Jack Knife Replicate 06	DEMO	Demographic Variables & Sample Weights	Demographics	1	1999-2000 Demographics
WTMREP07	WTMREP07	MEC Exam Weight Jack Knife Replicate 07	MEC Exam Weight Jack Knife Replicate 07	DEMO	Demographic Variables & Sample Weights	Demographics	1	1999-2000 Demographics
WTMREP08	WTMREP08	MEC Exam Weight Jack Knife Replicate 08	MEC Exam Weight Jack Knife Replicate 08	DEMO	Demographic Variables & Sample Weights	Demographics	1	1999-2000 Demographics
WTMREP09	WTMREP09	MEC Exam Weight Jack Knife Replicate 09	MEC Exam Weight Jack Knife Replicate 09	DEMO	Demographic Variables & Sample Weights	Demographics	1	1999-2000 Demographics
WTMREP10	WTMREP10	MEC Exam Weight Jack Knife Replicate 10	MEC Exam Weight Jack Knife Replicate 10	DEMO	Demographic Variables & Sample Weights	Demographics	1	1999-2000 Demographics
WTMREP11	WTMREP11	MEC Exam Weight Jack Knife Replicate 11	MEC Exam Weight Jack Knife Replicate 11	DEMO	Demographic Variables & Sample Weights	Demographics	1	1999-2000 Demographics
WTMREP12	WTMREP12	MEC Exam Weight Jack Knife Replicate 12	MEC Exam Weight Jack Knife Replicate 12	DEMO	Demographic Variables & Sample Weights	Demographics	1	1999-2000 Demographics
WTMREP13	WTMREP13	MEC Exam Weight Jack Knife Replicate 13	MEC Exam Weight Jack Knife Replicate 13	DEMO	Demographic Variables & Sample Weights	Demographics	1	1999-2000 Demographics
WTMREP14	WTMREP14	MEC Exam Weight Jack Knife Replicate 14	MEC Exam Weight Jack Knife Replicate 14	DEMO	Demographic Variables & Sample Weights	Demographics	1	1999-2000 Demographics
WTMREP15	WTMREP15	MEC Exam Weight Jack Knife Replicate 15	MEC Exam Weight Jack Knife Replicate 15	DEMO	Demographic Variables & Sample Weights	Demographics	1	1999-2000 Demographics
WTMREP16	WTMREP16	MEC Exam Weight Jack Knife Replicate 16	MEC Exam Weight Jack Knife Replicate 16	DEMO	Demographic Variables & Sample Weights	Demographics	1	1999-2000 Demographics
WTMREP17	WTMREP17	MEC Exam Weight Jack Knife Replicate 17	MEC Exam Weight Jack Knife Replicate 17	DEMO	Demographic Variables & Sample Weights	Demographics	1	1999-2000 Demographics
WTMREP18	WTMREP18	MEC Exam Weight Jack Knife Replicate 18	MEC Exam Weight Jack Knife Replicate 18	DEMO	Demographic Variables & Sample Weights	Demographics	1	1999-2000 Demographics
WTMREP19	WTMREP19	MEC Exam Weight Jack Knife Replicate 19	MEC Exam Weight Jack Knife Replicate 19	DEMO	Demographic Variables & Sample Weights	Demographics	1	1999-2000 Demographics
WTMREP20	WTMREP20	MEC Exam Weight Jack Knife Replicate 20	MEC Exam Weight Jack Knife Replicate 20	DEMO	Demographic Variables & Sample Weights	Demographics	1	1999-2000 Demographics
WTMREP21	WTMREP21	MEC Exam Weight Jack Knife Replicate 21	MEC Exam Weight Jack Knife Replicate 21	DEMO	Demographic Variables & Sample Weights	Demographics	1	1999-2000 Demographics
WTMREP22	WTMREP22	MEC Exam Weight Jack Knife Replicate 22	MEC Exam Weight Jack Knife Replicate 22	DEMO	Demographic Variables & Sample Weights	Demographics	1	1999-2000 Demographics
WTMREP23	WTMREP23	MEC Exam Weight Jack Knife Replicate 23	MEC Exam Weight Jack Knife Replicate 23	DEMO	Demographic Variables & Sample Weights	Demographics	1	1999-2000 Demographics
WTMREP24	WTMREP24	MEC Exam Weight Jack Knife Replicate 24	MEC Exam Weight Jack Knife Replicate 24	DEMO	Demographic Variables & Sample Weights	Demographics	1	1999-2000 Demographics
WTMREP25	WTMREP25	MEC Exam Weight Jack Knife Replicate 25	MEC Exam Weight Jack Knife Replicate 25	DEMO	Demographic Variables & Sample Weights	Demographics	1	1999-2000 Demographics
WTMREP26	WTMREP26	MEC Exam Weight Jack Knife Replicate 26	MEC Exam Weight Jack Knife Replicate 26	DEMO	Demographic Variables & Sample Weights	Demographics	1	1999-2000 Demographics
WTMREP27	WTMREP27	MEC Exam Weight Jack Knife Replicate 27	MEC Exam Weight Jack Knife Replicate 27	DEMO	Demographic Variables & Sample Weights	Demographics	1	1999-2000 Demographics
WTMREP28	WTMREP28	MEC Exam Weight Jack Knife Replicate 28	MEC Exam Weight Jack Knife Replicate 28	DEMO	Demographic Variables & Sample Weights	Demographics	1	1999-2000 Demographics
WTMREP29	WTMREP29	MEC Exam Weight Jack Knife Replicate 29	MEC Exam Weight Jack Knife Replicate 29	DEMO	Demographic Variables & Sample Weights	Demographics	1	1999-2000 Demographics
WTMREP30	WTMREP30	MEC Exam Weight Jack Knife Replicate 30	MEC Exam Weight Jack Knife Replicate 30	DEMO	Demographic Variables & Sample Weights	Demographics	1	1999-2000 Demographics
WTMREP31	WTMREP31	MEC Exam Weight Jack Knife Replicate 31	MEC Exam Weight Jack Knife Replicate 31	DEMO	Demographic Variables & Sample Weights	Demographics	1	1999-2000 Demographics
WTMREP32	WTMREP32	MEC Exam Weight Jack Knife Replicate 32	MEC Exam Weight Jack Knife Replicate 32	DEMO	Demographic Variables & Sample Weights	Demographics	1	1999-2000 Demographics
WTMREP33	WTMREP33	MEC Exam Weight Jack Knife Replicate 33	MEC Exam Weight Jack Knife Replicate 33	DEMO	Demographic Variables & Sample Weights	Demographics	1	1999-2000 Demographics
WTMREP34	WTMREP34	MEC Exam Weight Jack Knife Replicate 34	MEC Exam Weight Jack Knife Replicate 34	DEMO	Demographic Variables & Sample Weights	Demographics	1	1999-2000 Demographics
WTMREP35	WTMREP35	MEC Exam Weight Jack Knife Replicate 35	MEC Exam Weight Jack Knife Replicate 35	DEMO	Demographic Variables & Sample Weights	Demographics	1	1999-2000 Demographics
WTMREP36	WTMREP36	MEC Exam Weight Jack Knife Replicate 36	MEC Exam Weight Jack Knife Replicate 36	DEMO	Demographic Variables & Sample Weights	Demographics	1	1999-2000 Demographics
WTMREP37	WTMREP37	MEC Exam Weight Jack Knife Replicate 37	MEC Exam Weight Jack Knife Replicate 37	DEMO	Demographic Variables & Sample Weights	Demographics	1	1999-2000 Demographics
WTMREP38	WTMREP38	MEC Exam Weight Jack Knife Replicate 38	MEC Exam Weight Jack Knife Replicate 38	DEMO	Demographic Variables & Sample Weights	Demographics	1	1999-2000 Demographics
WTMREP39	WTMREP39	MEC Exam Weight Jack Knife Replicate 39	MEC Exam Weight Jack Knife Replicate 39	DEMO	Demographic Variables & Sample Weights	Demographics	1	1999-2000 Demographics
WTMREP40	WTMREP40	MEC Exam Weight Jack Knife Replicate 40	MEC Exam Weight Jack Knife Replicate 40	DEMO	Demographic Variables & Sample Weights	Demographics	1	1999-2000 Demographics
WTMREP41	WTMREP41	MEC Exam Weight Jack Knife Replicate 41	MEC Exam Weight Jack Knife Replicate 41	DEMO	Demographic Variables & Sample Weights	Demographics	1	1999-2000 Demographics
WTMREP42	WTMREP42	MEC Exam Weight Jack Knife Replicate 42	MEC Exam Weight Jack Knife Replicate 42	DEMO	Demographic Variables & Sample Weights	Demographics	1	1999-2000 Demographics
WTMREP43	WTMREP43	MEC Exam Weight Jack Knife Replicate 43	MEC Exam Weight Jack Knife Replicate 43	DEMO	Demographic Variables & Sample Weights	Demographics	1	1999-2000 Demographics
WTMREP44	WTMREP44	MEC Exam Weight Jack Knife Replicate 44	MEC Exam Weight Jack Knife Replicate 44	DEMO	Demographic Variables & Sample Weights	Demographics	1	1999-2000 Demographics
WTMREP45	WTMREP45	MEC Exam Weight Jack Knife Replicate 45	MEC Exam Weight Jack Knife Replicate 45	DEMO	Demographic Variables & Sample Weights	Demographics	1	1999-2000 Demographics
WTMREP46	WTMREP46	MEC Exam Weight Jack Knife Replicate 46	MEC Exam Weight Jack Knife Replicate 46	DEMO	Demographic Variables & Sample Weights	Demographics	1	1999-2000 Demographics
WTMREP47	WTMREP47	MEC Exam Weight Jack Knife Replicate 47	MEC Exam Weight Jack Knife Replicate 47	DEMO	Demographic Variables & Sample Weights	Demographics	1	1999-2000 Demographics
WTMREP48	WTMREP48	MEC Exam Weight Jack Knife Replicate 48	MEC Exam Weight Jack Knife Replicate 48	DEMO	Demographic Variables & Sample Weights	Demographics	1	1999-2000 Demographics
WTMREP49	WTMREP49	MEC Exam Weight Jack Knife Replicate 49	MEC Exam Weight Jack Knife Replicate 49	DEMO	Demographic Variables & Sample Weights	Demographics	1	1999-2000 Demographics
WTMREP50	WTMREP50	MEC Exam Weight Jack Knife Replicate 50	MEC Exam Weight Jack Knife Replicate 50	DEMO	Demographic Variables & Sample Weights	Demographics	1	1999-2000 Demographics
WTMREP51	WTMREP51	MEC Exam Weight Jack Knife Replicate 51	MEC Exam Weight Jack Knife Replicate 51	DEMO	Demographic Variables & Sample Weights	Demographics	1	1999-2000 Demographics
WTMREP52	WTMREP52	MEC Exam Weight Jack Knife Replicate 52	MEC Exam Weight Jack Knife Replicate 52	DEMO	Demographic Variables & Sample Weights	Demographics	1	1999-2000 Demographics

## Sheet: Table S4-Demographic Categories
codename_original	categories_num	categories_description	new_categories	new_categories_description	cycle_-1	cycle_1	cycle_2	cycle_3	cycle_4	cycle_5	cycle_6	cycle_7	cycle_8	cycle_9	cycle_10	new_codename	range_of_values
DMDBORN	1	Born in 50 US States or Washington, DC	1	Born in 50 US states or Washington, DC		x	x	x	x							DMDBORN4
DMDBORN	2	Born in Mexico	2	Others		x	x	x	x							DMDBORN4
DMDBORN	3	Born Elsewhere	2	Others		x	x	x	x							DMDBORN4
DMDBORN	7	Refused	77	Refused		x	x	x	x							DMDBORN4
DMDBORN	9	Don't Know	99	Don't Know		x	x	x	x							DMDBORN4
DMDBORN2	1	Born in 50 US States or Washington, DC	1	Born in 50 US states or Washington, DC						x	x					DMDBORN4
DMDBORN2	2	Born in Mexico	2	Others						x	x					DMDBORN4
DMDBORN2	4	Born in Other Spanish Speaking Country	2	Others						x	x					DMDBORN4
DMDBORN2	5	Born in Other Non-Spanish Speaking Country	2	Others						x	x					DMDBORN4
DMDBORN2	7	Refused	77	Refused						x	x					DMDBORN4
DMDBORN2	9	Don't Know	99	Don't Know						x	x					DMDBORN4
DMDBORN4	1	Born in 50 US states or Washington, DC	1	Born in 50 US states or Washington, DC								x	x	x	x	DMDBORN4
DMDBORN4	2	Others	2	Others								x	x	x	x	DMDBORN4
DMDBORN4	77	Refused	77	Refused								x	x	x	x	DMDBORN4
DMDBORN4	99	Don't Know	99	Don't Know								x	x	x	x	DMDBORN4
HFA6XCR	1	50 United States	1	Born in 50 US states or Washington, DC	x											DMDBORN4
HFA6XCR	2	Mexico	2	Others	x											DMDBORN4
HFA6XCR	3	Other	2	Others	x											DMDBORN4
HFA6XCR	9	Don't know	99	Don't Know	x											DMDBORN4
DMDEDUC2	1	Less Than 9th Grade	1	Less Than 9th Grade		x	x	x	x	x	x	x	x	x	x	DMDEDUC2
DMDEDUC2	2	9-11th Grade (Includes 12th grade with no diploma)	2	9-11th Grade (Includes 12th grade with no diploma)		x	x	x	x	x	x	x	x	x	x	DMDEDUC2
DMDEDUC2	3	High School Grad/GED or Equivalent	3	High School Grad/GED or Equivalent		x	x	x	x	x	x	x	x	x	x	DMDEDUC2
DMDEDUC2	4	Some College or AA degree	4	Some College or AA degree		x	x	x	x	x	x	x	x	x	x	DMDEDUC2
DMDEDUC2	5	College Graduate or above	5	College Graduate or above		x	x	x	x	x	x	x	x	x	x	DMDEDUC2
DMDEDUC2	7	Refused	7	Refused		x	x	x	x	x	x	x	x	x	x	DMDEDUC2
DMDEDUC2	9	Don't know	9	Don't know		x	x	x	x	x	x	x	x	x	x	DMDEDUC2
HFA8R	0	Never attended or kindergarten only	1	Less Than 9th Grade	x											DMDEDUC2
HFA8R	1	1st grade	1	Less Than 9th Grade	x											DMDEDUC2
HFA8R	2	2nd grade	1	Less Than 9th Grade	x											DMDEDUC2
HFA8R	3	3rd grade	1	Less Than 9th Grade	x											DMDEDUC2
HFA8R	4	4th grade	1	Less Than 9th Grade	x											DMDEDUC2
HFA8R	5	5th grade	1	Less Than 9th Grade	x											DMDEDUC2
HFA8R	6	6th grade	1	Less Than 9th Grade	x											DMDEDUC2
HFA8R	7	7th grade	1	Less Than 9th Grade	x											DMDEDUC2
HFA8R	8	8th grade	1	Less Than 9th Grade	x											DMDEDUC2
HFA8R	10	10th grade	2	9-11th Grade (Includes 12th grade with no diploma)	x											DMDEDUC2
HFA8R	11	11th grade	2	9-11th Grade (Includes 12th grade with no diploma)	x											DMDEDUC2
HFA8R	9	9th grade	2	9-11th Grade (Includes 12th grade with no diploma)	x											DMDEDUC2
HFA8R	12	12th grade	3	High School Grad/GED or Equivalent	x											DMDEDUC2
HFA8R	13	1st year of college	4	Some College or AA degree	x											DMDEDUC2
HFA8R	14	2nd year of college	4	Some College or AA degree	x											DMDEDUC2
HFA8R	15	3rd year of college	4	Some College or AA degree	x											DMDEDUC2
HFA8R	16	4th year of college	4	Some College or AA degree	x											DMDEDUC2
HFA8R	17	After college	5	College Graduate or above	x											DMDEDUC2
HFA8R	99	Don't know	9	Don't know	x											DMDEDUC2
DMDEDUC3	0	Never Attended / Kindergarten Only	0	Never Attended / Kindergarten Only		x	x	x	x	x	x	x	x	x	x	DMDEDUC3
DMDEDUC3	1	1st Grade	1	1st Grade		x	x	x	x	x	x	x	x	x	x	DMDEDUC3
DMDEDUC3	2	2nd Grade	2	2nd Grade		x	x	x	x	x	x	x	x	x	x	DMDEDUC3
DMDEDUC3	3	3rd Grade	3	3rd Grade		x	x	x	x	x	x	x	x	x	x	DMDEDUC3
DMDEDUC3	4	4th Grade	4	4th Grade		x	x	x	x	x	x	x	x	x	x	DMDEDUC3
DMDEDUC3	5	5th Grade	5	5th Grade		x	x	x	x	x	x	x	x	x	x	DMDEDUC3
DMDEDUC3	6	6th Grade	6	6th Grade		x	x	x	x	x	x	x	x	x	x	DMDEDUC3
DMDEDUC3	7	7th Grade	7	7th Grade		x	x	x	x	x	x	x	x	x	x	DMDEDUC3
DMDEDUC3	8	8th Grade	8	8th Grade		x	x	x	x	x	x	x	x	x	x	DMDEDUC3
DMDEDUC3	9	9th Grade	9	9th Grade		x	x	x	x	x	x	x	x	x	x	DMDEDUC3
DMDEDUC3	10	10th Grade	10	10th Grade		x	x	x	x	x	x	x	x	x	x	DMDEDUC3
DMDEDUC3	11	11th Grade	11	11th Grade		x	x	x	x	x	x	x	x	x	x	DMDEDUC3
DMDEDUC3	12	12th Grade, No Diploma	12	12th Grade, No Diploma		x	x	x	x	x	x	x	x	x	x	DMDEDUC3
DMDEDUC3	13	High School Graduate	13	High School Graduate		x	x	x	x	x	x	x	x	x	x	DMDEDUC3
DMDEDUC3	14	GED or Equivalent	14	GED or Equivalent		x	x	x	x	x	x	x	x	x	x	DMDEDUC3
DMDEDUC3	15	More than high school	15	More than high school		x	x	x	x	x	x	x	x	x	x	DMDEDUC3
DMDEDUC3	55	Less Than 5th Grade	55	Less Than 5th Grade		x	x	x	x	x	x	x	x	x	x	DMDEDUC3
DMDEDUC3	66	Less Than 9th Grade	66	Less Than 9th Grade		x	x	x	x	x	x	x	x	x	x	DMDEDUC3
DMDEDUC3	77	Refused	77	Refused		x	x	x	x	x	x	x	x	x	x	DMDEDUC3
DMDEDUC3	99	Don't know	99	Don't know		x	x	x	x	x	x	x	x	x	x	DMDEDUC3
HFA8R	0	Never attended or kindergarten only	0	Never Attended / Kindergarten Only	x											DMDEDUC3
HFA8R	1	1st grade	1	1st Grade	x											DMDEDUC3
HFA8R	2	2nd grade	2	2nd Grade	x											DMDEDUC3
HFA8R	3	3rd grade	3	3rd Grade	x											DMDEDUC3
HFA8R	4	4th grade	4	4th Grade	x											DMDEDUC3
HFA8R	5	5th grade	5	5th Grade	x											DMDEDUC3
HFA8R	6	6th grade	6	6th Grade	x											DMDEDUC3
HFA8R	7	7th grade	7	7th Grade	x											DMDEDUC3
HFA8R	8	8th grade	8	8th Grade	x											DMDEDUC3
HFA8R	9	9th grade	9	9th Grade	x											DMDEDUC3
HFA8R	10	10th grade	10	10th Grade	x											DMDEDUC3
HFA8R	11	11th grade	11	11th Grade	x											DMDEDUC3
HFA8R	12	12th grade	12	12th Grade, No Diploma	x											DMDEDUC3
HFA8R	99	Don't know	99	Don't know	x											DMDEDUC3
DMDFMSIZ	1	1	1	1					x	x	x	x	x	x	x	DMDFMSIZ
DMDFMSIZ	2	2	2	2					x	x	x	x	x	x	x	DMDFMSIZ
DMDFMSIZ	3	3	3	3					x	x	x	x	x	x	x	DMDFMSIZ
DMDFMSIZ	4	4	4	4					x	x	x	x	x	x	x	DMDFMSIZ
DMDFMSIZ	5	5	5	5					x	x	x	x	x	x	x	DMDFMSIZ
DMDFMSIZ	6	6	6	6					x	x	x	x	x	x	x	DMDFMSIZ
DMDFMSIZ	7	7	7	7 or more people in the Family					x	x	x	x	x	x	x	DMDFMSIZ
HSFSIZER	1	1	1	1	x											DMDFMSIZ
HSFSIZER	2	2	2	2	x											DMDFMSIZ
HSFSIZER	3	3	3	3	x											DMDFMSIZ
HSFSIZER	4	4	4	4	x											DMDFMSIZ
HSFSIZER	5	5	5	5	x											DMDFMSIZ
HSFSIZER	6	6	6	6	x											DMDFMSIZ
HSFSIZER	7	7	7	7 or more people in the Family	x											DMDFMSIZ
HSFSIZER	8	8	7	7 or more people in the Family	x											DMDFMSIZ
HSFSIZER	9	9	7	7 or more people in the Family	x											DMDFMSIZ
HSFSIZER	10	10+	7	7 or more people in the Family	x											DMDFMSIZ
DMDHHSIZ	1	1	1	1		x	x	x	x	x	x	x	x	x	x	DMDHHSIZ
DMDHHSIZ	2	2	2	2		x	x	x	x	x	x	x	x	x	x	DMDHHSIZ
DMDHHSIZ	3	3	3	3		x	x	x	x	x	x	x	x	x	x	DMDHHSIZ
DMDHHSIZ	4	4	4	4		x	x	x	x	x	x	x	x	x	x	DMDHHSIZ
DMDHHSIZ	5	5	5	5		x	x	x	x	x	x	x	x	x	x	DMDHHSIZ
DMDHHSIZ	6	6	6	6		x	x	x	x	x	x	x	x	x	x	DMDHHSIZ
DMDHHSIZ	7	7 or more people in the Household	7	7 or more people in the Household		x	x	x	x	x	x	x	x	x	x	DMDHHSIZ
HSHSIZER	1	1	1	1	x											DMDHHSIZ
HSHSIZER	2	2	2	2	x											DMDHHSIZ
HSHSIZER	3	3	3	3	x											DMDHHSIZ
HSHSIZER	4	4	4	4	x											DMDHHSIZ
HSHSIZER	5	5	5	5	x											DMDHHSIZ
HSHSIZER	6	6	6	6	x											DMDHHSIZ
HSHSIZER	7	7	7	7 or more people in the Household	x											DMDHHSIZ
HSHSIZER	8	8	7	7 or more people in the Household	x											DMDHHSIZ
HSHSIZER	9	9	7	7 or more people in the Household	x											DMDHHSIZ
HSHSIZER	10	10+	7	7 or more people in the Household	x											DMDHHSIZ
DMDHRAGE	15-19	15-19	1	<20 years		x	x	x	x	x	x	x	x	x		DMDHRAGE	1
DMDHRAGE	20-39	20-39	2	20-39 years		x	x	x	x	x	x	x	x	x		DMDHRAGE	1
DMDHRAGE	40-59	40-59	3	40-59 years		x	x	x	x	x	x	x	x	x		DMDHRAGE	1
DMDHRAGE	60-85	60-84	4	60+ years		x	x	x	x	x	x	x	x	x		DMDHRAGE	1
DMDHRAGZ	1	<20 years	1	<20 years											x	DMDHRAGE
DMDHRAGZ	2	20-39 years	2	20-39 years											x	DMDHRAGE
DMDYRSUS	1	Less than 1 year	1	Less than 1 year		x	x	x	x	x	x	x	x	x	x	DMDYRSUS
DMDHRAGZ	3	40-59 years	3	40-59 years											x	DMDHRAGE
DMDYRSUS	2	1 yr., less than 5 yrs.	2	1 yr., less than 5 yrs.		x	x	x	x	x	x	x	x	x	x	DMDYRSUS
DMDYRSUS	3	5 yrs., less than 10 yrs.	3	5 yrs., less than 10 yrs.		x	x	x	x	x	x	x	x	x	x	DMDYRSUS
DMDYRSUS	4	10 yrs., less than 15 yrs.	4	10 yrs., less than 15 yrs.		x	x	x	x	x	x	x	x	x	x	DMDYRSUS
DMDHRAGZ	4	60+ years	4	60+ years											x	DMDHRAGE
DMDHRBR2	1	Born in 50 US States or Washington, DC	1	Born in 50 US states or Washington, DC						x	x					DMDHRBR4
DMDHRBR2	2	Born in Mexico	2	Others						x	x					DMDHRBR4
DMDHRBR2	4	Born in Other Spanish Speaking Country	2	Others						x	x					DMDHRBR4
DMDHRBR2	5	Born in Other Non-Spanish Speaking Country	2	Others						x	x					DMDHRBR4
DMDHRBR2	7	Refused	77	Refused						x	x					DMDHRBR4
DMDHRBR2	9	Don't know	99	Don't Know						x	x					DMDHRBR4
DMDHRBR4	1	Born in 50 US states or Washington, DC	1	Born in 50 US states or Washington, DC								x	x	x		DMDHRBR4
DMDHRBR4	2	Others	2	Others								x	x	x		DMDHRBR4
DMDHRBR4	77	Refused	77	Refused								x	x	x		DMDHRBR4
DMDHRBR4	99	Don't Know	99	Don't Know								x	x	x		DMDHRBR4
DMDHRBRN	1	Born in 50 US States or Washington, DC	1	Born in 50 US states or Washington, DC		x	x	x	x							DMDHRBR4
DMDHRBRN	2	Born in Mexico	2	Others		x	x	x	x							DMDHRBR4
DMDHRBRN	3	Born Elsewhere	2	Others		x	x	x	x							DMDHRBR4
DMDHRBRN	7	Refused	77	Refused		x	x	x	x							DMDHRBR4
DMDHRBRN	9	Don't know	99	Don't Know		x	x	x	x							DMDHRBR4
HFHFIPCR	1	50 United States	1	Born in 50 US states or Washington, DC	x											DMDHRBR4
HFHFIPCR	2	Mexico	2	Others	x											DMDHRBR4
HFHFIPCR	3	Other	2	Others	x											DMDHRBR4
HFHFIPCR	9	Don't know	99	Don't Know	x											DMDHRBR4
DMDHREDU	1	Less Than 9th Grade	1	Less than high school degree		x	x	x	x	x	x	x	x	x		DMDHREDU
DMDHREDU	2	9-11th Grade (Includes 12th grade with no diploma)	1	Less than high school degree		x	x	x	x	x	x	x	x	x		DMDHREDU
DMDHREDU	3	High School Grad/GED or equivalent	2	High school grad/GED or some college/AA degree		x	x	x	x	x	x	x	x	x		DMDHREDU
DMDHREDU	4	Some College or AA degree	2	High school grad/GED or some college/AA degree		x	x	x	x	x	x	x	x	x		DMDHREDU
DMDHREDU	5	College Graduate or above	3	College graduate or above		x	x	x	x	x	x	x	x	x		DMDHREDU
DMDHREDU	7	Refused	7	Refused		x	x	x	x	x	x	x	x	x		DMDHREDU
DMDHREDU	9	Don't know	9	Don't know		x	x	x	x	x	x	x	x	x		DMDHREDU
DMDHREDZ	1	Less than high school degree	1	Less than high school degree											x	DMDHREDU
DMDHREDZ	2	High school grad/GED or some college/AA degree	2	High school grad/GED or some college/AA degree											x	DMDHREDU
DMDHREDZ	3	College graduate or above	3	College graduate or above											x	DMDHREDU
DMDHREDZ	7	Refused	7	Refused											x	DMDHREDU
DMDHREDZ	9	Don't Know	9	Don't Know											x	DMDHREDU
HFHEDUCR	0	Never attended or kindergarten only	1	Less than high school degree	x											DMDHREDU
HFHEDUCR	1	Range of values	1	Less than high school degree	x											DMDHREDU
HFHEDUCR	2	Range of values	1	Less than high school degree	x											DMDHREDU
HFHEDUCR	3	Range of values	1	Less than high school degree	x											DMDHREDU
HFHEDUCR	4	Range of values	1	Less than high school degree	x											DMDHREDU
HFHEDUCR	5	Range of values	1	Less than high school degree	x											DMDHREDU
HFHEDUCR	6	Range of values	1	Less than high school degree	x											DMDHREDU
HFHEDUCR	7	Range of values	1	Less than high school degree	x											DMDHREDU
HFHEDUCR	8	Range of values	1	Less than high school degree	x											DMDHREDU
HFHEDUCR	9	Range of values	1	Less than high school degree	x											DMDHREDU
HFHEDUCR	10	Range of values	1	Less than high school degree	x											DMDHREDU
HFHEDUCR	11	Range of values	1	Less than high school degree	x											DMDHREDU
HFHEDUCR	12	Range of values	1	Less than high school degree	x											DMDHREDU
HFHEDUCR	13	Range of values	2	High school grad/GED or some college/AA degree	x											DMDHREDU
HFHEDUCR	14	Range of values	2	High school grad/GED or some college/AA degree	x											DMDHREDU
HFHEDUCR	15	Range of values	3	High school grad/GED or some college/AA degree	x											DMDHREDU
HFHEDUCR	16	Range of values	3	High school grad/GED or some college/AA degree	x											DMDHREDU
HFHEDUCR	17	Range of values	3	College graduate or above	x											DMDHREDU
HFHEDUCR	99	Don't know	9	Don't know	x											DMDHREDU
DMDHRGND	1	Male	1	Male		x	x	x	x	x	x	x	x	x	x	DMDHRGND
HFHSEX	1	Male	1	Male	x											DMDHRGND
DMDHRGND	2	Female	2	Female		x	x	x	x	x	x	x	x	x	x	DMDHRGND
HFHSEX	2	Female	2	Female	x											DMDHRGND
DMDHRMAR	1	Married	1	Married/Living with partner		x	x	x	x	x	x	x	x	x		DMDHRMAR
DMDHRMAR	6	Living with partner	1	Married/Living with partner		x	x	x	x	x	x	x	x	x		DMDHRMAR
DMDHRMAR	2	Widowed	2	Widowed/Divorced/Separated		x	x	x	x	x	x	x	x	x		DMDHRMAR
DMDHRMAR	3	Divorced	2	Widowed/Divorced/Separated		x	x	x	x	x	x	x	x	x		DMDHRMAR
DMDHRMAR	4	Separated	2	Widowed/Divorced/Separated		x	x	x	x	x	x	x	x	x		DMDHRMAR
DMDHRMAR	5	Never married	3	Never Married		x	x	x	x	x	x	x	x	x		DMDHRMAR
DMDHRMAR	77	Refused	77	Refused		x	x	x	x	x	x	x	x	x		DMDHRMAR
DMDHRMAR	99	Don't know	99	Don't Know		x	x	x	x	x	x	x	x	x		DMDHRMAR
DMDHRMAZ	1	Married/Living with partner	1	Married/Living with partner											x	DMDHRMAR
DMDHRMAZ	2	Widowed/Divorced/Separated	2	Widowed/Divorced/Separated											x	DMDHRMAR
DMDHRMAZ	3	Never Married	3	Never Married											x	DMDHRMAR
DMDHRMAZ	77	Refused	77	Refused											x	DMDHRMAR
DMDHRMAZ	99	Don't Know	99	Don't Know											x	DMDHRMAR
HFHMRST	1	Married - spouse in household	1	Married/Living with partner	x											DMDHRMAR
HFHMRST	2	Married - spouse not in household	1	Married/Living with partner	x											DMDHRMAR
HFHMRST	3	Living as married	1	Married/Living with partner	x											DMDHRMAR
HFHMRST	4	Widowed	2	Widowed/Divorced/Separated	x											DMDHRMAR
HFHMRST	5	Divorced	2	Widowed/Divorced/Separated	x											DMDHRMAR
HFHMRST	6	Separated	2	Widowed/Divorced/Separated	x											DMDHRMAR
HFHMRST	55	Under 14 years	3	Never Married	x											DMDHRMAR
HFHMRST	7	Never married	3	Never Married	x											DMDHRMAR
HFHMRST	99	Don't know	99	Don't Know	x											DMDHRMAR
DMDHSEDU	2	9-11th Grade (Includes 12th grade with no diploma)	1	Less than high school degree		x	x	x	x	x	x	x	x	x		DMDHSEDU
DMDHSEDU	1	Less Than 9th Grade	1	Less than high school degree		x	x	x	x	x	x	x	x	x		DMDHSEDU
DMDHSEDU	3	High School Grad/GED or Equivalent	2	High school grad/GED or some college/AA degree		x	x	x	x	x	x	x	x	x		DMDHSEDU
DMDHSEDU	4	Some College or AA degree	2	High school grad/GED or some college/AA degree		x	x	x	x	x	x	x	x	x		DMDHSEDU
DMDHSEDU	5	College Graduate or above	3	College graduate or above		x	x	x	x	x	x	x	x	x		DMDHSEDU
DMDHSEDU	7	Refused	7	Refused		x	x	x	x	x	x	x	x	x		DMDHSEDU
DMDHSEDU	9	Don't Know	9	Don't Know		x	x	x	x	x	x	x	x	x		DMDHSEDU
DMDHSEDZ	1	Less than high school degree	1	Less than high school degree											x	DMDHSEDU
DMDHSEDZ	2	High school grad/GED or some college/AA degree	2	High school grad/GED or some college/AA degree											x	DMDHSEDU
DMDHSEDZ	3	College graduate or above	3	College graduate or above											x	DMDHSEDU
DMDHSEDZ	7	Refused	7	Refused											x	DMDHSEDU
DMDHSEDZ	9	Don't Know	9	Don't Know											x	DMDHSEDU
DMDMARTL	1	Married	1	Married		x	x	x	x	x	x	x	x	x	x	DMDMARTL
DMDMARTL	2	Widowed	2	Widowed		x	x	x	x	x	x	x	x	x	x	DMDMARTL
DMDMARTL	3	Divorced	3	Divorced		x	x	x	x	x	x	x	x	x	x	DMDMARTL
DMDMARTL	4	Separated	4	Separated		x	x	x	x	x	x	x	x	x	x	DMDMARTL
DMDMARTL	5	Never married	5	Never married		x	x	x	x	x	x	x	x	x	x	DMDMARTL
DMDMARTL	6	Living with partner	6	Living with partner		x	x	x	x	x	x	x	x	x	x	DMDMARTL
DMDMARTL	77	Refused	77	Refused		x	x	x	x	x	x	x	x	x	x	DMDMARTL
DMDMARTL	99	Don't know	99	Don't know		x	x	x	x	x	x	x	x	x	x	DMDMARTL
HFA12	1	Married - spouse in household	1	Married	x											DMDMARTL
HFA12	2	Married - spouse not in household	1	Married	x											DMDMARTL
HFA12	4	Widowed	2	Widowed	x											DMDMARTL
HFA12	5	Divorced	3	Divorced	x											DMDMARTL
HFA12	55	Divorced	3	Divorced	x											DMDMARTL
HFA12	6	Separated	4	Separated	x											DMDMARTL
HFA12	7	Never married	5	Never married	x											DMDMARTL
HFA12	3	Living as married	6	Living with partner	x											DMDMARTL
HFA12	99	Don't know	99	Don't know	x											DMDMARTL
DMDYRSUS	5	15 yrs., less than 20 yrs.	5	15 yrs., less than 20 yrs.		x	x	x	x	x	x	x	x	x	x	DMDYRSUS
DMDYRSUS	6	20 yrs., less than 30 yrs.	6	20 yrs., less than 30 yrs.		x	x	x	x	x	x	x	x	x	x	DMDYRSUS
DMDYRSUS	7	30 yrs., less than 40 yrs.	7	30 yrs., less than 40 yrs.		x	x	x	x	x	x	x	x	x	x	DMDYRSUS
DMDYRSUS	8	40 yrs., less than 50 yrs.	8	40 yrs., less than 50 yrs.		x	x	x	x	x	x	x	x	x	x	DMDYRSUS
HFHAGER	15-19	15-19	1	<20 years	x											DMDHRAGE	1
HFHAGER	20-39	20-39	2	20-39 years	x											DMDHRAGE	1
HFHAGER	40-59	40-59	3	40-59 years	x											DMDHRAGE	1
HFHAGER	60-90	60-90	4	60+ years	x											DMDHRAGE	1
DMDYRSUS	9	50 years or more	9	50 years or more		x	x	x	x	x	x	x	x	x	x	DMDYRSUS
DMDYRSUS	77	Refused	77	Refused		x	x	x	x	x	x	x	x	x	x	DMDYRSUS
DMDYRSUS	99	Don't know	99	Don't know		x	x	x	x	x	x	x	x	x	x	DMDYRSUS
HAV13R	1-4	1 yr., less than 5 yrs.	2	1 yr., less than 5 yrs.	x											DMDYRSUS	1
HAV13R	5-9	5 yrs., less than 10 yrs.	3	5 yrs., less than 10 yrs.	x											DMDYRSUS	1
HAV13R	10-14	10 yrs., less than 15 yrs.	4	10 yrs., less than 15 yrs.	x											DMDYRSUS	1
HAV13R	15-19	15 yrs., less than 20 yrs.	5	15 yrs., less than 20 yrs.	x											DMDYRSUS	1
HAV13R	20-29	20 yrs., less than 30 yrs.	6	20 yrs., less than 30 yrs.	x											DMDYRSUS	1
HAV13R	30-39	30 yrs., less than 40 yrs.	7	30 yrs., less than 40 yrs.	x											DMDYRSUS	1
HAV13R	40-49	40 yrs., less than 50 yrs.	8	40 yrs., less than 50 yrs.	x											DMDYRSUS	1
HAV13R	50-90	90 + years	9	50 years or more	x											DMDYRSUS	1
HAV13R	777	Less than 1 year	1	Less than 1 year	x											DMDYRSUS
HAV13R	999	Don't know	99	Don't know	x											DMDYRSUS
FIALANG	1	English	1	English				x	x	x	x	x	x	x	x	FIALANG
FIALANG	2	Spanish	2	Spanish				x	x	x	x	x	x	x	x	FIALANG
HFLANG	1	English	1	English	x											FIALANG
HFLANG	2	Spanish	2	Spanish	x											FIALANG
HFLANG	3	Other	3	Other	x											FIALANG
HFF19R	0	No income	1	$ 0 to $ 4,999	x											INDFMIN2
HFF19R	1	Less than $1000	1	$ 0 to $ 4,999	x											INDFMIN2
HFF19R	10	$ 9,000 - 9,999	2	$ 5,000 to $ 9,999	x											INDFMIN2
HFF19R	11	$10,000 - 10,999	3	$10,000 to $14,999	x											INDFMIN2
HFF19R	12	$11,000 - 11,999	3	$10,000 to $14,999	x											INDFMIN2
HFF19R	13	$12,000 - 12,999	3	$10,000 to $14,999	x											INDFMIN2
HFF19R	14	$13,000 - 13,999	3	$10,000 to $14,999	x											INDFMIN2
HFF19R	15	$14,000 - 14,999	3	$10,000 to $14,999	x											INDFMIN2
HFF19R	16	$15,000 - 15,999	4	$15,000 to $19,999	x											INDFMIN2
HFF19R	17	$16,000 - 16,999	4	$15,000 to $19,999	x											INDFMIN2
HFF19R	18	$17,000 - 17,999	4	$15,000 to $19,999	x											INDFMIN2
HFF19R	19	$18,000 - 18,999	4	$15,000 to $19,999	x											INDFMIN2
HFF19R	2	$ 1,000 - 1,999	1	$ 0 to $ 4,999	x											INDFMIN2
HFF19R	20	$19,000 - 19,999	4	$15,000 to $19,999	x											INDFMIN2
HFF19R	21	$20,000 - 24,999	5	$20,000 to $24,999	x											INDFMIN2
HFF19R	22	$25,000 - 29,999	6	$25,000 to $34,999	x											INDFMIN2
HFF19R	23	$30,000 - 34,999	6	$25,000 to $34,999	x											INDFMIN2
HFF19R	24	$35,000 - 39,999	7	$35,000 to $44,999	x											INDFMIN2
HFF19R	25	$40,000 - 44,999	7	$35,000 to $44,999	x											INDFMIN2
HFF19R	26	$45,000 - 49,999	8	$45,000 to $54,999	x											INDFMIN2
HFF19R	27	$50,000 and over	16	$50,000 and over	x											INDFMIN2
HFF19R	3	$ 2,000 - 2,999	1	$ 0 to $ 4,999	x											INDFMIN2
HFF19R	4	$ 3,000 - 3,999	1	$ 0 to $ 4,999	x											INDFMIN2
HFF19R	5	$ 4,000 - 4,999	1	$ 0 to $ 4,999	x											INDFMIN2
HFF19R	6	$ 5,000 - 5,999	2	$ 5,000 to $ 9,999	x											INDFMIN2
HFF19R	7	$ 6,000 - 6,999	2	$ 5,000 to $ 9,999	x											INDFMIN2
HFF19R	8	$ 7,000 - 7,999	2	$ 5,000 to $ 9,999	x											INDFMIN2
HFF19R	9	$ 8,000 - 8,999	2	$ 5,000 to $ 9,999	x											INDFMIN2
HFF19R	99	Don't know	99	Don't know	x											INDFMIN2
INDFMIN2	4	$15,000 to $19,999	4	$15,000 to $19,999						x	x	x	x	x	x	INDFMIN2
INDFMIN2	5	$20,000 to $24,999	5	$20,000 to $24,999						x	x	x	x	x	x	INDFMIN2
INDFMIN2	6	$25,000 to $34,999	6	$25,000 to $34,999						x	x	x	x	x	x	INDFMIN2
INDFMIN2	7	$35,000 to $44,999	7	$35,000 to $44,999						x	x	x	x	x	x	INDFMIN2
INDFMIN2	8	$45,000 to $54,999	8	$45,000 to $54,999						x	x	x	x	x	x	INDFMIN2
INDFMIN2	9	$55,000 to $64,999	9	$55,000 to $64,999						x	x	x	x	x	x	INDFMIN2
INDFMIN2	10	$65,000 to $74,999	10	$65,000 to $74,999						x	x	x	x	x	x	INDFMIN2
INDFMIN2	12	$20,000 and Over	12	$20,000 and Over						x	x	x	x	x	x	INDFMIN2
INDFMIN2	13	Under $20,000	13	Under $20,000						x	x	x	x	x	x	INDFMIN2
INDFMIN2	14	$75,000 to $99,999	14	$75,000 to $99,999						x	x	x	x	x	x	INDFMIN2
INDFMIN2	15	$100,000 and Over	15	$100,000 and Over						x	x	x	x	x	x	INDFMIN2
INDFMIN2	77	Refused	77	Refused						x	x	x	x	x	x	INDFMIN2
INDFMIN2	99	Don't know	99	Don't know						x	x	x	x	x	x	INDFMIN2
INDFMIN2	1	$ 0 to $ 4,999	1	$ 0 to $ 4,999						x	x	x	x	x	x	INDFMIN2
INDFMIN2	2	$ 5,000 to $ 9,999	2	$ 5,000 to $ 9,999						x	x	x	x	x	x	INDFMIN2
INDFMIN2	3	$10,000 to $14,999	3	$10,000 to $14,999						x	x	x	x	x	x	INDFMIN2
INDFMINC	4	$15,000 to $19,999	4	$15,000 to $19,999		x	x	x	x							INDFMIN2
INDFMINC	5	$20,000 to $24,999	5	$20,000 to $24,999		x	x	x	x							INDFMIN2
INDFMINC	6	$25,000 to $34,999	6	$25,000 to $34,999		x	x	x	x							INDFMIN2
INDFMINC	7	$35,000 to $44,999	7	$35,000 to $44,999		x	x	x	x							INDFMIN2
INDFMINC	8	$45,000 to $54,999	8	$45,000 to $54,999		x	x	x	x							INDFMIN2
INDFMINC	9	$55,000 to $64,999	9	$55,000 to $64,999		x	x	x	x							INDFMIN2
INDFMINC	10	$65,000 to $74,999	10	$65,000 to $74,999		x	x	x	x							INDFMIN2
INDFMINC	77	Refused	77	Refused		x	x	x	x							INDFMIN2
INDFMINC	99	Don't know	99	Don't know		x	x	x	x							INDFMIN2
INDFMINC	1	$ 0 to $ 4,999	1	$ 0 to $ 4,999		x	x	x	x							INDFMIN2
INDFMINC	11	$75,000 and Over	11	$75,000 and Over		x	x	x	x							INDFMIN2
INDFMINC	12	Over $20,000	12	$20,000 and Over		x	x	x	x							INDFMIN2
INDFMINC	13	Under $20,000	13	Under $20,000		x	x	x	x							INDFMIN2
INDFMINC	2	$ 5,000 to $ 9,999	2	$ 5,000 to $ 9,999		x	x	x	x							INDFMIN2
INDFMINC	3	$10,000 to $14,999	3	$10,000 to $14,999		x	x	x	x							INDFMIN2
DMARETHN	3	Mexican-American	1	Mexican American	x											RIDRETH1
DMARETHN	1	Non-Hispanic white	3	Non-Hispanic White	x											RIDRETH1
DMARETHN	2	Non-Hispanic black	4	Non-Hispanic Black	x											RIDRETH1
DMARETHN	4	Other	5	Other Race - Including Multi-Racial	x											RIDRETH1
RIDRETH1	1	Mexican American	1	Mexican American		x	x	x	x	x	x	x	x	x	x	RIDRETH1
RIDRETH1	2	Other Hispanic	2	Other Hispanic		x	x	x	x	x	x	x	x	x	x	RIDRETH1
RIDRETH1	3	Non-Hispanic White	3	Non-Hispanic White		x	x	x	x	x	x	x	x	x	x	RIDRETH1
RIDRETH1	4	Non-Hispanic Black	4	Non-Hispanic Black		x	x	x	x	x	x	x	x	x	x	RIDRETH1
RIDRETH1	5	Other Race - Including Multi-Racial	5	Other Race - Including Multi-Racial		x	x	x	x	x	x	x	x	x	x	RIDRETH1
DMPSTAT	1	Interviewed, not examined	1	Interviewed Only	x											RIDSTATR
DMPSTAT	3	Interviewed, home-examined	1	Interviewed Only	x											RIDSTATR
DMPSTAT	2	Interviewed, MEC-examined	2	Both Interviewed and MEC examined	x											RIDSTATR
RIDSTATR	1	Interviewed Only	1	Interviewed Only		x	x	x	x	x	x	x	x	x	x	RIDSTATR
RIDSTATR	2	Both Interviewed and MEC examined	2	Both Interviewed and MEC examined		x	x	x	x	x	x	x	x	x	x	RIDSTATR

## Sheet: Table S5-Questionnaire
variable_codename	variable_codename_use	variable_description	variable_description_use	file_name	file_summary	file_category	SDDSRVYR	year	codename_change	corrected_variable_codename	codename_note	year_coder_updated	convert_to_NA
ALQ100	ALQ101	The next questions are about drinking alcoholic beverages. Included are liquor (such as whiskey or gin), beer, wine, wine coolers, and any other type of alcoholic beverage. In any one year, {have you/has SP} had at least 12 drinks of any type of alcoholic beverage? By a drink, I mean a 12 oz. beer, a 4 oz. glass of wine, or an ounce of liquor.	Had at least 12 alcohol drinks/1 yr?	ALQ	Alcohol Use	Alcohol Use	1	1999-2000 Questionnaire	1	ALQ101		2022
ALD100	ALQ101	The next questions are about drinking alcoholic beverages. Included are liquor (such as whiskey or gin), beer, wine, wine coolers, and any other type of alcoholic beverage. In any one year, {have you/has SP} had at least 12 drinks of any type of alcoholic beverage? By a drink, I mean a 12 oz. beer, a 4 oz. glass of wine, or an ounce of liquor.	Had at least 12 alcohol drinks/1 yr?	ALQ_B	Alcohol Use	Alcohol Use	2	2001-2002 Questionnaire	1	ALQ101		2022
ALQ101	ALQ101	The next questions are about drinking alcoholic beverages. Included are liquor (such as whiskey or gin), beer, wine, wine coolers, and any other type of alcoholic beverage. In any one year, {have you/has SP} had at least 12 drinks of any type of alcoholic beverage? By a drink, I mean a 12 oz. beer, a 4 oz. glass of wine, or an ounce of liquor.	Had at least 12 alcohol drinks/1 yr?	ALQ_C	Alcohol Use	Alcohol Use	3	2003-2004 Questionnaire				2022
ALQ101	ALQ101	The next questions are about drinking alcoholic beverages. Included are liquor (such as whiskey or gin), beer, wine, wine coolers, and any other type of alcoholic beverage.In any one year, {have you/has SP} had at least 12 drinks of any type of alcoholic beverage? By a drink, I mean a 12 oz. beer, a 5 oz. glass of wine, or one and half ounces of liquor.	Had at least 12 alcohol drinks/1 yr?	ALQ_D	Alcohol Use	Alcohol Use	4	2005-2006 Questionnaire				2022
ALQ101	ALQ101	The next questions are about drinking alcoholic beverages. Included are liquor (such as whiskey or gin), beer, wine, wine coolers, and any other type of alcoholic beverage.In any one year, {have you/has SP} had at least 12 drinks of any type of alcoholic beverage? By a drink, I mean a 12 oz. beer, a 5 oz. glass of wine, or one and half ounces of liquor.	Had at least 12 alcohol drinks/1 yr?	ALQ_E	Alcohol Use	Alcohol Use	5	2007-2008 Questionnaire				2022
ALQ101	ALQ101	The next questions are about drinking alcoholic beverages. Included are liquor (such as whiskey or gin), beer, wine, wine coolers, and any other type of alcoholic beverage.In any one year, {have you/has SP} had at least 12 drinks of any type of alcoholic beverage? By a drink, I mean a 12 oz. beer, a 5 oz. glass of wine, or one and half ounces of liquor.	Had at least 12 alcohol drinks/1 yr?	ALQ_F	Alcohol Use	Alcohol Use	6	2009-2010 Questionnaire				2022
ALQ101	ALQ101	The next questions are about drinking alcoholic beverages. Included are liquor (such as whiskey or gin), beer, wine, wine coolers, and any other type of alcoholic beverage.In any one year, {have you/has SP} had at least 12 drinks of any type of alcoholic beverage? By a drink, I mean a 12 oz. beer, a 5 oz. glass of wine, or one and half ounces of liquor.	Had at least 12 alcohol drinks/1 yr?	ALQ_G	Alcohol Use	Alcohol Use	7	2011-2012 Questionnaire				2022
ALQ101	ALQ101	The next questions are about drinking alcoholic beverages. Included are liquor (such as whiskey or gin), beer, wine, wine coolers, and any other type of alcoholic beverage.In any one year, {have you/has SP} had at least 12 drinks of any type of alcoholic beverage? By a drink, I mean a 12 oz. beer, a 5 oz. glass of wine, or one and half ounces of liquor.	Had at least 12 alcohol drinks/1 yr?	ALQ_H	Alcohol Use	Alcohol Use	8	2013-2014 Questionnaire				2022
ALQ101	ALQ101	In any one year, {have you/has SP} had at least 12 drinks of any type of alcoholic beverage? By a drink, I mean a 12 oz. beer, a 5 oz. glass of wine, or a one and a half ounces of liquor.	Had at least 12 alcohol drinks/1 yr?	ALQ_I	Alcohol Use	Alcohol Use	9	2015-2016 Questionnaire				2022
ALQ110	ALQ110	In {your/SP's} entire life, {have you/has he/has she} had at least 12 drinks of any type of alcoholic beverage?	Had at least 12 alcohol drinks/lifetime?	ALQ	Alcohol Use	Alcohol Use	1	1999-2000 Questionnaire				2022
ALQ110	ALQ110	In {your/SP's} entire life, {have you/has he/has she} had at least 12 drinks of any type of alcoholic beverage?	Had at least 12 alcohol drinks/lifetime?	ALQ_B	Alcohol Use	Alcohol Use	2	2001-2002 Questionnaire				2022
ALQ110	ALQ110	In {your/SP's} entire life, {have you/has he/has she} had at least 12 drinks of any type of alcoholic beverage?	Had at least 12 alcohol drinks/lifetime?	ALQ_C	Alcohol Use	Alcohol Use	3	2003-2004 Questionnaire				2022
ALQ110	ALQ110	In {your/SP's} entire life, {have you/has he/has she} had at least 12 drinks of any type of alcoholic beverage?	Had at least 12 alcohol drinks/lifetime?	ALQ_D	Alcohol Use	Alcohol Use	4	2005-2006 Questionnaire				2022
ALQ110	ALQ110	In {your/SP's} entire life, {have you/has he/has she} had at least 12 drinks of any type of alcoholic beverage?	Had at least 12 alcohol drinks/lifetime?	ALQ_E	Alcohol Use	Alcohol Use	5	2007-2008 Questionnaire				2022
ALQ110	ALQ110	In {your/SP's} entire life, {have you/has he/has she} had at least 12 drinks of any type of alcoholic beverage?	Had at least 12 alcohol drinks/lifetime?	ALQ_F	Alcohol Use	Alcohol Use	6	2009-2010 Questionnaire				2022
ALQ110	ALQ110	In {your/SP's} entire life, {have you/has he/has she} had at least 12 drinks of any type of alcoholic beverage?	Had at least 12 alcohol drinks/lifetime?	ALQ_G	Alcohol Use	Alcohol Use	7	2011-2012 Questionnaire				2022
ALQ110	ALQ110	In {your/SP's} entire life, {have you/has he/has she} had at least 12 drinks of any type of alcoholic beverage?	Had at least 12 alcohol drinks/lifetime?	ALQ_H	Alcohol Use	Alcohol Use	8	2013-2014 Questionnaire				2022
ALQ110	ALQ110	In {your/SP's} entire life, {have you/has he/has she} had at least 12 drinks of any type of alcoholic beverage?	Had at least 12 alcohol drinks/lifetime?	ALQ_I	Alcohol Use	Alcohol Use	9	2015-2016 Questionnaire				2022
ALQ111	ALQ111	In {your/SP's} entire life, {have you/has he/has she} had at least 1 drink of any kind of alcohol, not counting small tastes or sips? By a drink, I mean a 12 oz. beer, a 5 oz. glass of wine, or one and a half ounces of liquor.	Had at least 1 alcohol drinks/lifetime?	ALQ_J	Alcohol Use	Alcohol Use	10	2017-2018 Questionnaire				2022
ALQ120Q	ALQ120Q	In the past 12 months, how often did {you/SP} drink any type of alcoholic beverage? PROBE: How many days per week, per month, or per year did {you/SP} drink?	How often drink alcohol over past 12 mos	ALQ	Alcohol Use	Alcohol Use	1	1999-2000 Questionnaire				2022
ALQ120Q	ALQ120Q	In the past 12 months, how often did {you/SP} drink any type of alcoholic beverage? PROBE: How many days per week, per month, or per year did {you/SP} drink?	How often drink alcohol over past 12 mos	ALQ_B	Alcohol Use	Alcohol Use	2	2001-2002 Questionnaire				2022
ALQ120Q	ALQ120Q	In the past 12 months, how often did {you/SP} drink any type of alcoholic beverage? PROBE: How many days per week, per month, or per year did {you/SP} drink?	How often drink alcohol over past 12 mos	ALQ_C	Alcohol Use	Alcohol Use	3	2003-2004 Questionnaire				2022
ALQ120Q	ALQ120Q	In the past 12 months, how often did {you/SP} drink any type of alcoholic beverage? PROBE: How many days per week, per month, or per year did {you/SP} drink?	How often drink alcohol over past 12 mos	ALQ_D	Alcohol Use	Alcohol Use	4	2005-2006 Questionnaire				2022
ALQ120Q	ALQ120Q	In the past 12 months, how often did {you/SP} drink any type of alcoholic beverage? PROBE: How many days per week, per month, or per year did {you/SP} drink?	How often drink alcohol over past 12 mos	ALQ_E	Alcohol Use	Alcohol Use	5	2007-2008 Questionnaire				2022
ALQ120Q	ALQ120Q	In the past 12 months, how often did {you/SP} drink any type of alcoholic beverage? PROBE: How many days per week, per month, or per year did {you/SP} drink?	How often drink alcohol over past 12 mos	ALQ_F	Alcohol Use	Alcohol Use	6	2009-2010 Questionnaire				2022
ALQ120Q	ALQ120Q	In the past 12 months, how often did {you/SP} drink any type of alcoholic beverage? PROBE: How many days per week, per month, or per year did {you/SP} drink?	How often drink alcohol over past 12 mos	ALQ_G	Alcohol Use	Alcohol Use	7	2011-2012 Questionnaire				2022
ALQ120Q	ALQ120Q	In the past 12 months, how often did {you/SP} drink any type of alcoholic beverage? PROBE: How many days per week, per month, or per year did {you/SP} drink?	How often drink alcohol over past 12 mos	ALQ_H	Alcohol Use	Alcohol Use	8	2013-2014 Questionnaire				2022
ALQ120Q	ALQ120Q	In the past 12 months, how often did {you/SP} drink any type of alcoholic beverage? PROBE: How many days per week, per month, or per year did {you/SP} drink?	How often drink alcohol over past 12 mos	ALQ_I	Alcohol Use	Alcohol Use	9	2015-2016 Questionnaire				2022
ALQ121	ALQ120Q	During the past 12 months, about how often did {you/SP} drink any type of alcoholic beverage? PROBE: How many days per week, per month, or per year did {you/SP} drink?	How often drink alcohol over past 12 mos	ALQ_J	Alcohol Use	Alcohol Use	10	2017-2018 Questionnaire	1	ALQ120Q		2022
ALQ120U	ALQ120U	UNIT OF MEASURE.	UNIT OF MEASURE.	ALQ	Alcohol Use	Alcohol Use	1	1999-2000 Questionnaire				2022
ALQ120U	ALQ120U	UNIT OF MEASURE.	UNIT OF MEASURE.	ALQ_B	Alcohol Use	Alcohol Use	2	2001-2002 Questionnaire				2022
ALQ120U	ALQ120U	UNIT OF MEASURE.	UNIT OF MEASURE.	ALQ_C	Alcohol Use	Alcohol Use	3	2003-2004 Questionnaire				2022
ALQ120U	ALQ120U	UNIT OF MEASURE.	UNIT OF MEASURE.	ALQ_D	Alcohol Use	Alcohol Use	4	2005-2006 Questionnaire				2022
ALQ120U	ALQ120U	UNIT OF MEASURE.	UNIT OF MEASURE.	ALQ_E	Alcohol Use	Alcohol Use	5	2007-2008 Questionnaire				2022
ALQ120U	ALQ120U	UNIT OF MEASURE.	UNIT OF MEASURE.	ALQ_F	Alcohol Use	Alcohol Use	6	2009-2010 Questionnaire				2022
ALQ120U	ALQ120U	UNIT OF MEASURE.	UNIT OF MEASURE.	ALQ_G	Alcohol Use	Alcohol Use	7	2011-2012 Questionnaire				2022
ALQ120U	ALQ120U	UNIT OF MEASURE.	UNIT OF MEASURE.	ALQ_H	Alcohol Use	Alcohol Use	8	2013-2014 Questionnaire				2022
ALQ120U	ALQ120U	UNIT OF MEASURE.	UNIT OF MEASURE.	ALQ_I	Alcohol Use	Alcohol Use	9	2015-2016 Questionnaire				2022
ALQ130	ALQ130	In the past 12 months, on those days that {you/SP} drank alcoholic beverages, on the average, how many drinks did {you/he/she} have?	Avg # alcoholic drinks/day -past 12 mos	ALQ	Alcohol Use	Alcohol Use	1	1999-2000 Questionnaire				2022
ALQ130	ALQ130	In the past 12 months, on those days that {you/SP} drank alcoholic beverages, on the average, how many drinks did {you/he/she} have?	Avg # alcoholic drinks/day -past 12 mos	ALQ_B	Alcohol Use	Alcohol Use	2	2001-2002 Questionnaire				2022
ALQ130	ALQ130	In the past 12 months, on those days that {you/SP} drank alcoholic beverages, on the average, how many drinks did {you/he/she} have?	Avg # alcoholic drinks/day -past 12 mos	ALQ_C	Alcohol Use	Alcohol Use	3	2003-2004 Questionnaire				2022
ALQ130	ALQ130	In the past 12 months, on those days that {you/SP} drank alcoholic beverages, on the average, how many drinks did {you/he/she} have?	Avg # alcoholic drinks/day -past 12 mos	ALQ_D	Alcohol Use	Alcohol Use	4	2005-2006 Questionnaire				2022
ALQ130	ALQ130	In the past 12 months, on those days that {you/SP} drank alcoholic beverages, on the average, how many drinks did {you/he/she} have?	Avg # alcoholic drinks/day -past 12 mos	ALQ_E	Alcohol Use	Alcohol Use	5	2007-2008 Questionnaire				2022
ALQ130	ALQ130	In the past 12 months, on those days that {you/SP} drank alcoholic beverages, on the average, how many drinks did {you/he/she} have?	Avg # alcoholic drinks/day -past 12 mos	ALQ_F	Alcohol Use	Alcohol Use	6	2009-2010 Questionnaire				2022
ALQ130	ALQ130	In the past 12 months, on those days that {you/SP} drank alcoholic beverages, on the average, how many drinks did {you/he/she} have?	Avg # alcoholic drinks/day -past 12 mos	ALQ_G	Alcohol Use	Alcohol Use	7	2011-2012 Questionnaire				2022
ALQ130	ALQ130	In the past 12 months, on those days that {you/SP} drank alcoholic beverages, on the average, how many drinks did {you/he/she} have?	Avg # alcoholic drinks/day -past 12 mos	ALQ_H	Alcohol Use	Alcohol Use	8	2013-2014 Questionnaire				2022
ALQ130	ALQ130	In the past 12 months, on those days that {you/SP} drank alcoholic beverages, on the average, how many drinks did {you/he/she} have?	Avg # alcoholic drinks/day -past 12 mos	ALQ_I	Alcohol Use	Alcohol Use	9	2015-2016 Questionnaire				2022
ALQ130	ALQ130	During the past 12 months, on those days that {you/SP} drank alcoholic beverages, on the average, how many drinks did {you/he/she} have? By a drink, I mean a 12 oz. beer, a 5 oz. glass of wine, or one and a half ounces of liquor.)	Avg # alcoholic drinks/day -past 12 mos	ALQ_J	Alcohol Use	Alcohol Use	10	2017-2018 Questionnaire				2022
ALQ140Q	ALQ141Q	In the past 12 months, on how many days did {you/SP} have 5 or more drinks of any alcoholic beverage? PROBE: How many days per week, per month, or per year did {you/SP} have 5 or more drinks in a single day?	# days have 5 or more drinks/past 12 mos	ALQ	Alcohol Use	Alcohol Use	1	1999-2000 Questionnaire	1	ALQ141Q		2022
ALQ140Q	ALQ141Q	In the past 12 months, on how many days did {you/SP} have 5 or more drinks of any alcoholic beverage? PROBE: How many days per week, per month, or per year did {you/SP} have 5 or more drinks in a single day?	# days have 5 or more drinks/past 12 mos	ALQ_B	Alcohol Use	Alcohol Use	2	2001-2002 Questionnaire	1	ALQ141Q		2022
ALQ140Q	ALQ141Q	In the past 12 months, on how many days did {you/SP} have 5 or more drinks of any alcoholic beverage? PROBE: How many days per week, per month, or per year did {you/SP} have 5 or more drinks in a single day?	# days have 5 or more drinks/past 12 mos	ALQ_C	Alcohol Use	Alcohol Use	3	2003-2004 Questionnaire	1	ALQ141Q		2022
ALQ140Q	ALQ141Q	In the past 12 months, on how many days did {you/SP} have 5 or more drinks of any alcoholic beverage? PROBE: How many days per week, per month, or per year did {you/SP} have 5 or more drinks in a single day?	# days have 5 or more drinks/past 12 mos	ALQ_D	Alcohol Use	Alcohol Use	4	2005-2006 Questionnaire	1	ALQ141Q		2022
ALQ140Q	ALQ141Q	In the past 12 months, on how many days did {you/SP} have 5 or more drinks of any alcoholic beverage? PROBE: How many days per week, per month, or per year did {you/SP} have 5 or more drinks in a single day?	# days have 5 or more drinks/past 12 mos	ALQ_E	Alcohol Use	Alcohol Use	5	2007-2008 Questionnaire	1	ALQ141Q		2022
ALQ140Q	ALQ141Q	In the past 12 months, on how many days did {you/SP} have 5 or more drinks of any alcoholic beverage? PROBE: How many days per week, per month, or per year did {you/SP} have 5 or more drinks in a single day?	# days have 5 or more drinks/past 12 mos	ALQ_F	Alcohol Use	Alcohol Use	6	2009-2010 Questionnaire	1	ALQ141Q		2022
ALQ141Q	ALQ141Q	In the past 12 months, on how many days did {you/SP} have 5 or more drinks of any alcoholic beverage? PROBE: How many days per week, per month, or per year did {you/SP} have 5 or more drinks in a single day?	# days have 5 or more drinks/past 12 mos	ALQ_G	Alcohol Use	Alcohol Use	7	2011-2012 Questionnaire				2022
ALQ141Q	ALQ141Q	In the past 12 months, on how many days did {you/SP} have 5 or more drinks of any alcoholic beverage? PROBE: How many days per week, per month, or per year did {you/SP} have 5 or more drinks in a single day?	# days have 5 or more drinks/past 12 mos	ALQ_H	Alcohol Use	Alcohol Use	8	2013-2014 Questionnaire				2022
ALQ141Q	ALQ141Q	In the past 12 months, on how many days did {you/SP} have 5 or more drinks of any alcoholic beverage? PROBE: How many days per week, per month, or per year did {you/SP} have 5 or more drinks in a single day?	# days have 5 or more drinks/past 12 mos	ALQ_I	Alcohol Use	Alcohol Use	9	2015-2016 Questionnaire				2022
ALQ142	ALQ141Q	During the past 12 months, about how often did {you/SP} have {DISPLAY NUMBER} or more drinks of any alcoholic beverage? PROBE: How many days per week, per month, or per year did {you/SP} have {DISPLAY NUMBER} or more drinks in a single day?	# days have 5 or more drinks/past 12 mos	ALQ_J	Alcohol Use	Alcohol Use	10	2017-2018 Questionnaire	1	ALQ141Q		2022
ALQ140U	ALQ141U	UNIT OF MEASURE.	UNIT OF MEASURE.	ALQ	Alcohol Use	Alcohol Use	1	1999-2000 Questionnaire	1	ALQ141U		2022
ALQ140U	ALQ141U	UNIT OF MEASURE.	UNIT OF MEASURE.	ALQ_B	Alcohol Use	Alcohol Use	2	2001-2002 Questionnaire	1	ALQ141U		2022
ALQ140U	ALQ141U	UNIT OF MEASURE.	UNIT OF MEASURE.	ALQ_C	Alcohol Use	Alcohol Use	3	2003-2004 Questionnaire	1	ALQ141U		2022
ALQ140U	ALQ141U	UNIT OF MEASURE.	UNIT OF MEASURE.	ALQ_D	Alcohol Use	Alcohol Use	4	2005-2006 Questionnaire	1	ALQ141U		2022
ALQ140U	ALQ141U	UNIT OF MEASURE.	UNIT OF MEASURE.	ALQ_E	Alcohol Use	Alcohol Use	5	2007-2008 Questionnaire	1	ALQ141U		2022
ALQ140U	ALQ141U	UNIT OF MEASURE.	UNIT OF MEASURE.	ALQ_F	Alcohol Use	Alcohol Use	6	2009-2010 Questionnaire	1	ALQ141U		2022
ALQ141U	ALQ141U	UNIT OF MEASURE.	UNIT OF MEASURE.	ALQ_G	Alcohol Use	Alcohol Use	7	2011-2012 Questionnaire				2022
ALQ141U	ALQ141U	UNIT OF MEASURE.	UNIT OF MEASURE.	ALQ_H	Alcohol Use	Alcohol Use	8	2013-2014 Questionnaire				2022
ALQ141U	ALQ141U	UNIT OF MEASURE.	UNIT OF MEASURE.	ALQ_I	Alcohol Use	Alcohol Use	9	2015-2016 Questionnaire				2022
ALQ150	ALQ151	Was there ever a time or times in {your/SP's} life when {you/he/she} drank 5 or more drinks of any kind of alcoholic beverage almost every day?	Ever have 4/5 or more drinks every day?	ALQ	Alcohol Use	Alcohol Use	1	1999-2000 Questionnaire	1	ALQ151		2022
ALQ150	ALQ151	Was there ever a time or times in {your/SP's} life when {you/he/she} drank 5 or more drinks of any kind of alcoholic beverage almost every day?	Ever have 4/5 or more drinks every day?	ALQ_B	Alcohol Use	Alcohol Use	2	2001-2002 Questionnaire	1	ALQ151		2022
ALQ150	ALQ151	Was there ever a time or times in {your/SP's} life when {you/he/she} drank 5 or more drinks of any kind of alcoholic beverage almost every day?	Ever have 4/5 or more drinks every day?	ALQ_C	Alcohol Use	Alcohol Use	3	2003-2004 Questionnaire	1	ALQ151		2022
ALQ150	ALQ151	Was there ever a time or times in {your/SP's} life when {you/he/she} drank 5 or more drinks of any kind of alcoholic beverage almost every day?	Ever have 4/5 or more drinks every day?	ALQ_D	Alcohol Use	Alcohol Use	4	2005-2006 Questionnaire	1	ALQ151		2022
ALQ150	ALQ151	Was there ever a time or times in {your/SP's} life when {you/he/she} drank 5 or more drinks of any kind of alcoholic beverage almost every day?	Ever have 4/5 or more drinks every day?	ALQ_E	Alcohol Use	Alcohol Use	5	2007-2008 Questionnaire	1	ALQ151		2022
ALQ150	ALQ151	Was there ever a time or times in {your/SP's} life when {you/he/she} drank 5 or more drinks of any kind of alcoholic beverage almost every day?	Ever have 4/5 or more drinks every day?	ALQ_F	Alcohol Use	Alcohol Use	6	2009-2010 Questionnaire	1	ALQ151		2022
ALQ151	ALQ151	Was there ever a time or times in {your/SP's} life when {you/he/she} drank 5 or more drinks of any kind of alcoholic beverage almost every day?	Ever have 4/5 or more drinks every day?	ALQ_G	Alcohol Use	Alcohol Use	7	2011-2012 Questionnaire				2022
ALQ151	ALQ151	Was there ever a time or times in {your/SP's} life when {you/he/she} drank 5 or more drinks of any kind of alcoholic beverage almost every day?	Ever have 4/5 or more drinks every day?	ALQ_H	Alcohol Use	Alcohol Use	8	2013-2014 Questionnaire				2022
ALQ151	ALQ151	Was there ever a time or times in {your/SP's} life when {you/he/she} drank 5 or more drinks of any kind of alcoholic beverage almost every day?	Ever have 4/5 or more drinks every day?	ALQ_I	Alcohol Use	Alcohol Use	9	2015-2016 Questionnaire				2022
ALQ151	ALQ151	Was there ever a time or times in {your/SP's} life when {you/he/she} drank {DISPLAY NUMBER} or more drinks of any kind of alcoholic beverage almost every day?	Ever have 4/5 or more drinks every day?	ALQ_J	Alcohol Use	Alcohol Use	10	2017-2018 Questionnaire				2022
ALQ155	ALQ155	For about how many years did {you/SP} drink {DISPLAY NUMBER} or more drinks of any kind of alcoholic beverage almost every day?	How many years did you drink every day?	ALQ_G	Alcohol Use	Alcohol Use	7	2011-2012 Questionnaire				2022
ALQ160	ALQ160	During the past 30 days, how many times did {you/SP} drink {DISPLAY NUMBER} or more drinks of any kind of alcohol in about two hours?	# days have 4/5 or more drinks in 2 hrs/ past 30 days	ALQ_H	Alcohol Use	Alcohol Use	8	2013-2014 Questionnaire				2022
ALQ160	ALQ160	During the past 30 days, how many times did {you/SP} drink {DISPLAY NUMBER} or more drinks of any kind of alcohol in about two hours?	# days have 4/5 or more drinks in 2 hrs/ past 30 days	ALQ_I	Alcohol Use	Alcohol Use	9	2015-2016 Questionnaire				2022
ALQ170	ALQ170	Considering all types of alcoholic beverages, during the past 30 days, how many times did you have {5/4} or more drinks on an occasion?	# times have 4/5 or more drinks every day/ past 30 days	ALQ_J	Alcohol Use	Alcohol Use	10	2017-2018 Questionnaire				2022
ALQ270	ALQ270	During the past 12 months, about how often did {you/SP} have {DISPLAY NUMBER} or more drinks in a period of two hours or less?	# days have 4/5 or more drinks in 2 hrs/ past 12 mos	ALQ_J	Alcohol Use	Alcohol Use	10	2017-2018 Questionnaire				2022
ALQ280	ALQ280	During the past 12 months, about how often did {you/SP} have 8 or more drinks in a single day?	# times 8 or more drinks in 1 day/ past 12 months	ALQ_J	Alcohol Use	Alcohol Use	10	2017-2018 Questionnaire				2022
ALQ290	ALQ290	During the past 12 months, about how often did {you/SP} have 12 or more drinks in a single day?	# times 12 or more drinks in 1 day/ past 12 months	ALQ_J	Alcohol Use	Alcohol Use	10	2017-2018 Questionnaire				2022
HSAQUEX	HSAQUEX	Source of Health Status Data	Source of Health Status Data	HSQ	Current Health Status	Current Health Status	1	1999-2000 Questionnaire				2022
HSAQUEX	HSAQUEX	Source of Health Status Data	Source of Health Status Data	HSQ_B	Current Health Status	Current Health Status	2	2001-2002 Questionnaire				2022
HSAQUEX	HSAQUEX	Source of Health Status Data	Source of Health Status Data	HSQ_C	Current Health Status	Current Health Status	3	2003-2004 Questionnaire				2022
HSAQUEX	HSAQUEX	Source of Health Status Data	Source of Health Status Data	HSQ_D	Current Health Status	Current Health Status	4	2005-2006 Questionnaire				2022
HSAQUEX	HSAQUEX	Source of Health Status Data	Source of Health Status Data	HSQ_E	Current Health Status	Current Health Status	5	2007-2008 Questionnaire				2022
HSAQUEX	HSAQUEX	Source of Health Status Data	Source of Health Status Data	HSQ_F	Current Health Status	Current Health Status	6	2009-2010 Questionnaire				2022
HSAQUEX	HSAQUEX	Source of Health Status Data	Source of Health Status Data	HSQ_G	Current Health Status	Current Health Status	7	2011-2012 Questionnaire				2022
HSAQUEX	HSAQUEX	Source of Health Status Data	Source of Health Status Data	HSQ_H	Current Health Status	Current Health Status	8	2013-2014 Questionnaire				2022
HSAQUEX	HSAQUEX	Source of Health Status Data	Source of Health Status Data	HSQ_I	Current Health Status	Current Health Status	9	2015-2016 Questionnaire				2022
HSAQUEX	HSAQUEX	Source of Health Status Data	Source of Health Status Data	HSQ_J	Current Health Status	Current Health Status	10	2017-2018 Questionnaire				2022
HSD010	HSD010	Next I have some general questions about {your/SP's} health. Would you say {your/SP's} health in general is . . .	General health condition	HSQ_B	Current Health Status	Current Health Status	2	2001-2002 Questionnaire				2022
HSD010	HSD010	Next I have some general questions about {your/SP's} health. Would you say {your/SP's} health in general is . . .	General health condition	HSQ_C	Current Health Status	Current Health Status	3	2003-2004 Questionnaire				2022
HSD010	HSD010	Next I have some general questions about {your/SP's} health. Would you say {your/SP's} health in general is . . .	General health condition	HSQ_D	Current Health Status	Current Health Status	4	2005-2006 Questionnaire				2022
HSD010	HSD010	Next I have some general questions about {your/SP's} health. Would you say {your/SP's} health in general is . . .	General health condition	HSQ_E	Current Health Status	Current Health Status	5	2007-2008 Questionnaire				2022
HSD010	HSD010	Next I have some general questions about {your/SP's} health. Would you say {your/SP's} health in general is . . .	General health condition	HSQ_F	Current Health Status	Current Health Status	6	2009-2010 Questionnaire				2022
HSD010	HSD010	Next I have some general questions about {your/SP's} health. Would you say {your/SP's} health in general is . . .	General health condition	HSQ_G	Current Health Status	Current Health Status	7	2011-2012 Questionnaire				2022
HSD010	HSD010	Next I have some general questions about {your/SP's} health. Would you say {your/SP's} health in general is . . .	General health condition	HSQ_H	Current Health Status	Current Health Status	8	2013-2014 Questionnaire				2022
HSD010	HSD010	Next I have some general questions about {your/SP's} health. Would you say {your/SP's} health in general is . . .	General health condition	HSQ_I	Current Health Status	Current Health Status	9	2015-2016 Questionnaire				2022
HSD010	HSD010	Next I have some general questions about {your/SP's} health. Would you say {your/SP's} health in general is . . .	General health condition	HSQ_J	Current Health Status	Current Health Status	10	2017-2018 Questionnaire				2022
HSQ470	HSQ470	Thinking about {your/SP's} physical health, which includes physical illness and injury, for how many days during the past 30 days was {your/his/her} physical health not good?	no. of days physical health was not good	HSQ_B	Current Health Status	Current Health Status	2	2001-2002 Questionnaire				2022
HSQ470	HSQ470	Thinking about {your/SP's} physical health, which includes physical illness and injury, for how many days during the past 30 days was {your/his/her} physical health not good?	no. of days physical health was not good	HSQ_C	Current Health Status	Current Health Status	3	2003-2004 Questionnaire				2022
HSQ470	HSQ470	Thinking about {your/SP's} physical health, which includes physical illness and injury, for how many days during the past 30 days was {your/his/her} physical health not good?	no. of days physical health was not good	HSQ_D	Current Health Status	Current Health Status	4	2005-2006 Questionnaire				2022
HSQ470	HSQ470	Thinking about {your/SP's} physical health, which includes physical illness and injury, for how many days during the past 30 days was {your/his/her} physical health not good?	no. of days physical health was not good	HSQ_E	Current Health Status	Current Health Status	5	2007-2008 Questionnaire				2022
HSQ470	HSQ470	Thinking about {your/SP's} physical health, which includes physical illness and injury, for how many days during the past 30 days was {your/his/her} physical health not good?	no. of days physical health was not good	HSQ_F	Current Health Status	Current Health Status	6	2009-2010 Questionnaire				2022
HSQ470	HSQ470	Thinking about {your/SP's} physical health, which includes physical illness and injury, for how many days during the past 30 days was {your/his/her} physical health not good?	no. of days physical health was not good	HSQ_G	Current Health Status	Current Health Status	7	2011-2012 Questionnaire				2022
HSQ480	HSQ480	Now thinking about {your/SP's} mental health, which includes stess, depression, and problems with emotions, for how many days during the past 30 days was {your/his/her} mental health not good?	no. of days mental health was not good	HSQ_B	Current Health Status	Current Health Status	2	2001-2002 Questionnaire				2022
HSQ480	HSQ480	Now thinking about {your/SP's} mental health, which includes stress, depression, and problems with emotions, for how many days during the past 30 days was {your/his/her} mental health not good?	no. of days mental health was not good	HSQ_C	Current Health Status	Current Health Status	3	2003-2004 Questionnaire				2022
HSQ480	HSQ480	Now thinking about {your/SP's} mental health, which includes stress, depression, and problems with emotions, for how many days during the past 30 days was {your/his/her} mental health not good?	no. of days mental health was not good	HSQ_D	Current Health Status	Current Health Status	4	2005-2006 Questionnaire				2022
HSQ480	HSQ480	Now thinking about {your/SP's} mental health, which includes stress, depression, and problems with emotions, for how many days during the past 30 days was {your/his/her} mental health not good?	no. of days mental health was not good	HSQ_E	Current Health Status	Current Health Status	5	2007-2008 Questionnaire				2022
HSQ480	HSQ480	Now thinking about {your/SP's} mental health, which includes stress, depression, and problems with emotions, for how many days during the past 30 days was {your/his/her} mental health not good?	no. of days mental health was not good	HSQ_F	Current Health Status	Current Health Status	6	2009-2010 Questionnaire				2022
HSQ480	HSQ480	Now thinking about {your/SP's} mental health, which includes stess, depression, and problems with emotions, for how many days during the past 30 days was {your/his/her} mental health not good?	no. of days mental health was not good	HSQ_G	Current Health Status	Current Health Status	7	2011-2012 Questionnaire				2022
HSQ490	HSQ490	During the past 30 days, for about how many days did poor physical or mental health keep {you/SP} from doing {your/his/her} usual activities, such as self-care, work, school or recreation?	inactive days due to physical/mental health	HSQ_B	Current Health Status	Current Health Status	2	2001-2002 Questionnaire				2022
HSQ490	HSQ490	During the past 30 days, for about how many days did poor physical or mental health keep {you/SP} from doing {your/his/her} usual activities, such as self-care, work, school or recreation?	inactive days due to physical/mental health	HSQ_C	Current Health Status	Current Health Status	3	2003-2004 Questionnaire				2022
HSQ490	HSQ490	During the past 30 days, for about how many days did poor physical or mental health keep {you/SP} from doing {your/his/her} usual activities, such as self-care, work, school or recreation?	inactive days due to physical/mental health	HSQ_D	Current Health Status	Current Health Status	4	2005-2006 Questionnaire				2022
HSQ490	HSQ490	During the past 30 days, for about how many days did poor physical or mental health keep {you/SP} from doing {your/his/her} usual activities, such as self-care, work, school or recreation?	inactive days due to physical/mental health	HSQ_E	Current Health Status	Current Health Status	5	2007-2008 Questionnaire				2022
HSQ490	HSQ490	During the past 30 days, for about how many days did poor physical or mental health keep {you/SP} from doing {your/his/her} usual activities, such as self-care, work, school or recreation?	inactive days due to physical/mental health	HSQ_F	Current Health Status	Current Health Status	6	2009-2010 Questionnaire				2022
HSQ490	HSQ490	During the past 30 days, for about how many days did poor physical or mental health keep {you/SP} from doing {your/his/her} usual activities, such as self-care, work, school or recreation?	inactive days due to physical/mental health	HSQ_G	Current Health Status	Current Health Status	7	2011-2012 Questionnaire				2022
HSQ493	HSQ493	During the past 30 days, for about how many days did pain make it hard for {you/SP} to do {your/his/her} usual activities, such as self-care, work, or recreation?	no. of days where pain make it hard for usual activities	HSQ_E	Current Health Status	Current Health Status	5	2007-2008 Questionnaire				2022
HSQ493	HSQ493	During the past 30 days, for about how many days did pain make it hard for {you/SP} to do {your/his/her} usual activities, such as self-care, work, or recreation?	no. of days where pain make it hard for usual activities	HSQ_F	Current Health Status	Current Health Status	6	2009-2010 Questionnaire				2022
HSQ493	HSQ493	During the past 30 days, for about how many days did pain make it hard for {you/SP} to do {your/his/her} usual activities, such as self-care, work, or recreation?	no. of days where pain make it hard for usual activities	HSQ_G	Current Health Status	Current Health Status	7	2011-2012 Questionnaire				2022
HSQ496	HSQ496	During the past 30 days, for about how many days {have you/has SP} felt worried, tense, or anxious?	How many days feel anxious	HSQ_E	Current Health Status	Current Health Status	5	2007-2008 Questionnaire				2022
HSQ496	HSQ496	During the past 30 days, for about how many days {have you/has SP} felt worried, tense, or anxious?	How many days feel anxious	HSQ_F	Current Health Status	Current Health Status	6	2009-2010 Questionnaire				2022
HSQ496	HSQ496	During the past 30 days, for about how many days {have you/has SP} felt worried, tense, or anxious?	How many days feel anxious	HSQ_G	Current Health Status	Current Health Status	7	2011-2012 Questionnaire				2022
HSQ500	HSQ500	Did {you/SP} have a head cold or chest cold that started during those 30 days?	Did {you/SP} have a head cold or chest cold that started during those 30 days?	HSQ	Current Health Status	Current Health Status	1	1999-2000 Questionnaire				2022
HSQ500	HSQ500	Did {you/SP} have a head cold or chest cold that started during those 30 days?	Did {you/SP} have a head cold or chest cold that started during those 30 days?	HSQ_B	Current Health Status	Current Health Status	2	2001-2002 Questionnaire				2022
HSQ500	HSQ500	Did {you/SP} have a head cold or chest cold that started during those 30 days?	Did {you/SP} have a head cold or chest cold that started during those 30 days?	HSQ_C	Current Health Status	Current Health Status	3	2003-2004 Questionnaire				2022
HSQ500	HSQ500	Did {you/SP} have a head cold or chest cold that started during those 30 days?	Did {you/SP} have a head cold or chest cold that started during those 30 days?	HSQ_D	Current Health Status	Current Health Status	4	2005-2006 Questionnaire				2022
HSQ500	HSQ500	Did {you/SP} have a head cold or chest cold that started during those 30 days?	Did {you/SP} have a head cold or chest cold that started during those 30 days?	HSQ_E	Current Health Status	Current Health Status	5	2007-2008 Questionnaire				2022
HSQ500	HSQ500	Did {you/SP} have a head cold or chest cold that started during those 30 days?	Did {you/SP} have a head cold or chest cold that started during those 30 days?	HSQ_F	Current Health Status	Current Health Status	6	2009-2010 Questionnaire				2022
HSQ500	HSQ500	Did {you/SP} have a head cold or chest cold that started during those 30 days?	Did {you/SP} have a head cold or chest cold that started during those 30 days?	HSQ_G	Current Health Status	Current Health Status	7	2011-2012 Questionnaire				2022
HSQ500	HSQ500	Did {you/SP} have a head cold or chest cold that started during those 30 days?	Did {you/SP} have a head cold or chest cold that started during those 30 days?	HSQ_H	Current Health Status	Current Health Status	8	2013-2014 Questionnaire				2022
HSQ500	HSQ500	Did {you/SP} have a head cold or chest cold that started during those 30 days?	Did {you/SP} have a head cold or chest cold that started during those 30 days?	HSQ_I	Current Health Status	Current Health Status	9	2015-2016 Questionnaire				2022
HSQ500	HSQ500	Did {you/SP} have a head cold or chest cold that started during those 30 days?	Did {you/SP} have a head cold or chest cold that started during those 30 days?	HSQ_J	Current Health Status	Current Health Status	10	2017-2018 Questionnaire				2022
HSQ510	HSQ510	Did {you/SP} have a stomach or intestinal illness with vomiting or diarrhea that started during those 30 days?	Did {you/SP} have a stomach or intestinal illness with vomiting or diarrhea that started during those 30 days?	HSQ	Current Health Status	Current Health Status	1	1999-2000 Questionnaire				2022
HSQ510	HSQ510	Did {you/SP} have a stomach or intestinal illness with vomiting or diarrhea that started during those 30 days?	Did {you/SP} have a stomach or intestinal illness with vomiting or diarrhea that started during those 30 days?	HSQ_B	Current Health Status	Current Health Status	2	2001-2002 Questionnaire				2022
HSQ510	HSQ510	Did {you/SP} have a stomach or intestinal illness with vomiting or diarrhea that started during those 30 days?	Did {you/SP} have a stomach or intestinal illness with vomiting or diarrhea that started during those 30 days?	HSQ_C	Current Health Status	Current Health Status	3	2003-2004 Questionnaire				2022
HSQ510	HSQ510	Did {you/SP} have a stomach or intestinal illness with vomiting or diarrhea that started during those 30 days?	Did {you/SP} have a stomach or intestinal illness with vomiting or diarrhea that started during those 30 days?	HSQ_D	Current Health Status	Current Health Status	4	2005-2006 Questionnaire				2022
HSQ510	HSQ510	Did {you/SP} have a stomach or intestinal illness with vomiting or diarrhea that started during those 30 days?	Did {you/SP} have a stomach or intestinal illness with vomiting or diarrhea that started during those 30 days?	HSQ_E	Current Health Status	Current Health Status	5	2007-2008 Questionnaire				2022
HSQ510	HSQ510	Did {you/SP} have a stomach or intestinal illness with vomiting or diarrhea that started during those 30 days?	Did {you/SP} have a stomach or intestinal illness with vomiting or diarrhea that started during those 30 days?	HSQ_F	Current Health Status	Current Health Status	6	2009-2010 Questionnaire				2022
HSQ510	HSQ510	Did {you/SP} have a stomach or intestinal illness with vomiting or diarrhea that started during those 30 days?	Did {you/SP} have a stomach or intestinal illness with vomiting or diarrhea that started during those 30 days?	HSQ_G	Current Health Status	Current Health Status	7	2011-2012 Questionnaire				2022
HSQ510	HSQ510	Did {you/SP} have a stomach or intestinal illness with vomiting or diarrhea that started during those 30 days?	Did {you/SP} have a stomach or intestinal illness with vomiting or diarrhea that started during those 30 days?	HSQ_H	Current Health Status	Current Health Status	8	2013-2014 Questionnaire				2022
HSQ510	HSQ510	Did {you/SP} have a stomach or intestinal illness with vomiting or diarrhea that started during those 30 days?	Did {you/SP} have a stomach or intestinal illness with vomiting or diarrhea that started during those 30 days?	HSQ_I	Current Health Status	Current Health Status	9	2015-2016 Questionnaire				2022
HSQ510	HSQ510	Did {you/SP} have a stomach or intestinal illness with vomiting or diarrhea that started during those 30 days?	Did {you/SP} have a stomach or intestinal illness with vomiting or diarrhea that started during those 30 days?	HSQ_J	Current Health Status	Current Health Status	10	2017-2018 Questionnaire				2022
HSQ520	HSQ520	Did {you/SP} have flu, pneumonia, or ear infections that started during those 30 days?	Did {you/SP} have flu, pneumonia, or ear infections that started during those 30 days?	HSQ	Current Health Status	Current Health Status	1	1999-2000 Questionnaire				2022
HSQ520	HSQ520	Did {you/SP} have flu, pneumonia, or ear infections that started during those 30 days?	Did {you/SP} have flu, pneumonia, or ear infections that started during those 30 days?	HSQ_B	Current Health Status	Current Health Status	2	2001-2002 Questionnaire				2022
HSQ520	HSQ520	Did {you/SP} have flu, pneumonia, or ear infections that started during those 30 days?	Did {you/SP} have flu, pneumonia, or ear infections that started during those 30 days?	HSQ_C	Current Health Status	Current Health Status	3	2003-2004 Questionnaire				2022
HSQ520	HSQ520	Did {you/SP} have flu, pneumonia, or ear infections that started during those 30 days?	Did {you/SP} have flu, pneumonia, or ear infections that started during those 30 days?	HSQ_D	Current Health Status	Current Health Status	4	2005-2006 Questionnaire				2022
HSQ520	HSQ520	Did {you/SP} have flu, pneumonia, or ear infections that started during those 30 days?	Did {you/SP} have flu, pneumonia, or ear infections that started during those 30 days?	HSQ_E	Current Health Status	Current Health Status	5	2007-2008 Questionnaire				2022
HSQ520	HSQ520	Did {you/SP} have flu, pneumonia, or ear infections that started during those 30 days?	Did {you/SP} have flu, pneumonia, or ear infections that started during those 30 days?	HSQ_F	Current Health Status	Current Health Status	6	2009-2010 Questionnaire				2022
HSQ520	HSQ520	Did {you/SP} have flu, pneumonia, or ear infections that started during those 30 days?	Did {you/SP} have flu, pneumonia, or ear infections that started during those 30 days?	HSQ_G	Current Health Status	Current Health Status	7	2011-2012 Questionnaire				2022
HSQ520	HSQ520	Did {you/SP} have flu, pneumonia, or ear infections that started during those 30 days?	Did {you/SP} have flu, pneumonia, or ear infections that started during those 30 days?	HSQ_H	Current Health Status	Current Health Status	8	2013-2014 Questionnaire				2022
HSQ520	HSQ520	Did {you/SP} have flu, pneumonia, or ear infections that started during those 30 days?	Did {you/SP} have flu, pneumonia, or ear infections that started during those 30 days?	HSQ_I	Current Health Status	Current Health Status	9	2015-2016 Questionnaire				2022
HSQ520	HSQ520	Did {you/SP} have flu, pneumonia, or ear infections that started during those 30 days?	Did {you/SP} have flu, pneumonia, or ear infections that started during those 30 days?	HSQ_J	Current Health Status	Current Health Status	10	2017-2018 Questionnaire				2022
HSQ570	HSQ571	During the past 12 months, that is, since (DISPLAY CURRENT MONTH, DISPLAY LAST YEAR), a year ago, (have you/has SP) donated blood?	donated blood in past 12 months?	HSQ	Current Health Status	Current Health Status	1	1999-2000 Questionnaire	1	HSQ571		2022
HSD570	HSQ571	During the past 12 months, that is, since (DISPLAY CURRENT MONTH, DISPLAY LAST YEAR), a year ago, (have you/has SP) donated blood?	donated blood in past 12 months?	HSQ_B	Current Health Status	Current Health Status	2	2001-2002 Questionnaire	1	HSQ571		2022
HSQ571	HSQ571	During the past 12 months, that is, since (DISPLAY CURRENT MONTH, DISPLAY LAST YEAR), a year ago, (have you/has SP) donated blood?	donated blood in past 12 months?	HSQ_C	Current Health Status	Current Health Status	3	2003-2004 Questionnaire				2022
HSQ571	HSQ571	During the past 12 months, that is, since (DISPLAY CURRENT MONTH, DISPLAY LAST YEAR), a year ago, (have you/has SP) donated blood?	donated blood in past 12 months?	HSQ_D	Current Health Status	Current Health Status	4	2005-2006 Questionnaire				2022
HSQ571	HSQ571	During the past 12 months, that is, since (DISPLAY CURRENT MONTH, DISPLAY LAST YEAR), a year ago, (have you/has SP) donated blood?	donated blood in past 12 months?	HSQ_E	Current Health Status	Current Health Status	5	2007-2008 Questionnaire				2022
HSQ571	HSQ571	During the past 12 months, that is, since (DISPLAY CURRENT MONTH, DISPLAY LAST YEAR), a year ago, (have you/has SP) donated blood?	donated blood in past 12 months?	HSQ_F	Current Health Status	Current Health Status	6	2009-2010 Questionnaire				2022
HSQ571	HSQ571	During the past 12 months, that is, since (DISPLAY CURRENT MONTH, DISPLAY LAST YEAR), a year ago, (have you/has SP) donated blood?	donated blood in past 12 months?	HSQ_G	Current Health Status	Current Health Status	7	2011-2012 Questionnaire				2022
HSQ571	HSQ571	During the past 12 months, that is, since (DISPLAY CURRENT MONTH, DISPLAY LAST YEAR), a year ago, (have you/has SP) donated blood?	donated blood in past 12 months?	HSQ_H	Current Health Status	Current Health Status	8	2013-2014 Questionnaire				2022
HSQ571	HSQ571	During the past 12 months, that is, since (DISPLAY CURRENT MONTH, DISPLAY LAST YEAR), a year ago, (have you/has SP) donated blood?	donated blood in past 12 months?	HSQ_I	Current Health Status	Current Health Status	9	2015-2016 Questionnaire				2022
HSQ571	HSQ571	During the past 12 months, that is, since (DISPLAY CURRENT MONTH, DISPLAY LAST YEAR), a year ago, (have you/has SP) donated blood?	donated blood in past 12 months?	HSQ_J	Current Health Status	Current Health Status	10	2017-2018 Questionnaire				2022
HSQ580	HSQ580	How long ago was {your/SP's} last blood donation?	How long ago was {your/SP's} last blood donation?	HSQ	Current Health Status	Current Health Status	1	1999-2000 Questionnaire				2022
HSQ580	HSQ580	How long ago was {your/SP's} last blood donation?	How long ago was {your/SP's} last blood donation?	HSQ_B	Current Health Status	Current Health Status	2	2001-2002 Questionnaire				2022
HSQ580	HSQ580	How long ago was {your/SP's} last blood donation?	How long ago was {your/SP's} last blood donation?	HSQ_C	Current Health Status	Current Health Status	3	2003-2004 Questionnaire				2022
HSQ580	HSQ580	How long ago was {your/SP's} last blood donation?	How long ago was {your/SP's} last blood donation?	HSQ_D	Current Health Status	Current Health Status	4	2005-2006 Questionnaire				2022
HSQ580	HSQ580	How long ago was {your/SP's} last blood donation?	How long ago was {your/SP's} last blood donation?	HSQ_E	Current Health Status	Current Health Status	5	2007-2008 Questionnaire				2022
HSQ580	HSQ580	How long ago was {your/SP's} last blood donation?	How long ago was {your/SP's} last blood donation?	HSQ_F	Current Health Status	Current Health Status	6	2009-2010 Questionnaire				2022
HSQ580	HSQ580	How long ago was {your/SP's} last blood donation?	How long ago was {your/SP's} last blood donation?	HSQ_G	Current Health Status	Current Health Status	7	2011-2012 Questionnaire				2022
HSQ580	HSQ580	How long ago was {your/SP's} last blood donation?	How long ago was {your/SP's} last blood donation?	HSQ_H	Current Health Status	Current Health Status	8	2013-2014 Questionnaire				2022
HSQ580	HSQ580	How long ago was {your/SP's} last blood donation?	How long ago was {your/SP's} last blood donation?	HSQ_I	Current Health Status	Current Health Status	9	2015-2016 Questionnaire				2022
HSQ580	HSQ580	How long ago was {your/SP's} last blood donation?	How long ago was {your/SP's} last blood donation?	HSQ_J	Current Health Status	Current Health Status	10	2017-2018 Questionnaire				2022
HSQ590	HSQ590	Except for tests {you/SP} may have had as part of blood donations, {have you/has he/has she} ever had {your/his/her} blood tested for the AIDS virus infection?	Blood ever tested for HIV virus?	HSQ	Current Health Status	Current Health Status	1	1999-2000 Questionnaire				2022
HSQ590	HSQ590	Except for tests {you/SP} may have had as part of blood donations, {have you/has he/has she} ever had {your/his/her} blood tested for the AIDS virus infection?	Blood ever tested for HIV virus?	HSQ_B	Current Health Status	Current Health Status	2	2001-2002 Questionnaire				2022
HSQ590	HSQ590	Except for tests {you/SP} may have had as part of blood donations, {have you/has he/has she} ever had {your/his/her} blood tested for the AIDS virus infection?	Blood ever tested for HIV virus?	HSQ_C	Current Health Status	Current Health Status	3	2003-2004 Questionnaire				2022
HSQ590	HSQ590	Except for tests {you/SP} may have had as part of blood donations, {have you/has he/has she} ever had {your/his/her} blood tested for the AIDS virus infection?	Blood ever tested for HIV virus?	HSQ_D	Current Health Status	Current Health Status	4	2005-2006 Questionnaire				2022
HSQ590	HSQ590	Except for tests {you/SP} may have had as part of blood donations, {have you/has he/has she} ever had {your/his/her} blood tested for the AIDS virus infection?	Blood ever tested for HIV virus?	HSQ_E	Current Health Status	Current Health Status	5	2007-2008 Questionnaire				2022
HSQ590	HSQ590	Except for tests {you/SP} may have had as part of blood donations, {have you/has he/has she} ever had {your/his/her} blood tested for the AIDS virus infection?	Blood ever tested for HIV virus?	HSQ_F	Current Health Status	Current Health Status	6	2009-2010 Questionnaire				2022
HSQ590	HSQ590	Except for tests {you/SP} may have had as part of blood donations, {have you/has he/has she} ever had {your/his/her} blood tested for the AIDS virus infection?	Blood ever tested for HIV virus?	HSQ_G	Current Health Status	Current Health Status	7	2011-2012 Questionnaire				2022
HSQ590	HSQ590	Except for tests {you/SP} may have had as part of blood donations, {have you/has he/has she} ever had {your/his/her} blood tested for the AIDS virus infection?	Blood ever tested for HIV virus?	HSQ_H	Current Health Status	Current Health Status	8	2013-2014 Questionnaire				2022
HSQ590	HSQ590	Except for tests {you/SP} may have had as part of blood donations, {have you/has he/has she} ever had {your/his/her} blood tested for the AIDS virus infection?	Blood ever tested for HIV virus?	HSQ_I	Current Health Status	Current Health Status	9	2015-2016 Questionnaire				2022
HSQ590	HSQ590	Except for tests {you/SP} may have had as part of blood donations, {have you/has he/has she} ever had {your/his/her} blood tested for the AIDS virus infection?	Blood ever tested for HIV virus?	HSQ_J	Current Health Status	Current Health Status	10	2017-2018 Questionnaire				2022
DID040	DID040	How old {was SP/were you} when a doctor or other health professional first told {you/him/her} that {you/he/she} had diabetes or sugar diabetes?	Age when first told you had diabetes	DIQ_D	Diabetes	Diabetes	4	2005-2006 Questionnaire				2022
DID040	DID040	How old {was SP/were you} when a doctor or other health professional first told {you/him/her} that {you/he/she} had diabetes or sugar diabetes?	Age when first told you had diabetes	DIQ_E	Diabetes	Diabetes	5	2007-2008 Questionnaire				2022
DID040	DID040	How old {was SP/were you} when a doctor or other health professional first told {you/him/her} that {you/he/she} had diabetes or sugar diabetes?	Age when first told you had diabetes	DIQ_F	Diabetes	Diabetes	6	2009-2010 Questionnaire				2022
DID040	DID040	How old {was SP/were you} when a doctor or other health professional first told {you/him/her} that {you/he/she} had diabetes or sugar diabetes?	Age when first told you had diabetes	DIQ_G	Diabetes	Diabetes	7	2011-2012 Questionnaire				2022
DID040	DID040	How old {was SP/were you} when a doctor or other health professional first told {you/him/her} that {you/he/she} had diabetes or sugar diabetes?	Age when first told you had diabetes	DIQ_H	Diabetes	Diabetes	8	2013-2014 Questionnaire				2022
DID040	DID040	How old {was SP/were you} when a doctor or other health professional first told {you/him/her} that {you/he/she} had diabetes or sugar diabetes?	Age when first told you had diabetes	DIQ_I	Diabetes	Diabetes	9	2015-2016 Questionnaire				2022
DID040	DID040	How old {was SP/were you} when a doctor or other health professional first told {you/him/her} that {you/he/she} had diabetes or sugar diabetes?	Age when first told you had diabetes	DIQ_J	Diabetes	Diabetes	10	2017-2018 Questionnaire				2022
DID040	DID040	How old {was SP/were you} when a doctor or other health professional first told {you/him/her} that {you/he/she} had diabetes or sugar diabetes?	Age when first told you had diabetes		Diabetes	Diabetes	1	1999-2000 Questionnaire				2022
DID040	DID040	How old {was SP/were you} when a doctor or other health professional first told {you/him/her} that {you/he/she} had diabetes or sugar diabetes?	Age when first told you had diabetes		Diabetes	Diabetes	2	2001-2002 Questionnaire				2022
DID040	DID040	How old {was SP/were you} when a doctor or other health professional first told {you/him/her} that {you/he/she} had diabetes or sugar diabetes?	Age when first told you had diabetes		Diabetes	Diabetes	3	2003-2004 Questionnaire				2022
DID040G	DID040G	How old {was SP/were you} when a doctor or other health professional first told {you/him/her} that {you/he/she} had diabetes or sugar diabetes?	Age when first told you had diabetes - questionnaire	DIQ_B	Diabetes	Diabetes	2	2001-2002 Questionnaire				2022
DID040G	DID040G	How old {was SP/were you} when a doctor or other health professional first told {you/him/her} that {you/he/she} had diabetes or sugar diabetes?	Age when first told you had diabetes - questionnaire	DIQ_C	Diabetes	Diabetes	3	2003-2004 Questionnaire				2022
DID040Q	DID040Q	How old {was SP/were you} when a doctor or other health professional first told {you/him/her} that {you/he/she} had diabetes or sugar diabetes?	Age when first told you had diabetes - number	DIQ_B	Diabetes	Diabetes	2	2001-2002 Questionnaire				2022
DID040Q	DID040Q	How old {was SP/were you} when a doctor or other health professional first told {you/him/her} that {you/he/she} had diabetes or sugar diabetes?	Age when first told you had diabetes - number	DIQ_C	Diabetes	Diabetes	3	2003-2004 Questionnaire				2022
DID060	DID060	For how long {have you/has SP} been taking insulin?	How long {have you/has SP} been taking insulin?	DIQ_D	Diabetes	Diabetes	4	2005-2006 Questionnaire				2022
DID060	DID060	For how long {have you/has SP} been taking insulin?	How long {have you/has SP} been taking insulin?	DIQ_E	Diabetes	Diabetes	5	2007-2008 Questionnaire				2022
DID060	DID060	For how long {have you/has SP} been taking insulin?	How long {have you/has SP} been taking insulin?	DIQ_F	Diabetes	Diabetes	6	2009-2010 Questionnaire				2022
DID060	DID060	For how long {have you/has SP} been taking insulin?	How long {have you/has SP} been taking insulin?	DIQ_G	Diabetes	Diabetes	7	2011-2012 Questionnaire				2022
DID060	DID060	For how long {have you/has SP} been taking insulin?	How long {have you/has SP} been taking insulin?	DIQ_H	Diabetes	Diabetes	8	2013-2014 Questionnaire				2022
DID060	DID060	For how long {have you/has SP} been taking insulin?	How long {have you/has SP} been taking insulin?	DIQ_I	Diabetes	Diabetes	9	2015-2016 Questionnaire				2022
DID060	DID060	For how long {have you/has SP} been taking insulin?	How long {have you/has SP} been taking insulin?	DIQ_J	Diabetes	Diabetes	10	2017-2018 Questionnaire				2022
DID060	DID060	For how long {have you/has SP} been taking insulin?	How long {have you/has SP} been taking insulin?		Diabetes	Diabetes	2	2001-2002 Questionnaire				2022
DID060	DID060	For how long {have you/has SP} been taking insulin?	How long {have you/has SP} been taking insulin?		Diabetes	Diabetes	3	2003-2004 Questionnaire				2022
DID060	DID060	For how long {have you/has SP} been taking insulin?	How long {have you/has SP} been taking insulin?		Diabetes	Diabetes	1	1999-2000 Questionnaire				2022
DID060G	DID060G	For how long {have you/has SP} been taking insulin?	How long {have you/has SP} been taking insulin? - questionnaire	DIQ_B	Diabetes	Diabetes	2	2001-2002 Questionnaire				2022
DID060G	DID060G	For how long {have you/has SP} been taking insulin?	How long {have you/has SP} been taking insulin? - questionnaire	DIQ_C	Diabetes	Diabetes	3	2003-2004 Questionnaire				2022
DIQ060G	DID060G	For how long {have you/has SP} been taking insulin?	How long {have you/has SP} been taking insulin? - questionnaire	DIQ	Diabetes	Diabetes	1	1999-2000 Questionnaire				2022
DID060Q	DID060Q	For how long {have you/has SP} been taking insulin?	How long {have you/has SP} been taking insulin? - number	DIQ_B	Diabetes	Diabetes	2	2001-2002 Questionnaire				2022
DID060Q	DID060Q	For how long {have you/has SP} been taking insulin?	How long {have you/has SP} been taking insulin? - number	DIQ_C	Diabetes	Diabetes	3	2003-2004 Questionnaire				2022
DIQ060Q	DID060Q	For how long {have you/has SP} been taking insulin?	How long {have you/has SP} been taking insulin? - number	DIQ	Diabetes	Diabetes	1	1999-2000 Questionnaire				2022
DID070	DID070	{Is SP/Are you} now taking diabetic pills to lower {{his/her}/your} blood sugar? These are sometimes called oral agents or oral hypoglycemic agents.	Taking diabetic pills to lower blood sugar?	DIQ_D	Diabetes	Diabetes	4	2005-2006 Questionnaire				2022
DID070	DID070	{Is SP/Are you} now taking diabetic pills to lower {{his/her}/your} blood sugar? These are sometimes called oral agents or oral hypoglycemic agents.	Taking diabetic pills to lower blood sugar?	DIQ_E	Diabetes	Diabetes	5	2007-2008 Questionnaire				2022
DIQ070	DID070	{Is SP/Are you} now taking diabetic pills to lower {{his/her}/your} blood sugar? These are sometimes called oral agents or oral hypoglycemic agents.	Taking diabetic pills to lower blood sugar?	DIQ_B	Diabetes	Diabetes	2	2001-2002 Questionnaire				2022
DIQ070	DID070	{Is SP/Are you} now taking diabetic pills to lower {{his/her}/your} blood sugar? These are sometimes called oral agents or oral hypoglycemic agents.	Taking diabetic pills to lower blood sugar?	DIQ	Diabetes	Diabetes	1	1999-2000 Questionnaire				2022
DIQ070	DID070	{Is SP/Are you} now taking diabetic pills to lower {{his/her}/your} blood sugar? These are sometimes called oral agents or oral hypoglycemic agents.	Taking diabetic pills to lower blood sugar?	DIQ_F	Diabetes	Diabetes	6	2009-2010 Questionnaire				2022
DIQ070	DID070	{Is SP/Are you} now taking diabetic pills to lower {{his/her}/your} blood sugar? These are sometimes called oral agents or oral hypoglycemic agents.	Taking diabetic pills to lower blood sugar?	DIQ_G	Diabetes	Diabetes	7	2011-2012 Questionnaire				2022
DIQ070	DID070	{Is SP/Are you} now taking diabetic pills to lower {{his/her}/your} blood sugar? These are sometimes called oral agents or oral hypoglycemic agents.	Taking diabetic pills to lower blood sugar?	DIQ_H	Diabetes	Diabetes	8	2013-2014 Questionnaire				2022
DIQ070	DID070	{Is SP/Are you} now taking diabetic pills to lower {{his/her}/your} blood sugar? These are sometimes called oral agents or oral hypoglycemic agents.	Taking diabetic pills to lower blood sugar?	DIQ_I	Diabetes	Diabetes	9	2015-2016 Questionnaire				2022
DIQ070	DID070	{Is SP/Are you} now taking diabetic pills to lower {{his/her}/your} blood sugar? These are sometimes called oral agents or oral hypoglycemic agents.	Taking diabetic pills to lower blood sugar?	DIQ_J	Diabetes	Diabetes	10	2017-2018 Questionnaire				2022
DIQ070	DID070	{Is SP/Are you} now taking diabetic pills to lower {{his/her}/your} blood sugar? These are sometimes called oral agents or oral hypoglycemic agents.	Taking diabetic pills to lower blood sugar?	DIQ_C	Diabetes	Diabetes	3	2003-2004 Questionnaire				2022
DID250	DID250	How many times {have you/has SP} seen this doctor or other health professional in the past 12 months?	How many times {have you/has SP} seen this doctor or other health professional for diabetes in the past 12 months?	DIQ_D	Diabetes	Diabetes	4	2005-2006 Questionnaire				2022
DID250	DID250	How many times {have you/has SP} seen this doctor or other health professional in the past 12 months?	How many times {have you/has SP} seen this doctor or other health professional for diabetes in the past 12 months?	DIQ_E	Diabetes	Diabetes	5	2007-2008 Questionnaire				2022
DID250	DID250	How many times {have you/has SP} seen this doctor or other health professional in the past 12 months?	How many times {have you/has SP} seen this doctor or other health professional for diabetes in the past 12 months?	DIQ_F	Diabetes	Diabetes	6	2009-2010 Questionnaire				2022
DID250	DID250	How many times {have you/has SP} seen this doctor or other health professional in the past 12 months?	How many times {have you/has SP} seen this doctor or other health professional for diabetes in the past 12 months?	DIQ_G	Diabetes	Diabetes	7	2011-2012 Questionnaire				2022
DID250	DID250	How many times {have you/has SP} seen this doctor or other health professional in the past 12 months?	How many times {have you/has SP} seen this doctor or other health professional for diabetes in the past 12 months?	DIQ_H	Diabetes	Diabetes	8	2013-2014 Questionnaire				2022
DID250	DID250	How many times {have you/has SP} seen this doctor or other health professional in the past 12 months?	How many times {have you/has SP} seen this doctor or other health professional for diabetes in the past 12 months?	DIQ_I	Diabetes	Diabetes	9	2015-2016 Questionnaire				2022
DID250	DID250	How many times {have you/has SP} seen this doctor or other health professional in the past 12 months?	How many times {have you/has SP} seen this doctor or other health professional for diabetes in the past 12 months?	DIQ_J	Diabetes	Diabetes	10	2017-2018 Questionnaire				2022
DID260	DID260	How often {do you check your/does SP check his/her} blood for glucose or sugar? Include times when checked by a family member or friend, but do not include times when checked by a doctor or other health professional.	Frequency to check blood for glucose/sugar	DIQ_D	Diabetes	Diabetes	4	2005-2006 Questionnaire				2022
DID260	DID260	How often {do you check your/does SP check his/her} blood for glucose or sugar? Include times when checked by a family member or friend, but do not include times when checked by a doctor or other health professional.	Frequency to check blood for glucose/sugar	DIQ_E	Diabetes	Diabetes	5	2007-2008 Questionnaire				2022
DID260	DID260	How often {do you check your/does SP check his/her} blood for glucose or sugar? Include times when checked by a family member or friend, but do not include times when checked by a doctor or other health professional.	Frequency to check blood for glucose/sugar	DIQ_F	Diabetes	Diabetes	6	2009-2010 Questionnaire				2022
DID260	DID260	How often {do you check your/does SP check his/her} blood for glucose or sugar? Include times when checked by a family member or friend, but do not include times when checked by a doctor or other health professional.	Frequency to check blood for glucose/sugar	DIQ_G	Diabetes	Diabetes	7	2011-2012 Questionnaire				2022
DID260	DID260	How often {do you check your/does SP check his/her} blood for glucose or sugar? Include times when checked by a family member or friend, but do not include times when checked by a doctor or other health professional.	Frequency to check blood for glucose/sugar	DIQ_H	Diabetes	Diabetes	8	2013-2014 Questionnaire				2022
DID260	DID260	How often {do you check your/does SP check his/her} blood for glucose or sugar? Include times when checked by a family member or friend, but do not include times when checked by a doctor or other health professional.	Frequency to check blood for glucose/sugar	DIQ_I	Diabetes	Diabetes	9	2015-2016 Questionnaire				2022
DID260	DID260	How often {do you check your/does SP check his/her} blood for glucose or sugar? Include times when checked by a family member or friend, but do not include times when checked by a doctor or other health professional.	Frequency to check blood for glucose/sugar	DIQ_J	Diabetes	Diabetes	10	2017-2018 Questionnaire				2022
DID270	DID270	Glycosylated (GLY-CO-SYL-AT-ED) hemoglobin or the "A one C" test measures the average level of blood sugar over the past 3 months, and usually ranges between 5 and 14. During the past 12 months, how many times has a doctor or other health professional checked {you/SP} for glycosylated hemoglobin or "A one C"?	How many times has a doctor or health professional checked blood your glycosylated hemoglobin om the past 12 months?	DIQ_D	Diabetes	Diabetes	4	2005-2006 Questionnaire				2022
DID270	DID270	Glycosylated (GLY-CO-SYL-AT-ED) hemoglobin or the "A one C" test measures the average level of blood sugar over the past 3 months, and usually ranges between 5 and 14. During the past 12 months, how many times has a doctor or other health professional checked {you/SP} for glycosylated hemoglobin or "A one C"?	How many times has a doctor or health professional checked blood your glycosylated hemoglobin om the past 12 months?	DIQ_E	Diabetes	Diabetes	5	2007-2008 Questionnaire				2022
DID310D	DID310D	What does {your/SP's} doctor or other health professional say {your/his/her} blood pressure should be?	What does your doctor say your diastolic blood pressure should be?	DIQ_D	Diabetes	Diabetes	4	2005-2006 Questionnaire				2022
DID310D	DID310D	What does {your/SP's} doctor or other health professional say {your/his/her} blood pressure should be?	What does your doctor say your diastolic blood pressure should be?	DIQ_E	Diabetes	Diabetes	5	2007-2008 Questionnaire				2022
DID310D	DID310D	What does {your/SP's} doctor or other health professional say {your/his/her} blood pressure should be?	What does your doctor say your diastolic blood pressure should be?	DIQ_G	Diabetes	Diabetes	7	2011-2012 Questionnaire				2022
DID310D	DID310D	What does {your/SP's} doctor or other health professional say {your/his/her} blood pressure should be?	What does your doctor say your diastolic blood pressure should be?	DIQ_H	Diabetes	Diabetes	8	2013-2014 Questionnaire				2022
DID310D	DID310D	What does {your/SP's} doctor or other health professional say {your/his/her} blood pressure should be?	What does your doctor say your diastolic blood pressure should be?	DIQ_I	Diabetes	Diabetes	9	2015-2016 Questionnaire				2022
DID310D	DID310D	What does {your/SP's} doctor or other health professional say {your/his/her} blood pressure should be?	What does your doctor say your diastolic blood pressure should be?	DIQ_J	Diabetes	Diabetes	10	2017-2018 Questionnaire				2022
DID310S	DID310S	What does {your/SP's} doctor or other health professional say {your/his/her} blood pressure should be?	What does your doctor say your systolic blood pressure should be?	DIQ_D	Diabetes	Diabetes	4	2005-2006 Questionnaire				2022
DID310S	DID310S	What does {your/SP's} doctor or other health professional say {your/his/her} blood pressure should be?	What does your doctor say your systolic blood pressure should be?	DIQ_E	Diabetes	Diabetes	5	2007-2008 Questionnaire				2022
DID310S	DID310S	What does {your/SP's} doctor or other health professional say {your/his/her} blood pressure should be?	What does your doctor say your systolic blood pressure should be?	DIQ_G	Diabetes	Diabetes	7	2011-2012 Questionnaire				2022
DID310S	DID310S	What does {your/SP's} doctor or other health professional say {your/his/her} blood pressure should be?	What does your doctor say your systolic blood pressure should be?	DIQ_H	Diabetes	Diabetes	8	2013-2014 Questionnaire				2022
DID310S	DID310S	What does {your/SP's} doctor or other health professional say {your/his/her} blood pressure should be?	What does your doctor say your systolic blood pressure should be?	DIQ_I	Diabetes	Diabetes	9	2015-2016 Questionnaire				2022
DID310S	DID310S	What does {your/SP's} doctor or other health professional say {your/his/her} blood pressure should be?	What does your doctor say your systolic blood pressure should be?	DIQ_J	Diabetes	Diabetes	10	2017-2018 Questionnaire				2022
DID320	DID320	One part of total serum cholesterol in {your/SP's} blood is a bad cholesterol, called LDL, which builds up and clogs {your/his/her} arteries. What was {your/his/her} most recent LDL cholesterol number?	most recent LDL number	DIQ_D	Diabetes	Diabetes	4	2005-2006 Questionnaire				2022
DID320	DID320	One part of total serum cholesterol in {your/SP's} blood is a bad cholesterol, called LDL, which builds up and clogs {your/his/her} arteries. What was {your/his/her} most recent LDL cholesterol number?	most recent LDL number	DIQ_E	Diabetes	Diabetes	5	2007-2008 Questionnaire				2022
DID320	DID320	One part of total serum cholesterol in {your/SP's} blood is a bad cholesterol, called LDL, which builds up and clogs {your/his/her} arteries. What was {your/his/her} most recent LDL cholesterol number?	most recent LDL number	DIQ_G	Diabetes	Diabetes	7	2011-2012 Questionnaire				2022
DID320	DID320	One part of total serum cholesterol in {your/SP's} blood is a bad cholesterol, called LDL, which builds up and clogs {your/his/her} arteries. What was {your/his/her} most recent LDL cholesterol number?	most recent LDL number	DIQ_H	Diabetes	Diabetes	8	2013-2014 Questionnaire				2022
DID320	DID320	One part of total serum cholesterol in {your/SP's} blood is a bad cholesterol, called LDL, which builds up and clogs {your/his/her} arteries. What was {your/his/her} most recent LDL cholesterol number?	most recent LDL number	DIQ_I	Diabetes	Diabetes	9	2015-2016 Questionnaire				2022
DID320	DID320	One part of total serum cholesterol in {your/SP's} blood is a bad cholesterol, called LDL, which builds up and clogs {your/his/her} arteries. What was {your/his/her} most recent LDL cholesterol number?	most recent LDL number	DIQ_J	Diabetes	Diabetes	10	2017-2018 Questionnaire				2022
DID330	DID330	What does {your/SP's} doctor or other health professional say {your/his/her} LDL cholesterol should be?	What does your doctor say your LDL cholesterol should be?	DIQ_D	Diabetes	Diabetes	4	2005-2006 Questionnaire				2022
DID330	DID330	What does {your/SP's} doctor or other health professional say {your/his/her} LDL cholesterol should be?	What does your doctor say your LDL cholesterol should be?	DIQ_E	Diabetes	Diabetes	5	2007-2008 Questionnaire				2022
DID330	DID330	What does {your/SP's} doctor or other health professional say {your/his/her} LDL cholesterol should be?	What does your doctor say your LDL cholesterol should be?	DIQ_G	Diabetes	Diabetes	7	2011-2012 Questionnaire				2022
DID330	DID330	What does {your/SP's} doctor or other health professional say {your/his/her} LDL cholesterol should be?	What does your doctor say your LDL cholesterol should be?	DIQ_H	Diabetes	Diabetes	8	2013-2014 Questionnaire				2022
DID330	DID330	What does {your/SP's} doctor or other health professional say {your/his/her} LDL cholesterol should be?	What does your doctor say your LDL cholesterol should be?	DIQ_I	Diabetes	Diabetes	9	2015-2016 Questionnaire				2022
DID330	DID330	What does {your/SP's} doctor or other health professional say {your/his/her} LDL cholesterol should be?	What does your doctor say your LDL cholesterol should be?	DIQ_J	Diabetes	Diabetes	10	2017-2018 Questionnaire				2022
DID340	DID341	During the past 12 months, about how many times has a doctor or other health professional checked {your/SP's} feet for any sores or irritations?	Number of times has a doctor check your feet for sores or irritations in past 12 months	DIQ_D	Diabetes	Diabetes	4	2005-2006 Questionnaire				2022
DID340	DID341	During the past 12 months, about how many times has a doctor or other health professional checked {your/SP's} feet for any sores or irritations?	Number of times has a doctor check your feet for sores or irritations in past 12 months	DIQ_E	Diabetes	Diabetes	5	2007-2008 Questionnaire				2022
DID341	DID341	During the past 12 months, about how many times has a doctor or other health professional checked {your/SP's} feet for any sores or irritations?	Number of times has a doctor check your feet for sores or irritations in past 12 months	DIQ_F	Diabetes	Diabetes	6	2009-2010 Questionnaire				2022
DID341	DID341	During the past 12 months, about how many times has a doctor or other health professional checked {your/SP's} feet for any sores or irritations?	Number of times has a doctor check your feet for sores or irritations in past 12 months	DIQ_G	Diabetes	Diabetes	7	2011-2012 Questionnaire				2022
DID341	DID341	During the past 12 months, about how many times has a doctor or other health professional checked {your/SP's} feet for any sores or irritations?	Number of times has a doctor check your feet for sores or irritations in past 12 months	DIQ_H	Diabetes	Diabetes	8	2013-2014 Questionnaire				2022
DID341	DID341	During the past 12 months, about how many times has a doctor or other health professional checked {your/SP's} feet for any sores or irritations?	Number of times has a doctor check your feet for sores or irritations in past 12 months	DIQ_I	Diabetes	Diabetes	9	2015-2016 Questionnaire				2022
DID341	DID341	During the past 12 months, about how many times has a doctor or other health professional checked {your/SP's} feet for any sores or irritations?	Number of times has a doctor check your feet for sores or irritations in past 12 months	DIQ_J	Diabetes	Diabetes	10	2017-2018 Questionnaire				2022
DID350	DID350	How often {do you check your feet/does SP check (his/her) feet} for sores or irritations? Include times when checked by a family member or friend, but do not include times when checked by a doctor or other health professional.	Number of times have you check your feet for sores or irritations	DIQ_D	Diabetes	Diabetes	4	2005-2006 Questionnaire				2022
DID350	DID350	How often {do you check your feet/does SP check (his/her) feet} for sores or irritations? Include times when checked by a family member or friend, but do not include times when checked by a doctor or other health professional.	Number of times have you check your feet for sores or irritations	DIQ_E	Diabetes	Diabetes	5	2007-2008 Questionnaire				2022
DID350	DID350	How often {do you check your feet/does SP check (his/her) feet} for sores or irritations? Include times when checked by a family member or friend, but do not include times when checked by a doctor or other health professional.	Number of times have you check your feet for sores or irritations	DIQ_F	Diabetes	Diabetes	6	2009-2010 Questionnaire				2022
DID350	DID350	How often {do you check your feet/does SP check (his/her) feet} for sores or irritations? Include times when checked by a family member or friend, but do not include times when checked by a doctor or other health professional.	Number of times have you check your feet for sores or irritations	DIQ_G	Diabetes	Diabetes	7	2011-2012 Questionnaire				2022
DID350	DID350	How often {do you check your feet/does SP check (his/her) feet} for sores or irritations? Include times when checked by a family member or friend, but do not include times when checked by a doctor or other health professional.	Number of times have you check your feet for sores or irritations	DIQ_H	Diabetes	Diabetes	8	2013-2014 Questionnaire				2022
DID350	DID350	How often {do you check your feet/does SP check (his/her) feet} for sores or irritations? Include times when checked by a family member or friend, but do not include times when checked by a doctor or other health professional.	Number of times have you check your feet for sores or irritations	DIQ_I	Diabetes	Diabetes	9	2015-2016 Questionnaire				2022
DID350	DID350	How often {do you check your feet/does SP check (his/her) feet} for sores or irritations? Include times when checked by a family member or friend, but do not include times when checked by a doctor or other health professional.	Number of times have you check your feet for sores or irritations	DIQ_J	Diabetes	Diabetes	10	2017-2018 Questionnaire				2022
DIQ010	DIQ010	The next questions are about specific medical conditions. {Other than during pregnancy, {have you/has SP}/{Have you/Has SP}} ever been told by a doctor or health professional that {you have/{he/she/SP} has} diabetes or sugar diabetes?	Doctor told you have diabetes	DIQ_B	Diabetes	Diabetes	2	2001-2002 Questionnaire				2022
DIQ010	DIQ010	The next questions are about specific medical conditions. {Other than during pregnancy, {have you/has SP}/{Have you/Has SP}} ever been told by a doctor or health professional that {you have/{he/she/SP} has} diabetes or sugar diabetes?	Doctor told you have diabetes	DIQ	Diabetes	Diabetes	1	1999-2000 Questionnaire				2022
DIQ010	DIQ010	The next questions are about specific medical conditions. {Other than during pregnancy, {have you/has SP}/{Have you/Has SP}} ever been told by a doctor or health professional that {you have/{he/she/SP} has} diabetes or sugar diabetes?	Doctor told you have diabetes	DIQ_D	Diabetes	Diabetes	4	2005-2006 Questionnaire				2022
DIQ010	DIQ010	The next questions are about specific medical conditions. {Other than during pregnancy, {have you/has SP}/{Have you/Has SP}} ever been told by a doctor or health professional that {you have/{he/she/SP} has} diabetes or sugar diabetes?	Doctor told you have diabetes	DIQ_E	Diabetes	Diabetes	5	2007-2008 Questionnaire				2022
DIQ010	DIQ010	The next questions are about specific medical conditions. {Other than during pregnancy, {have you/has SP}/{Have you/Has SP}} ever been told by a doctor or health professional that {you have/{he/she/SP} has} diabetes or sugar diabetes?	Doctor told you have diabetes	DIQ_F	Diabetes	Diabetes	6	2009-2010 Questionnaire				2022
DIQ010	DIQ010	The next questions are about specific medical conditions. {Other than during pregnancy, {have you/has SP}/{Have you/Has SP}} ever been told by a doctor or health professional that {you have/{he/she/SP} has} diabetes or sugar diabetes?	Doctor told you have diabetes	DIQ_G	Diabetes	Diabetes	7	2011-2012 Questionnaire				2022
DIQ010	DIQ010	The next questions are about specific medical conditions. {Other than during pregnancy, {have you/has SP}/{Have you/Has SP}} ever been told by a doctor or health professional that {you have/{he/she/SP} has} diabetes or sugar diabetes?	Doctor told you have diabetes	DIQ_H	Diabetes	Diabetes	8	2013-2014 Questionnaire				2022
DIQ010	DIQ010	The next questions are about specific medical conditions. {Other than during pregnancy, {have you/has SP}/{Have you/Has SP}} ever been told by a doctor or health professional that {you have/{he/she/SP} has} diabetes or sugar diabetes?	Doctor told you have diabetes	DIQ_I	Diabetes	Diabetes	9	2015-2016 Questionnaire				2022
DIQ010	DIQ010	The next questions are about specific medical conditions. {Other than during pregnancy, {have you/has SP}/{Have you/Has SP}} ever been told by a doctor or health professional that {you have/{he/she/SP} has} diabetes or sugar diabetes?	Doctor told you have diabetes	DIQ_J	Diabetes	Diabetes	10	2017-2018 Questionnaire				2022
DIQ010	DIQ010	The next questions are about specific medical conditions. {Other than during pregnancy, {have you/has SP}/{Have you/Has SP}} ever been told by a doctor or health professional that {you have/{he/she/SP} has} diabetes or sugar diabetes?	Doctor told you have diabetes	DIQ_C	Diabetes	Diabetes	3	2003-2004 Questionnaire				2022
DIQ040G	DIQ040G	How old {was SP/were you} when a doctor or other health professional first told {you/him/her} that {you/he/she} had diabetes or sugar diabetes?	Age when first told you had diabetes - questionnaire	DIQ	Diabetes	Diabetes	1	1999-2000 Questionnaire				2022
DIQ040Q	DIQ040Q	How old {was SP/were you} when a doctor or other health professional first told {you/him/her} that {you/he/she} had diabetes or sugar diabetes?	Age when first told you had diabetes - number	DIQ	Diabetes	Diabetes	1	1999-2000 Questionnaire				2022
DIQ050	DIQ050	{Is SP/Are you} now taking insulin	{Is SP/Are you} now taking insulin	DIQ_B	Diabetes	Diabetes	2	2001-2002 Questionnaire				2022
DIQ050	DIQ050	{Is SP/Are you} now taking insulin	{Is SP/Are you} now taking insulin	DIQ	Diabetes	Diabetes	1	1999-2000 Questionnaire				2022
DIQ050	DIQ050	{Is SP/Are you} now taking insulin	{Is SP/Are you} now taking insulin	DIQ_D	Diabetes	Diabetes	4	2005-2006 Questionnaire				2022
DIQ050	DIQ050	{Is SP/Are you} now taking insulin	{Is SP/Are you} now taking insulin	DIQ_E	Diabetes	Diabetes	5	2007-2008 Questionnaire				2022
DIQ050	DIQ050	{Is SP/Are you} now taking insulin	{Is SP/Are you} now taking insulin	DIQ_F	Diabetes	Diabetes	6	2009-2010 Questionnaire				2022
DIQ050	DIQ050	{Is SP/Are you} now taking insulin	{Is SP/Are you} now taking insulin	DIQ_G	Diabetes	Diabetes	7	2011-2012 Questionnaire				2022
DIQ050	DIQ050	{Is SP/Are you} now taking insulin	{Is SP/Are you} now taking insulin	DIQ_H	Diabetes	Diabetes	8	2013-2014 Questionnaire				2022
DIQ050	DIQ050	{Is SP/Are you} now taking insulin	{Is SP/Are you} now taking insulin	DIQ_I	Diabetes	Diabetes	9	2015-2016 Questionnaire				2022
DIQ050	DIQ050	{Is SP/Are you} now taking insulin	{Is SP/Are you} now taking insulin	DIQ_J	Diabetes	Diabetes	10	2017-2018 Questionnaire				2022
DIQ050	DIQ050	{Is SP/Are you} now taking insulin	{Is SP/Are you} now taking insulin	DIQ_C	Diabetes	Diabetes	3	2003-2004 Questionnaire				2022
DIQ060U	DIQ060U	UNIT OF MEASURE	Unit of measurement of how long have you been taking insulin	DIQ_B	Diabetes	Diabetes	2	2001-2002 Questionnaire				2022
DIQ060U	DIQ060U	UNIT OF MEASURE	Unit of measurement of how long have you been taking insulin	DIQ	Diabetes	Diabetes	1	1999-2000 Questionnaire				2022
DIQ060U	DIQ060U	UNIT OF MEASURE	Unit of measurement of how long have you been taking insulin	DIQ_D	Diabetes	Diabetes	4	2005-2006 Questionnaire				2022
DIQ060U	DIQ060U	UNIT OF MEASURE	Unit of measurement of how long have you been taking insulin	DIQ_E	Diabetes	Diabetes	5	2007-2008 Questionnaire				2022
DIQ060U	DIQ060U	UNIT OF MEASURE	Unit of measurement of how long have you been taking insulin	DIQ_F	Diabetes	Diabetes	6	2009-2010 Questionnaire				2022
DIQ060U	DIQ060U	UNIT OF MEASURE	Unit of measurement of how long have you been taking insulin	DIQ_G	Diabetes	Diabetes	7	2011-2012 Questionnaire				2022
DIQ060U	DIQ060U	UNIT OF MEASURE	Unit of measurement of how long have you been taking insulin	DIQ_H	Diabetes	Diabetes	8	2013-2014 Questionnaire				2022
DIQ060U	DIQ060U	UNIT OF MEASURE	Unit of measurement of how long have you been taking insulin	DIQ_I	Diabetes	Diabetes	9	2015-2016 Questionnaire				2022
DIQ060U	DIQ060U	UNIT OF MEASURE	Unit of measurement of how long have you been taking insulin	DIQ_J	Diabetes	Diabetes	10	2017-2018 Questionnaire				2022
DIQ060U	DIQ060U	UNIT OF MEASURE	Unit of measurement of how long have you been taking insulin	DIQ_C	Diabetes	Diabetes	3	2003-2004 Questionnaire				2022
DIQ080	DIQ080	Has a doctor ever told {you/SP} that diabetes has affected {your/his/her} eyes or that {you/s/he} had retinopathy?	Has a doctor ever told {you/SP} that diabetes has affected {your/his/her} eyes or that {you/s/he} had retinopathy?	DIQ_B	Diabetes	Diabetes	2	2001-2002 Questionnaire				2022
DIQ080	DIQ080	Has a doctor ever told {you/SP} that diabetes has affected {your/his/her} eyes or that {you/s/he} had retinopathy?	Has a doctor ever told {you/SP} that diabetes has affected {your/his/her} eyes or that {you/s/he} had retinopathy?	DIQ	Diabetes	Diabetes	1	1999-2000 Questionnaire				2022
DIQ080	DIQ080	Has a doctor ever told {you/SP} that diabetes has affected {your/his/her} eyes or that {you/s/he} had retinopathy (ret-in-op-ath-ee)?	Has a doctor ever told {you/SP} that diabetes has affected {your/his/her} eyes or that {you/s/he} had retinopathy?	DIQ_D	Diabetes	Diabetes	4	2005-2006 Questionnaire				2022
DIQ080	DIQ080	Has a doctor ever told {you/SP} that diabetes has affected {your/his/her} eyes or that {you/s/he} had retinopathy (ret-in-op-ath-ee)?	Has a doctor ever told {you/SP} that diabetes has affected {your/his/her} eyes or that {you/s/he} had retinopathy?	DIQ_E	Diabetes	Diabetes	5	2007-2008 Questionnaire				2022
DIQ080	DIQ080	Has a doctor ever told {you/SP} that diabetes has affected {your/his/her} eyes or that {you/s/he} had retinopathy (ret-in-op-ath-ee)?	Has a doctor ever told {you/SP} that diabetes has affected {your/his/her} eyes or that {you/s/he} had retinopathy?	DIQ_F	Diabetes	Diabetes	6	2009-2010 Questionnaire				2022
DIQ080	DIQ080	Has a doctor ever told {you/SP} that diabetes has affected {your/his/her} eyes or that {you/s/he} had retinopathy (ret-in-op-ath-ee)?	Has a doctor ever told {you/SP} that diabetes has affected {your/his/her} eyes or that {you/s/he} had retinopathy?	DIQ_G	Diabetes	Diabetes	7	2011-2012 Questionnaire				2022
DIQ080	DIQ080	Has a doctor ever told {you/SP} that diabetes has affected {your/his/her} eyes or that {you/s/he} had retinopathy (ret-in-op-ath-ee)?	Has a doctor ever told {you/SP} that diabetes has affected {your/his/her} eyes or that {you/s/he} had retinopathy?	DIQ_H	Diabetes	Diabetes	8	2013-2014 Questionnaire				2022
DIQ080	DIQ080	Has a doctor ever told {you/SP} that diabetes has affected {your/his/her} eyes or that {you/s/he} had retinopathy (ret-in-op-ath-ee)?	Has a doctor ever told {you/SP} that diabetes has affected {your/his/her} eyes or that {you/s/he} had retinopathy?	DIQ_I	Diabetes	Diabetes	9	2015-2016 Questionnaire				2022
DIQ080	DIQ080	Has a doctor ever told {you/SP} that diabetes has affected {your/his/her} eyes or that {you/s/he} had retinopathy (ret-in-op-ath-ee)?	Has a doctor ever told {you/SP} that diabetes has affected {your/his/her} eyes or that {you/s/he} had retinopathy?	DIQ_J	Diabetes	Diabetes	10	2017-2018 Questionnaire				2022
DIQ080	DIQ080	Has a doctor ever told {you/SP} that diabetes has affected {your/his/her} eyes or that {you/s/he} had retinopathy?	Has a doctor ever told {you/SP} that diabetes has affected {your/his/her} eyes or that {you/s/he} had retinopathy?	DIQ_C	Diabetes	Diabetes	3	2003-2004 Questionnaire				2022
DIQ090	DIQ090	{Have you/Has SP} ever had an ulcer or sore on {your/his/her} leg or foot that took more than 4 weeks to heal?	{Have you/Has SP} ever had an ulcer or sore on {your/his/her} leg or foot that took more than 4 weeks to heal?	DIQ_B	Diabetes	Diabetes	2	2001-2002 Questionnaire				2022
DIQ090	DIQ090	{Have you/Has SP} ever had an ulcer or sore on {your/his/her} leg or foot that took more than 4 weeks to heal?	{Have you/Has SP} ever had an ulcer or sore on {your/his/her} leg or foot that took more than 4 weeks to heal?	DIQ	Diabetes	Diabetes	1	1999-2000 Questionnaire				2022
DIQ090	DIQ090	{Have you/Has SP} ever had an ulcer or sore on {your/his/her} leg or foot that took more than 4 weeks to heal?	{Have you/Has SP} ever had an ulcer or sore on {your/his/her} leg or foot that took more than 4 weeks to heal?	DIQ_C	Diabetes	Diabetes	3	2003-2004 Questionnaire				2022
DIQ100	DIQ100	During the past 3 months, {have you/has SP} had numbness or loss of feeling in {your/his/her} hands or feet, other than from {your/his/her} hands or feet falling asleep?	Numbness in hands or feet in the past 3 months	DIQ_B	Diabetes	Diabetes	2	2001-2002 Questionnaire				2022
DIQ100	DIQ100	During the past 3 months, {have you/has SP} had numbness or loss of feeling in {your/his/her} hands or feet, other than from {your/his/her} hands or feet falling asleep?	Numbness in hands or feet in the past 3 months	DIQ	Diabetes	Diabetes	1	1999-2000 Questionnaire				2022
DIQ100	DIQ100	During the past 3 months, {have you/has SP} had numbness or loss of feeling in {your/his/her} hands or feet, other than from {your/his/her} hands or feet falling asleep?	Numbness in hands or feet in the past 3 months	DIQ_C	Diabetes	Diabetes	3	2003-2004 Questionnaire				2022
DIQ110	DIQ110	Has the numbness or loss of feeling been in {your/SP's} hands, feet, or both?	Has the numbness or loss of feeling been in {your/SP's} hands, feet, or both?	DIQ_B	Diabetes	Diabetes	2	2001-2002 Questionnaire				2022
DIQ110	DIQ110	Has the numbness or loss of feeling been in {your/SP's} hands, feet, or both?	Has the numbness or loss of feeling been in {your/SP's} hands, feet, or both?	DIQ	Diabetes	Diabetes	1	1999-2000 Questionnaire				2022
DIQ110	DIQ110	Has the numbness or loss of feeling been in {your/SP's} hands, feet, or both?	Has the numbness or loss of feeling been in {your/SP's} hands, feet, or both?	DIQ_C	Diabetes	Diabetes	3	2003-2004 Questionnaire				2022
DIQ120	DIQ120	During the past 3 months, {have you/has SP} had a painful sensation or tingling in {your/his/her} hands or feet? Do not include normal foot aches from standing or walking for long periods.	Painful sensation or tingling in hands or feet in the past 3 months	DIQ_B	Diabetes	Diabetes	2	2001-2002 Questionnaire				2022
DIQ120	DIQ120	During the past 3 months, {have you/has SP} had a painful sensation or tingling in {your/his/her} hands or feet? Do not include normal foot aches from standing or walking for long periods.	Painful sensation or tingling in hands or feet in the past 3 months	DIQ	Diabetes	Diabetes	1	1999-2000 Questionnaire				2022
DIQ120	DIQ120	During the past 3 months, {have you/has SP} had a painful sensation or tingling in {your/his/her} hands or feet? Do not include normal foot aches from standing or walking for long periods.	Painful sensation or tingling in hands or feet in the past 3 months	DIQ_C	Diabetes	Diabetes	3	2003-2004 Questionnaire				2022
DIQ130	DIQ130	Has the painful sensation or tingling been in {your/his/her} hands, feet, or both?	Has the painful sensation or tingling been in {your/his/her} hands, feet, or both?	DIQ_B	Diabetes	Diabetes	2	2001-2002 Questionnaire				2022
DIQ130	DIQ130	Has the painful sensation or tingling been in {your/his/her} hands, feet, or both?	Has the painful sensation or tingling been in {your/his/her} hands, feet, or both?	DIQ	Diabetes	Diabetes	1	1999-2000 Questionnaire				2022
DIQ130	DIQ130	Has the painful sensation or tingling been in {your/his/her} hands, feet, or both?	Has the painful sensation or tingling been in {your/his/her} hands, feet, or both?	DIQ_C	Diabetes	Diabetes	3	2003-2004 Questionnaire				2022
DIQ140	DIQ140	{Do you/Does SP} ever get pain in either leg while {you are/s/he is} walking?	Pain in either leg while walking?	DIQ_B	Diabetes	Diabetes	2	2001-2002 Questionnaire				2022
DIQ140	DIQ140	{Do you/Does SP} ever get pain in either leg while {you are/s/he is} walking?	Pain in either leg while walking?	DIQ	Diabetes	Diabetes	1	1999-2000 Questionnaire				2022
DIQ140	DIQ140	{Do you/Does SP} ever get pain in either leg while {you are/s/he is} walking?	Pain in either leg while walking?	DIQ_C	Diabetes	Diabetes	3	2003-2004 Questionnaire				2022
DIQ150	DIQ150	Does this pain include pain in {your/SP's} calf or calves?	Pain in calf or calves?	DIQ_B	Diabetes	Diabetes	2	2001-2002 Questionnaire				2022
DIQ150	DIQ150	Does this pain include pain in {your/SP's} calf or calves?	Pain in calf or calves?	DIQ	Diabetes	Diabetes	1	1999-2000 Questionnaire				2022
DIQ150	DIQ150	Does this pain include pain in {your/SP's} calf or calves?	Pain in calf or calves?	DIQ_C	Diabetes	Diabetes	3	2003-2004 Questionnaire				2022
DIQ160	DIQ160	{Have you/Has SP} ever been told by a doctor or other health professional that {you have/SP has} any of the following: prediabetes, impaired fasting glucose, impaired glucose tolerance, borderline diabetes or that {your/her/his} blood sugar is higher than normal but not high enough to be called diabetes or sugar diabetes?	Has a doctor ever told you that you have prediabetes?	DIQ_D	Diabetes	Diabetes	4	2005-2006 Questionnaire				2022
DIQ160	DIQ160	{Have you/Has SP} ever been told by a doctor or other health professional that {you have/SP has} any of the following: prediabetes, impaired fasting glucose, impaired glucose tolerance, borderline diabetes or that {your/her/his} blood sugar is higher than normal but not high enough to be called diabetes or sugar diabetes?	Has a doctor ever told you that you have prediabetes?	DIQ_E	Diabetes	Diabetes	5	2007-2008 Questionnaire				2022
DIQ160	DIQ160	{Have you/Has SP} ever been told by a doctor or other health professional that {you have/SP has} any of the following: prediabetes, impaired fasting glucose, impaired glucose tolerance, borderline diabetes or that {your/her/his} blood sugar is higher than normal but not high enough to be called diabetes or sugar diabetes?	Has a doctor ever told you that you have prediabetes?	DIQ_F	Diabetes	Diabetes	6	2009-2010 Questionnaire				2022
DIQ160	DIQ160	{Have you/Has SP} ever been told by a doctor or other health professional that {you have/SP has} any of the following: prediabetes, impaired fasting glucose, impaired glucose tolerance, borderline diabetes or that {your/her/his} blood sugar is higher than normal but not high enough to be called diabetes or sugar diabetes?	Has a doctor ever told you that you have prediabetes?	DIQ_G	Diabetes	Diabetes	7	2011-2012 Questionnaire				2022
DIQ160	DIQ160	{Have you/Has SP} ever been told by a doctor or other health professional that {you have/SP has} any of the following: prediabetes, impaired fasting glucose, impaired glucose tolerance, borderline diabetes or that {your/her/his} blood sugar is higher than normal but not high enough to be called diabetes or sugar diabetes?	Has a doctor ever told you that you have prediabetes?	DIQ_H	Diabetes	Diabetes	8	2013-2014 Questionnaire				2022
DIQ160	DIQ160	{Have you/Has SP} ever been told by a doctor or other health professional that {you have/SP has} any of the following: prediabetes, impaired fasting glucose, impaired glucose tolerance, borderline diabetes or that {your/her/his} blood sugar is higher than normal but not high enough to be called diabetes or sugar diabetes?	Has a doctor ever told you that you have prediabetes?	DIQ_I	Diabetes	Diabetes	9	2015-2016 Questionnaire				2022
DIQ160	DIQ160	{Have you/Has SP} ever been told by a doctor or other health professional that {you have/SP has} any of the following: prediabetes, impaired fasting glucose, impaired glucose tolerance, borderline diabetes or that {your/her/his} blood sugar is higher than normal but not high enough to be called diabetes or sugar diabetes?	Has a doctor ever told you that you have prediabetes?	DIQ_J	Diabetes	Diabetes	10	2017-2018 Questionnaire				2022
DIQ170	DIQ170	{Have you/Has SP} ever been told by a doctor or other health professional that {you have/s/he has} health conditions or a medical or family history that increases {your/his/her} risk for diabetes?	Has a doctor ever told you that you are at high risk for diabetes?	DIQ_D	Diabetes	Diabetes	4	2005-2006 Questionnaire				2022
DIQ170	DIQ170	{Have you/Has SP} ever been told by a doctor or other health professional that {you have/s/he has} health conditions or a medical or family history that increases {your/his/her} risk for diabetes?	Has a doctor ever told you that you are at high risk for diabetes?	DIQ_E	Diabetes	Diabetes	5	2007-2008 Questionnaire				2022
DIQ170	DIQ170	{Have you/Has SP} ever been told by a doctor or other health professional that {you have/s/he has} health conditions or a medical or family history that increases {your/his/her} risk for diabetes?	Has a doctor ever told you that you are at high risk for diabetes?	DIQ_F	Diabetes	Diabetes	6	2009-2010 Questionnaire				2022
DIQ170	DIQ170	{Have you/Has SP} ever been told by a doctor or other health professional that {you have/s/he has} health conditions or a medical or family history that increases {your/his/her} risk for diabetes?	Has a doctor ever told you that you are at high risk for diabetes?	DIQ_G	Diabetes	Diabetes	7	2011-2012 Questionnaire				2022
DIQ170	DIQ170	{Have you/Has SP} ever been told by a doctor or other health professional that {you have/s/he has} health conditions or a medical or family history that increases {your/his/her} risk for diabetes?	Has a doctor ever told you that you are at high risk for diabetes?	DIQ_H	Diabetes	Diabetes	8	2013-2014 Questionnaire				2022
DIQ170	DIQ170	{Have you/Has SP} ever been told by a doctor or other health professional that {you have/s/he has} health conditions or a medical or family history that increases {your/his/her} risk for diabetes?	Has a doctor ever told you that you are at high risk for diabetes?	DIQ_I	Diabetes	Diabetes	9	2015-2016 Questionnaire				2022
DIQ170	DIQ170	{Have you/Has SP} ever been told by a doctor or other health professional that {you have/s/he has} health conditions or a medical or family history that increases {your/his/her} risk for diabetes?	Has a doctor ever told you that you are at high risk for diabetes?	DIQ_J	Diabetes	Diabetes	10	2017-2018 Questionnaire				2022
DIQ172	DIQ172	{Do you/Does SP} feel {you/he/she} could be at risk for diabetes or prediabetes?	{Do you/Does SP} feel {you/he/she} could be at risk for diabetes or prediabetes?	DIQ_G	Diabetes	Diabetes	7	2011-2012 Questionnaire				2022
DIQ172	DIQ172	{Do you/Does SP} feel {you/he/she} could be at risk for diabetes or prediabetes?	{Do you/Does SP} feel {you/he/she} could be at risk for diabetes or prediabetes?	DIQ_H	Diabetes	Diabetes	8	2013-2014 Questionnaire				2022
DIQ172	DIQ172	{Do you/Does SP} feel {you/he/she} could be at risk for diabetes or prediabetes?	{Do you/Does SP} feel {you/he/she} could be at risk for diabetes or prediabetes?	DIQ_I	Diabetes	Diabetes	9	2015-2016 Questionnaire				2022
DIQ172	DIQ172	{Do you/Does SP} feel {you/he/she} could be at risk for diabetes or prediabetes?	{Do you/Does SP} feel {you/he/she} could be at risk for diabetes or prediabetes?	DIQ_J	Diabetes	Diabetes	10	2017-2018 Questionnaire				2022
DIQ175A	DIQ175A	Why {Do you/Does SP} think {you are/he is/she is} at risk for diabetes or prediabetes? [Anything else?]	Reason for thinking you're at risk for diabetes or prediabetes - family history	DIQ_G	Diabetes	Diabetes	7	2011-2012 Questionnaire				2022
DIQ175A	DIQ175A	Why {Do you/Does SP} think {you are/he is/she is} at risk for diabetes or prediabetes? [Anything else?]	Reason for thinking you're at risk for diabetes or prediabetes - family history	DIQ_H	Diabetes	Diabetes	8	2013-2014 Questionnaire				2022
DIQ175A	DIQ175A	Why {Do you/Does SP} think {you are/he is/she is} at risk for diabetes or prediabetes? [Anything else?]	Reason for thinking you're at risk for diabetes or prediabetes - family history	DIQ_I	Diabetes	Diabetes	9	2015-2016 Questionnaire				2022
DIQ175A	DIQ175A	Why {Do you/Does SP} think {you are/he is/she is} at risk for diabetes or prediabetes? [Anything else?]	Reason for thinking you're at risk for diabetes or prediabetes - family history	DIQ_J	Diabetes	Diabetes	10	2017-2018 Questionnaire				2022
DIQ175B	DIQ175B	Why {Do you/Does SP} think {you are/he is/she is} at risk for diabetes or prediabetes? [Anything else?]	Reason for thinking you're at risk for diabetes or prediabetes - overweight	DIQ_G	Diabetes	Diabetes	7	2011-2012 Questionnaire				2022
DIQ175B	DIQ175B	Why {Do you/Does SP} think {you are/he is/she is} at risk for diabetes or prediabetes? [Anything else?]	Reason for thinking you're at risk for diabetes or prediabetes - overweight	DIQ_H	Diabetes	Diabetes	8	2013-2014 Questionnaire				2022
DIQ175B	DIQ175B	Why {Do you/Does SP} think {you are/he is/she is} at risk for diabetes or prediabetes? [Anything else?]	Reason for thinking you're at risk for diabetes or prediabetes - overweight	DIQ_I	Diabetes	Diabetes	9	2015-2016 Questionnaire				2022
DIQ175B	DIQ175B	Why {Do you/Does SP} think {you are/he is/she is} at risk for diabetes or prediabetes? [Anything else?]	Reason for thinking you're at risk for diabetes or prediabetes - overweight	DIQ_J	Diabetes	Diabetes	10	2017-2018 Questionnaire				2022
DIQ175C	DIQ175C	Why {Do you/Does SP} think {you are/he is/she is} at risk for diabetes or prediabetes? [Anything else?]	Reason for thinking you're at risk for diabetes or prediabetes - age	DIQ_G	Diabetes	Diabetes	7	2011-2012 Questionnaire				2022
DIQ175C	DIQ175C	Why {Do you/Does SP} think {you are/he is/she is} at risk for diabetes or prediabetes? [Anything else?]	Reason for thinking you're at risk for diabetes or prediabetes - age	DIQ_H	Diabetes	Diabetes	8	2013-2014 Questionnaire				2022
DIQ175C	DIQ175C	Why {Do you/Does SP} think {you are/he is/she is} at risk for diabetes or prediabetes? [Anything else?]	Reason for thinking you're at risk for diabetes or prediabetes - age	DIQ_I	Diabetes	Diabetes	9	2015-2016 Questionnaire				2022
DIQ175C	DIQ175C	Why {Do you/Does SP} think {you are/he is/she is} at risk for diabetes or prediabetes? [Anything else?]	Reason for thinking you're at risk for diabetes or prediabetes - age	DIQ_J	Diabetes	Diabetes	10	2017-2018 Questionnaire				2022
DIQ175D	DIQ175D	Why {Do you/Does SP} think {you are/he is/she is} at risk for diabetes or prediabetes? [Anything else?]	Reason for thinking you're at risk for diabetes or prediabetes - poor diet	DIQ_G	Diabetes	Diabetes	7	2011-2012 Questionnaire				2022
DIQ175D	DIQ175D	Why {Do you/Does SP} think {you are/he is/she is} at risk for diabetes or prediabetes? [Anything else?]	Reason for thinking you're at risk for diabetes or prediabetes - poor diet	DIQ_H	Diabetes	Diabetes	8	2013-2014 Questionnaire				2022
DIQ175D	DIQ175D	Why {Do you/Does SP} think {you are/he is/she is} at risk for diabetes or prediabetes? [Anything else?]	Reason for thinking you're at risk for diabetes or prediabetes - poor diet	DIQ_I	Diabetes	Diabetes	9	2015-2016 Questionnaire				2022
DIQ175D	DIQ175D	Why {Do you/Does SP} think {you are/he is/she is} at risk for diabetes or prediabetes? [Anything else?]	Reason for thinking you're at risk for diabetes or prediabetes - poor diet	DIQ_J	Diabetes	Diabetes	10	2017-2018 Questionnaire				2022
DIQ175E	DIQ175E	Why {Do you/Does SP} think {you are/he is/she is} at risk for diabetes or prediabetes? [Anything else?]	Reason for thinking you're at risk for diabetes or prediabetes - race	DIQ_G	Diabetes	Diabetes	7	2011-2012 Questionnaire				2022
DIQ175E	DIQ175E	Why {Do you/Does SP} think {you are/he is/she is} at risk for diabetes or prediabetes? [Anything else?]	Reason for thinking you're at risk for diabetes or prediabetes - race	DIQ_H	Diabetes	Diabetes	8	2013-2014 Questionnaire				2022
DIQ175E	DIQ175E	Why {Do you/Does SP} think {you are/he is/she is} at risk for diabetes or prediabetes? [Anything else?]	Reason for thinking you're at risk for diabetes or prediabetes - race	DIQ_I	Diabetes	Diabetes	9	2015-2016 Questionnaire				2022
DIQ175E	DIQ175E	Why {Do you/Does SP} think {you are/he is/she is} at risk for diabetes or prediabetes? [Anything else?]	Reason for thinking you're at risk for diabetes or prediabetes - race	DIQ_J	Diabetes	Diabetes	10	2017-2018 Questionnaire				2022
DIQ175F	DIQ175F	Why {Do you/Does SP} think {you are/he is/she is} at risk for diabetes or prediabetes? [Anything else?]	Reason for thinking you're at risk for diabetes or prediabetes - had a baby weighed over 9 lbs at birth	DIQ_G	Diabetes	Diabetes	7	2011-2012 Questionnaire				2022
DIQ175F	DIQ175F	Why {Do you/Does SP} think {you are/he is/she is} at risk for diabetes or prediabetes? [Anything else?]	Reason for thinking you're at risk for diabetes or prediabetes - had a baby weighed over 9 lbs at birth	DIQ_H	Diabetes	Diabetes	8	2013-2014 Questionnaire				2022
DIQ175F	DIQ175F	Why {Do you/Does SP} think {you are/he is/she is} at risk for diabetes or prediabetes? [Anything else?]	Reason for thinking you're at risk for diabetes or prediabetes - had a baby weighed over 9 lbs at birth	DIQ_I	Diabetes	Diabetes	9	2015-2016 Questionnaire				2022
DIQ175F	DIQ175F	Why {Do you/Does SP} think {you are/he is/she is} at risk for diabetes or prediabetes? [Anything else?]	Reason for thinking you're at risk for diabetes or prediabetes - had a baby weighed over 9 lbs at birth	DIQ_J	Diabetes	Diabetes	10	2017-2018 Questionnaire				2022
DIQ175G	DIQ175G	Why {Do you/Does SP} think {you are/he is/she is} at risk for diabetes or prediabetes? [Anything else?]	Reason for thinking you're at risk for diabetes or prediabetes - lack of physical activity	DIQ_G	Diabetes	Diabetes	7	2011-2012 Questionnaire				2022
DIQ175G	DIQ175G	Why {Do you/Does SP} think {you are/he is/she is} at risk for diabetes or prediabetes? [Anything else?]	Reason for thinking you're at risk for diabetes or prediabetes - lack of physical activity	DIQ_H	Diabetes	Diabetes	8	2013-2014 Questionnaire				2022
DIQ175G	DIQ175G	Why {Do you/Does SP} think {you are/he is/she is} at risk for diabetes or prediabetes? [Anything else?]	Reason for thinking you're at risk for diabetes or prediabetes - lack of physical activity	DIQ_I	Diabetes	Diabetes	9	2015-2016 Questionnaire				2022
DIQ175G	DIQ175G	Why {Do you/Does SP} think {you are/he is/she is} at risk for diabetes or prediabetes? [Anything else?]	Reason for thinking you're at risk for diabetes or prediabetes - lack of physical activity	DIQ_J	Diabetes	Diabetes	10	2017-2018 Questionnaire				2022
DIQ175H	DIQ175H	Why {Do you/Does SP} think {you are/he is/she is} at risk for diabetes or prediabetes? [Anything else?]	Reason for thinking you're at risk for diabetes or prediabetes - high blood pressure	DIQ_G	Diabetes	Diabetes	7	2011-2012 Questionnaire				2022
DIQ175H	DIQ175H	Why {Do you/Does SP} think {you are/he is/she is} at risk for diabetes or prediabetes? [Anything else?]	Reason for thinking you're at risk for diabetes or prediabetes - high blood pressure	DIQ_H	Diabetes	Diabetes	8	2013-2014 Questionnaire				2022
DIQ175H	DIQ175H	Why {Do you/Does SP} think {you are/he is/she is} at risk for diabetes or prediabetes? [Anything else?]	Reason for thinking you're at risk for diabetes or prediabetes - high blood pressure	DIQ_I	Diabetes	Diabetes	9	2015-2016 Questionnaire				2022
DIQ175H	DIQ175H	Why {Do you/Does SP} think {you are/he is/she is} at risk for diabetes or prediabetes? [Anything else?]	Reason for thinking you're at risk for diabetes or prediabetes - high blood pressure	DIQ_J	Diabetes	Diabetes	10	2017-2018 Questionnaire				2022
DIQ175I	DIQ175I	Why {Do you/Does SP} think {you are/he is/she is} at risk for diabetes or prediabetes? [Anything else?]	Reason for thinking you're at risk for diabetes or prediabetes - high blood sugar	DIQ_G	Diabetes	Diabetes	7	2011-2012 Questionnaire				2022
DIQ175I	DIQ175I	Why {Do you/Does SP} think {you are/he is/she is} at risk for diabetes or prediabetes? [Anything else?]	Reason for thinking you're at risk for diabetes or prediabetes - high blood sugar	DIQ_H	Diabetes	Diabetes	8	2013-2014 Questionnaire				2022
DIQ175I	DIQ175I	Why {Do you/Does SP} think {you are/he is/she is} at risk for diabetes or prediabetes? [Anything else?]	Reason for thinking you're at risk for diabetes or prediabetes - high blood sugar	DIQ_I	Diabetes	Diabetes	9	2015-2016 Questionnaire				2022
DIQ175I	DIQ175I	Why {Do you/Does SP} think {you are/he is/she is} at risk for diabetes or prediabetes? [Anything else?]	Reason for thinking you're at risk for diabetes or prediabetes - high blood sugar	DIQ_J	Diabetes	Diabetes	10	2017-2018 Questionnaire				2022
DIQ175J	DIQ175J	Why {Do you/Does SP} think {you are/he is/she is} at risk for diabetes or prediabetes? [Anything else?]	Reason for thinking you're at risk for diabetes or prediabetes - high cholesterol	DIQ_G	Diabetes	Diabetes	7	2011-2012 Questionnaire				2022
DIQ175J	DIQ175J	Why {Do you/Does SP} think {you are/he is/she is} at risk for diabetes or prediabetes? [Anything else?]	Reason for thinking you're at risk for diabetes or prediabetes - high cholesterol	DIQ_H	Diabetes	Diabetes	8	2013-2014 Questionnaire				2022
DIQ175J	DIQ175J	Why {Do you/Does SP} think {you are/he is/she is} at risk for diabetes or prediabetes? [Anything else?]	Reason for thinking you're at risk for diabetes or prediabetes - high cholesterol	DIQ_I	Diabetes	Diabetes	9	2015-2016 Questionnaire				2022
DIQ175J	DIQ175J	Why {Do you/Does SP} think {you are/he is/she is} at risk for diabetes or prediabetes? [Anything else?]	Reason for thinking you're at risk for diabetes or prediabetes - high cholesterol	DIQ_J	Diabetes	Diabetes	10	2017-2018 Questionnaire				2022
DIQ175K	DIQ175K	Why {Do you/Does SP} think {you are/he is/she is} at risk for diabetes or prediabetes? [Anything else?]	Reason for thinking you're at risk for diabetes or prediabetes - hypoglycemic	DIQ_G	Diabetes	Diabetes	7	2011-2012 Questionnaire				2022
DIQ175K	DIQ175K	Why {Do you/Does SP} think {you are/he is/she is} at risk for diabetes or prediabetes? [Anything else?]	Reason for thinking you're at risk for diabetes or prediabetes - hypoglycemic	DIQ_H	Diabetes	Diabetes	8	2013-2014 Questionnaire				2022
DIQ175K	DIQ175K	Why {Do you/Does SP} think {you are/he is/she is} at risk for diabetes or prediabetes? [Anything else?]	Reason for thinking you're at risk for diabetes or prediabetes - hypoglycemic	DIQ_I	Diabetes	Diabetes	9	2015-2016 Questionnaire				2022
DIQ175K	DIQ175K	Why {Do you/Does SP} think {you are/he is/she is} at risk for diabetes or prediabetes? [Anything else?]	Reason for thinking you're at risk for diabetes or prediabetes - hypoglycemic	DIQ_J	Diabetes	Diabetes	10	2017-2018 Questionnaire				2022
DIQ175L	DIQ175L	Why {Do you/Does SP} think {you are/he is/she is} at risk for diabetes or prediabetes? [Anything else?]	Reason for thinking you're at risk for diabetes or prediabetes - extreme hunger	DIQ_G	Diabetes	Diabetes	7	2011-2012 Questionnaire				2022
DIQ175L	DIQ175L	Why {Do you/Does SP} think {you are/he is/she is} at risk for diabetes or prediabetes? [Anything else?]	Reason for thinking you're at risk for diabetes or prediabetes - extreme hunger	DIQ_H	Diabetes	Diabetes	8	2013-2014 Questionnaire				2022
DIQ175L	DIQ175L	Why {Do you/Does SP} think {you are/he is/she is} at risk for diabetes or prediabetes? [Anything else?]	Reason for thinking you're at risk for diabetes or prediabetes - extreme hunger	DIQ_I	Diabetes	Diabetes	9	2015-2016 Questionnaire				2022
DIQ175L	DIQ175L	Why {Do you/Does SP} think {you are/he is/she is} at risk for diabetes or prediabetes? [Anything else?]	Reason for thinking you're at risk for diabetes or prediabetes - extreme hunger	DIQ_J	Diabetes	Diabetes	10	2017-2018 Questionnaire				2022
DIQ175M	DIQ175M	Why {Do you/Does SP} think {you are/he is/she is} at risk for diabetes or prediabetes? [Anything else?]	Reason for thinking you're at risk for diabetes or prediabetes - tingling/numbness in hands or feet	DIQ_G	Diabetes	Diabetes	7	2011-2012 Questionnaire				2022
DIQ175M	DIQ175M	Why {Do you/Does SP} think {you are/he is/she is} at risk for diabetes or prediabetes? [Anything else?]	Reason for thinking you're at risk for diabetes or prediabetes - tingling/numbness in hands or feet	DIQ_H	Diabetes	Diabetes	8	2013-2014 Questionnaire				2022
DIQ175M	DIQ175M	Why {Do you/Does SP} think {you are/he is/she is} at risk for diabetes or prediabetes? [Anything else?]	Reason for thinking you're at risk for diabetes or prediabetes - tingling/numbness in hands or feet	DIQ_I	Diabetes	Diabetes	9	2015-2016 Questionnaire				2022
DIQ175M	DIQ175M	Why {Do you/Does SP} think {you are/he is/she is} at risk for diabetes or prediabetes? [Anything else?]	Reason for thinking you're at risk for diabetes or prediabetes - tingling/numbness in hands or feet	DIQ_J	Diabetes	Diabetes	10	2017-2018 Questionnaire				2022
DIQ175N	DIQ175N	Why {Do you/Does SP} think {you are/he is/she is} at risk for diabetes or prediabetes? [Anything else?]	Reason for thinking you're at risk for diabetes or prediabetes - blurred vision	DIQ_G	Diabetes	Diabetes	7	2011-2012 Questionnaire				2022
DIQ175N	DIQ175N	Why {Do you/Does SP} think {you are/he is/she is} at risk for diabetes or prediabetes? [Anything else?]	Reason for thinking you're at risk for diabetes or prediabetes - blurred vision	DIQ_H	Diabetes	Diabetes	8	2013-2014 Questionnaire				2022
DIQ175N	DIQ175N	Why {Do you/Does SP} think {you are/he is/she is} at risk for diabetes or prediabetes? [Anything else?]	Reason for thinking you're at risk for diabetes or prediabetes - blurred vision	DIQ_I	Diabetes	Diabetes	9	2015-2016 Questionnaire				2022
DIQ175N	DIQ175N	Why {Do you/Does SP} think {you are/he is/she is} at risk for diabetes or prediabetes? [Anything else?]	Reason for thinking you're at risk for diabetes or prediabetes - blurred vision	DIQ_J	Diabetes	Diabetes	10	2017-2018 Questionnaire				2022
DIQ175O	DIQ175O	Why {Do you/Does SP} think {you are/he is/she is} at risk for diabetes or prediabetes? [Anything else?]	Reason for thinking you're at risk for diabetes or prediabetes - increased fatigue	DIQ_G	Diabetes	Diabetes	7	2011-2012 Questionnaire				2022
DIQ175O	DIQ175O	Why {Do you/Does SP} think {you are/he is/she is} at risk for diabetes or prediabetes? [Anything else?]	Reason for thinking you're at risk for diabetes or prediabetes - increased fatigue	DIQ_H	Diabetes	Diabetes	8	2013-2014 Questionnaire				2022
DIQ175O	DIQ175O	Why {Do you/Does SP} think {you are/he is/she is} at risk for diabetes or prediabetes? [Anything else?]	Reason for thinking you're at risk for diabetes or prediabetes - increased fatigue	DIQ_I	Diabetes	Diabetes	9	2015-2016 Questionnaire				2022
DIQ175O	DIQ175O	Why {Do you/Does SP} think {you are/he is/she is} at risk for diabetes or prediabetes? [Anything else?]	Reason for thinking you're at risk for diabetes or prediabetes - increased fatigue	DIQ_J	Diabetes	Diabetes	10	2017-2018 Questionnaire				2022
DIQ175P	DIQ175P	Why {Do you/Does SP} think {you are/he is/she is} at risk for diabetes or prediabetes? [Anything else?]	Reason for thinking you're at risk for diabetes or prediabetes - anyone could be at risk	DIQ_G	Diabetes	Diabetes	7	2011-2012 Questionnaire				2022
DIQ175P	DIQ175P	Why {Do you/Does SP} think {you are/he is/she is} at risk for diabetes or prediabetes? [Anything else?]	Reason for thinking you're at risk for diabetes or prediabetes - anyone could be at risk	DIQ_H	Diabetes	Diabetes	8	2013-2014 Questionnaire				2022
DIQ175P	DIQ175P	Why {Do you/Does SP} think {you are/he is/she is} at risk for diabetes or prediabetes? [Anything else?]	Reason for thinking you're at risk for diabetes or prediabetes - anyone could be at risk	DIQ_I	Diabetes	Diabetes	9	2015-2016 Questionnaire				2022
DIQ175P	DIQ175P	Why {Do you/Does SP} think {you are/he is/she is} at risk for diabetes or prediabetes? [Anything else?]	Reason for thinking you're at risk for diabetes or prediabetes - anyone could be at risk	DIQ_J	Diabetes	Diabetes	10	2017-2018 Questionnaire				2022
DIQ175Q	DIQ175Q	Why {Do you/Does SP} think {you are/he is/she is} at risk for diabetes or prediabetes? [Anything else?]	Reason for thinking you're at risk for diabetes or prediabetes - doctor warning	DIQ_G	Diabetes	Diabetes	7	2011-2012 Questionnaire				2022
DIQ175Q	DIQ175Q	Why {Do you/Does SP} think {you are/he is/she is} at risk for diabetes or prediabetes? [Anything else?]	Reason for thinking you're at risk for diabetes or prediabetes - doctor warning	DIQ_H	Diabetes	Diabetes	8	2013-2014 Questionnaire				2022
DIQ175Q	DIQ175Q	Why {Do you/Does SP} think {you are/he is/she is} at risk for diabetes or prediabetes? [Anything else?]	Reason for thinking you're at risk for diabetes or prediabetes - doctor warning	DIQ_I	Diabetes	Diabetes	9	2015-2016 Questionnaire				2022
DIQ175Q	DIQ175Q	Why {Do you/Does SP} think {you are/he is/she is} at risk for diabetes or prediabetes? [Anything else?]	Reason for thinking you're at risk for diabetes or prediabetes - doctor warning	DIQ_J	Diabetes	Diabetes	10	2017-2018 Questionnaire				2022
DIQ175R	DIQ175R	Why {Do you/Does SP} think {you are/he is/she is} at risk for diabetes or prediabetes? [Anything else?]	Reason for thinking you're at risk for diabetes or prediabetes - other, specify	DIQ_G	Diabetes	Diabetes	7	2011-2012 Questionnaire				2022
DIQ175R	DIQ175R	Why {Do you/Does SP} think {you are/he is/she is} at risk for diabetes or prediabetes? [Anything else?]	Reason for thinking you're at risk for diabetes or prediabetes - other, specify	DIQ_H	Diabetes	Diabetes	8	2013-2014 Questionnaire				2022
DIQ175R	DIQ175R	Why {Do you/Does SP} think {you are/he is/she is} at risk for diabetes or prediabetes? [Anything else?]	Reason for thinking you're at risk for diabetes or prediabetes - other, specify	DIQ_I	Diabetes	Diabetes	9	2015-2016 Questionnaire				2022
DIQ175R	DIQ175R	Why {Do you/Does SP} think {you are/he is/she is} at risk for diabetes or prediabetes? [Anything else?]	Reason for thinking you're at risk for diabetes or prediabetes - other, specify	DIQ_J	Diabetes	Diabetes	10	2017-2018 Questionnaire				2022
DIQ175S	DIQ175S	Why {Do you/Does SP} think {you are/he is/she is} at risk for diabetes or prediabetes? [Anything else?]	Reason for thinking you're at risk for diabetes or prediabetes - gestational diabetes	DIQ_G	Diabetes	Diabetes	7	2011-2012 Questionnaire				2022
DIQ175S	DIQ175S	Why {Do you/Does SP} think {you are/he is/she is} at risk for diabetes or prediabetes? [Anything else?]	Reason for thinking you're at risk for diabetes or prediabetes - gestational diabetes	DIQ_H	Diabetes	Diabetes	8	2013-2014 Questionnaire				2022
DIQ175S	DIQ175S	Why {Do you/Does SP} think {you are/he is/she is} at risk for diabetes or prediabetes? [Anything else?]	Reason for thinking you're at risk for diabetes or prediabetes - gestational diabetes	DIQ_I	Diabetes	Diabetes	9	2015-2016 Questionnaire				2022
DIQ175S	DIQ175S	Why {Do you/Does SP} think {you are/he is/she is} at risk for diabetes or prediabetes? [Anything else?]	Reason for thinking you're at risk for diabetes or prediabetes - gestational diabetes	DIQ_J	Diabetes	Diabetes	10	2017-2018 Questionnaire				2022
DIQ175T	DIQ175T	Why {Do you/Does SP} think {you are/he is/she is} at risk for diabetes or prediabetes? [Anything else?]	Reason for thinking you're at risk for diabetes or prediabetes - frequent urination	DIQ_G	Diabetes	Diabetes	7	2011-2012 Questionnaire				2022
DIQ175T	DIQ175T	Why {Do you/Does SP} think {you are/he is/she is} at risk for diabetes or prediabetes? [Anything else?]	Reason for thinking you're at risk for diabetes or prediabetes - frequent urination	DIQ_H	Diabetes	Diabetes	8	2013-2014 Questionnaire				2022
DIQ175T	DIQ175T	Why {Do you/Does SP} think {you are/he is/she is} at risk for diabetes or prediabetes? [Anything else?]	Reason for thinking you're at risk for diabetes or prediabetes - frequent urination	DIQ_I	Diabetes	Diabetes	9	2015-2016 Questionnaire				2022
DIQ175T	DIQ175T	Why {Do you/Does SP} think {you are/he is/she is} at risk for diabetes or prediabetes? [Anything else?]	Reason for thinking you're at risk for diabetes or prediabetes - frequent urination	DIQ_J	Diabetes	Diabetes	10	2017-2018 Questionnaire				2022
DIQ175U	DIQ175U	Why {Do you/Does SP} think {you are/he is/she is} at risk for diabetes or prediabetes? [Anything else?]	Reason for thinking you're at risk for diabetes or prediabetes - thirst	DIQ_G	Diabetes	Diabetes	7	2011-2012 Questionnaire				2022
DIQ175U	DIQ175U	Why {Do you/Does SP} think {you are/he is/she is} at risk for diabetes or prediabetes? [Anything else?]	Reason for thinking you're at risk for diabetes or prediabetes - thirst	DIQ_H	Diabetes	Diabetes	8	2013-2014 Questionnaire				2022
DIQ175U	DIQ175U	Why {Do you/Does SP} think {you are/he is/she is} at risk for diabetes or prediabetes? [Anything else?]	Reason for thinking you're at risk for diabetes or prediabetes - thirst	DIQ_I	Diabetes	Diabetes	9	2015-2016 Questionnaire				2022
DIQ175U	DIQ175U	Why {Do you/Does SP} think {you are/he is/she is} at risk for diabetes or prediabetes? [Anything else?]	Reason for thinking you're at risk for diabetes or prediabetes - thirst	DIQ_J	Diabetes	Diabetes	10	2017-2018 Questionnaire				2022
DIQ175V	DIQ175V	Why {Do you/Does SP} think {you are/he is/she is} at risk for diabetes or prediabetes?	Reason for thinking you're at risk for diabetes or prediabetes - craving for sweet/eating a lot of sugar	DIQ_G	Diabetes	Diabetes	7	2011-2012 Questionnaire				2022
DIQ175V	DIQ175V	Why {Do you/Does SP} think {you are/he is/she is} at risk for diabetes or prediabetes?	Reason for thinking you're at risk for diabetes or prediabetes - craving for sweet/eating a lot of sugar	DIQ_H	Diabetes	Diabetes	8	2013-2014 Questionnaire				2022
DIQ175V	DIQ175V	Why {Do you/Does SP} think {you are/he is/she is} at risk for diabetes or prediabetes?	Reason for thinking you're at risk for diabetes or prediabetes - craving for sweet/eating a lot of sugar	DIQ_I	Diabetes	Diabetes	9	2015-2016 Questionnaire				2022
DIQ175V	DIQ175V	Why {Do you/Does SP} think {you are/he is/she is} at risk for diabetes or prediabetes?	Reason for thinking you're at risk for diabetes or prediabetes - craving for sweet/eating a lot of sugar	DIQ_J	Diabetes	Diabetes	10	2017-2018 Questionnaire				2022
DIQ175W	DIQ175W	Why {Do you/Does SP} think {you are/he is/she is} at risk for diabetes or prediabetes? [Anything else?]	Reason for thinking you're at risk for diabetes or prediabetes - medications	DIQ_G	Diabetes	Diabetes	7	2011-2012 Questionnaire				2022
DIQ175W	DIQ175W	Why {Do you/Does SP} think {you are/he is/she is} at risk for diabetes or prediabetes? [Anything else?]	Reason for thinking you're at risk for diabetes or prediabetes - medications	DIQ_H	Diabetes	Diabetes	8	2013-2014 Questionnaire				2022
DIQ175W	DIQ175W	Why {Do you/Does SP} think {you are/he is/she is} at risk for diabetes or prediabetes? [Anything else?]	Reason for thinking you're at risk for diabetes or prediabetes - medications	DIQ_I	Diabetes	Diabetes	9	2015-2016 Questionnaire				2022
DIQ175W	DIQ175W	Why {Do you/Does SP} think {you are/he is/she is} at risk for diabetes or prediabetes? [Anything else?]	Reason for thinking you're at risk for diabetes or prediabetes - medications	DIQ_J	Diabetes	Diabetes	10	2017-2018 Questionnaire				2022
DIQ175X	DIQ175X	Why {Do you/Does SP} think {you are/he is/she is} at risk for diabetes or prediabetes? [Anything else?]	Reason for thinking you're at risk for diabetes or prediabetes - polycystic ovarian syndrome	DIQ_H	Diabetes	Diabetes	8	2013-2014 Questionnaire				2022
DIQ175X	DIQ175X	Why {Do you/Does SP} think {you are/he is/she is} at risk for diabetes or prediabetes? [Anything else?]	Reason for thinking you're at risk for diabetes or prediabetes - polycystic ovarian syndrome	DIQ_I	Diabetes	Diabetes	9	2015-2016 Questionnaire				2022
DIQ175X	DIQ175X	Why {Do you/Does SP} think {you are/he is/she is} at risk for diabetes or prediabetes? [Anything else?]	Reason for thinking you're at risk for diabetes or prediabetes - polycystic ovarian syndrome	DIQ_J	Diabetes	Diabetes	10	2017-2018 Questionnaire				2022
DIQ180	DIQ180	{Have you/Has SP} had a blood test for high blood sugar or diabetes within the past three years?	{Have you/Has SP} had a blood test for high blood sugar or diabetes within the past three years?	DIQ_D	Diabetes	Diabetes	4	2005-2006 Questionnaire				2022
DIQ180	DIQ180	{Have you/Has SP} had a blood test for high blood sugar or diabetes within the past three years?	{Have you/Has SP} had a blood test for high blood sugar or diabetes within the past three years?	DIQ_E	Diabetes	Diabetes	5	2007-2008 Questionnaire				2022
DIQ180	DIQ180	{Have you/Has SP} had a blood test for high blood sugar or diabetes within the past three years?	{Have you/Has SP} had a blood test for high blood sugar or diabetes within the past three years?	DIQ_F	Diabetes	Diabetes	6	2009-2010 Questionnaire				2022
DIQ180	DIQ180	{Have you/Has SP} had a blood test for high blood sugar or diabetes within the past three years?	{Have you/Has SP} had a blood test for high blood sugar or diabetes within the past three years?	DIQ_G	Diabetes	Diabetes	7	2011-2012 Questionnaire				2022
DIQ180	DIQ180	{Have you/Has SP} had a blood test for high blood sugar or diabetes within the past three years?	{Have you/Has SP} had a blood test for high blood sugar or diabetes within the past three years?	DIQ_H	Diabetes	Diabetes	8	2013-2014 Questionnaire				2022
DIQ180	DIQ180	{Have you/Has SP} had a blood test for high blood sugar or diabetes within the past three years?	{Have you/Has SP} had a blood test for high blood sugar or diabetes within the past three years?	DIQ_I	Diabetes	Diabetes	9	2015-2016 Questionnaire				2022
DIQ180	DIQ180	{Have you/Has SP} had a blood test for high blood sugar or diabetes within the past three years?	{Have you/Has SP} had a blood test for high blood sugar or diabetes within the past three years?	DIQ_J	Diabetes	Diabetes	10	2017-2018 Questionnaire				2022
DIQ190A	DIQ190A	To lower {your/his/her} risk for certain diseases, during the past 12 months {have you/has s/he} ever been told by a doctor or health professional to: control {your/his/her} weight or lose weight?	Ever been told to control or lose weight to lower risk for certain diseases in past 12 months?	DIQ_D	Diabetes	Diabetes	4	2005-2006 Questionnaire				2022
DIQ190A	DIQ190A	To lower {your/his/her} risk for certain diseases, during the past 12 months {have you/has s/he} ever been told by a doctor or health professional to: control {your/his/her} weight or lose weight?	Ever been told to control or lose weight to lower risk for certain diseases in past 12 months?	DIQ_E	Diabetes	Diabetes	5	2007-2008 Questionnaire				2022
DIQ190B	DIQ190B	To lower {your/his/her} risk for certain diseases, during the past 12 months {have you/has s/he} ever been told by a doctor or health professional to: increase {your/his/her} physical activity or exercise?	Ever been told to increase physical activity to lower risk for certain diseases in past 12 months?	DIQ_D	Diabetes	Diabetes	4	2005-2006 Questionnaire				2022
DIQ190B	DIQ190B	To lower {your/his/her} risk for certain diseases, during the past 12 months {have you/has s/he} ever been told by a doctor or health professional to: increase {your/his/her} physical activity or exercise?	Ever been told to increase physical activity to lower risk for certain diseases in past 12 months?	DIQ_E	Diabetes	Diabetes	5	2007-2008 Questionnaire				2022
DIQ190C	DIQ190C	To lower {your/his/her} risk for certain diseases, during the past 12 months {have you/has s/he} ever been told by a doctor or health professional to: reduce the amount of fat or calories in {your/his/her} diet?	Ever been told to reduce the amount of fat or calories to lower risk for certain diseases in past 12 months?	DIQ_D	Diabetes	Diabetes	4	2005-2006 Questionnaire				2022
DIQ190C	DIQ190C	To lower {your/his/her} risk for certain diseases, during the past 12 months {have you/has s/he} ever been told by a doctor or health professional to: reduce the amount of fat or calories in {your/his/her} diet?	Ever been told to reduce the amount of fat or calories to lower risk for certain diseases in past 12 months?	DIQ_E	Diabetes	Diabetes	5	2007-2008 Questionnaire				2022
DIQ200A	DIQ200A	To lower {your/his/her} risk for certain diseases, {are you/is s/he} now doing any of the following: controlling {your/his/her} weight or losing weight?	Are you controlling or losing weight to lower risk for certain diseases?	DIQ_D	Diabetes	Diabetes	4	2005-2006 Questionnaire				2022
DIQ200A	DIQ200A	To lower {your/his/her} risk for certain diseases, {are you/is s/he} now doing any of the following: controlling {your/his/her} weight or losing weight?	Are you controlling or losing weight to lower risk for certain diseases?	DIQ_E	Diabetes	Diabetes	5	2007-2008 Questionnaire				2022
DIQ200B	DIQ200B	To lower {your/his/her} risk for certain diseases, {are you/is s/he} now doing any of the following: increasing {your/his/her} physical activity or exercise?	Are you increasing physical activity to lower risk for certain diseases?	DIQ_D	Diabetes	Diabetes	4	2005-2006 Questionnaire				2022
DIQ200B	DIQ200B	To lower {your/his/her} risk for certain diseases, {are you/is s/he} now doing any of the following: increasing {your/his/her} physical activity or exercise?	Are you increasing physical activity to lower risk for certain diseases?	DIQ_E	Diabetes	Diabetes	5	2007-2008 Questionnaire				2022
DIQ200C	DIQ200C	To lower {your/his/her} risk for certain diseases, {are you/is s/he} now doing any of the following: reducing the amount of fat or calories in {your/his/her} diet?	Are you reducing the amount of fat or calories to lower risk for certain diseases?	DIQ_D	Diabetes	Diabetes	4	2005-2006 Questionnaire				2022
DIQ200C	DIQ200C	To lower {your/his/her} risk for certain diseases, {are you/is s/he} now doing any of the following: reducing the amount of fat or calories in {your/his/her} diet?	Are you reducing the amount of fat or calories to lower risk for certain diseases?	DIQ_E	Diabetes	Diabetes	5	2007-2008 Questionnaire				2022
DIQ220	DIQ220	Was {your/his/her} diabetes diagnosed...	When was your diabetes diagnosed?	DIQ_D	Diabetes	Diabetes	4	2005-2006 Questionnaire				2022
DIQ220	DIQ220	Was {your/his/her} diabetes diagnosed...	When was your diabetes diagnosed?	DIQ_E	Diabetes	Diabetes	5	2007-2008 Questionnaire				2022
DIQ230	DIQ230	When was the last time {you/SP} saw a diabetes nurse educator or dietitian or nutritionist for {your/his/her} diabetes? Do not include doctors or other health professionals.	How long ago did you see a diabetes specialist?	DIQ_D	Diabetes	Diabetes	4	2005-2006 Questionnaire				2022
DIQ230	DIQ230	When was the last time {you/SP} saw a diabetes nurse educator or dietitian or nutritionist for {your/his/her} diabetes? Do not include doctors or other health professionals.	How long ago did you see a diabetes specialist?	DIQ_E	Diabetes	Diabetes	5	2007-2008 Questionnaire				2022
DIQ230	DIQ230	When was the last time {you/SP} saw a diabetes nurse educator or dietitian or nutritionist for {your/his/her} diabetes? Do not include doctors or other health professionals.	How long ago did you see a diabetes specialist?	DIQ_F	Diabetes	Diabetes	6	2009-2010 Questionnaire				2022
DIQ230	DIQ230	When was the last time {you/SP} saw a diabetes nurse educator or dietitian or nutritionist for {your/his/her} diabetes? Do not include doctors or other health professionals.	How long ago did you see a diabetes specialist?	DIQ_G	Diabetes	Diabetes	7	2011-2012 Questionnaire				2022
DIQ230	DIQ230	When was the last time {you/SP} saw a diabetes nurse educator or dietitian or nutritionist for {your/his/her} diabetes? Do not include doctors or other health professionals.	How long ago did you see a diabetes specialist?	DIQ_H	Diabetes	Diabetes	8	2013-2014 Questionnaire				2022
DIQ230	DIQ230	When was the last time {you/SP} saw a diabetes nurse educator or dietitian or nutritionist for {your/his/her} diabetes? Do not include doctors or other health professionals.	How long ago did you see a diabetes specialist?	DIQ_I	Diabetes	Diabetes	9	2015-2016 Questionnaire				2022
DIQ230	DIQ230	When was the last time {you/SP} saw a diabetes nurse educator or dietitian or nutritionist for {your/his/her} diabetes? Do not include doctors or other health professionals.	How long ago did you see a diabetes specialist?	DIQ_J	Diabetes	Diabetes	10	2017-2018 Questionnaire				2022
DIQ240	DIQ240	Is there one doctor or other health professional {you usually see/SP usually sees} for {your/his/her} diabetes? Do not include specialists to whom {you have/SP has} been referred such as diabetes educators, dieticians or foot and eye doctors.	Is there one doctor or health professional whom you see for diabetes?	DIQ_D	Diabetes	Diabetes	4	2005-2006 Questionnaire				2022
DIQ240	DIQ240	Is there one doctor or other health professional {you usually see/SP usually sees} for {your/his/her} diabetes? Do not include specialists to whom {you have/SP has} been referred such as diabetes educators, dieticians or foot and eye doctors.	Is there one doctor or health professional whom you see for diabetes?	DIQ_E	Diabetes	Diabetes	5	2007-2008 Questionnaire				2022
DIQ240	DIQ240	Is there one doctor or other health professional {you usually see/SP usually sees} for {your/his/her} diabetes? Do not include specialists to whom {you have/SP has} been referred such as diabetes educators, dieticians or foot and eye doctors.	Is there one doctor or health professional whom you see for diabetes?	DIQ_F	Diabetes	Diabetes	6	2009-2010 Questionnaire				2022
DIQ240	DIQ240	Is there one doctor or other health professional {you usually see/SP usually sees} for {your/his/her} diabetes? Do not include specialists to whom {you have/SP has} been referred such as diabetes educators, dieticians or foot and eye doctors.	Is there one doctor or health professional whom you see for diabetes?	DIQ_G	Diabetes	Diabetes	7	2011-2012 Questionnaire				2022
DIQ240	DIQ240	Is there one doctor or other health professional {you usually see/SP usually sees} for {your/his/her} diabetes? Do not include specialists to whom {you have/SP has} been referred such as diabetes educators, dieticians or foot and eye doctors.	Is there one doctor or health professional whom you see for diabetes?	DIQ_H	Diabetes	Diabetes	8	2013-2014 Questionnaire				2022
DIQ240	DIQ240	Is there one doctor or other health professional {you usually see/SP usually sees} for {your/his/her} diabetes? Do not include specialists to whom {you have/SP has} been referred such as diabetes educators, dieticians or foot and eye doctors.	Is there one doctor or health professional whom you see for diabetes?	DIQ_I	Diabetes	Diabetes	9	2015-2016 Questionnaire				2022
DIQ240	DIQ240	Is there one doctor or other health professional {you usually see/SP usually sees} for {your/his/her} diabetes? Do not include specialists to whom {you have/SP has} been referred such as diabetes educators, dieticians or foot and eye doctors.	Is there one doctor or health professional whom you see for diabetes?	DIQ_J	Diabetes	Diabetes	10	2017-2018 Questionnaire				2022
DIQ260U	DIQ260U	How often {do you check your/does SP check his/her} blood for glucose or sugar? Include times when checked by a family member or friend, but do not include times when checked by a doctor or other health professional.	Unit of frequency to check blood for glucose/sugar	DIQ_D	Diabetes	Diabetes	4	2005-2006 Questionnaire				2022
DIQ260U	DIQ260U	How often {do you check your/does SP check his/her} blood for glucose or sugar? Include times when checked by a family member or friend, but do not include times when checked by a doctor or other health professional.	Unit of frequency to check blood for glucose/sugar	DIQ_E	Diabetes	Diabetes	5	2007-2008 Questionnaire				2022
DIQ260U	DIQ260U	How often {do you check your/does SP check his/her} blood for glucose or sugar? Include times when checked by a family member or friend, but do not include times when checked by a doctor or other health professional.	Unit of frequency to check blood for glucose/sugar	DIQ_F	Diabetes	Diabetes	6	2009-2010 Questionnaire				2022
DIQ260U	DIQ260U	How often {do you check your/does SP check his/her} blood for glucose or sugar? Include times when checked by a family member or friend, but do not include times when checked by a doctor or other health professional.	Unit of frequency to check blood for glucose/sugar	DIQ_G	Diabetes	Diabetes	7	2011-2012 Questionnaire				2022
DIQ260U	DIQ260U	How often {do you check your/does SP check his/her} blood for glucose or sugar? Include times when checked by a family member or friend, but do not include times when checked by a doctor or other health professional.	Unit of frequency to check blood for glucose/sugar	DIQ_H	Diabetes	Diabetes	8	2013-2014 Questionnaire				2022
DIQ260U	DIQ260U	How often {do you check your/does SP check his/her} blood for glucose or sugar? Include times when checked by a family member or friend, but do not include times when checked by a doctor or other health professional.	Unit of frequency to check blood for glucose/sugar	DIQ_I	Diabetes	Diabetes	9	2015-2016 Questionnaire				2022
DIQ260U	DIQ260U	How often {do you check your/does SP check his/her} blood for glucose or sugar? Include times when checked by a family member or friend, but do not include times when checked by a doctor or other health professional.	Unit of frequency to check blood for glucose/sugar	DIQ_J	Diabetes	Diabetes	10	2017-2018 Questionnaire				2022
DIQ275	DIQ275	Glycosylated (GLY-CO-SYL-AT-ED) hemoglobin or the "A one C" test measures your average level of blood sugar for the past 3 months, and usually ranges between 5.0 and 13.9. During the past 12 months, has a doctor or other health professional checked {your/SP's} glycosylated hemoglobin or "A one C"?	Has a doctor or other health professional checked your glycosylated hemoglobin in the last 12 months?	DIQ_G	Diabetes	Diabetes	7	2011-2012 Questionnaire				2022
DIQ275	DIQ275	Glycosylated (GLY-KOH-SIH-LAY-TED) hemoglobin or the "A one C" test measures your average level of blood sugar for the past 3 months, and usually ranges between 5.0 and 13.9. During the past 12 months, has a doctor or other health professional checked {your/SP's} glycosylated hemoglobin or "A one C"?	Has a doctor or other health professional checked your glycosylated hemoglobin in the last 12 months?	DIQ_H	Diabetes	Diabetes	8	2013-2014 Questionnaire				2022
DIQ275	DIQ275	Glycosylated (GLY-KOH-SIH-LAY-TED) hemoglobin or the "A one C" test measures your average level of blood sugar for the past 3 months, and usually ranges between 5.0 and 13.9. During the past 12 months, has a doctor or other health professional checked {your/SP's} glycosylated hemoglobin or "A one C"?	Has a doctor or other health professional checked your glycosylated hemoglobin in the last 12 months?	DIQ_I	Diabetes	Diabetes	9	2015-2016 Questionnaire				2022
DIQ275	DIQ275	Glycosylated (GLY-KOH-SIH-LAY-TED) hemoglobin or the "A one C" test measures your average level of blood sugar for the past 3 months, and usually ranges between 5.0 and 13.9. During the past 12 months, has a doctor or other health professional checked {your/SP's} glycosylated hemoglobin or "A one C"?	Has a doctor or other health professional checked your glycosylated hemoglobin in the last 12 months?	DIQ_J	Diabetes	Diabetes	10	2017-2018 Questionnaire				2022
DIQ280	DIQ280	What was {your/SP's} last "A one C" level?	What was your last glycosylated hemoglobin levels?	DIQ_D	Diabetes	Diabetes	4	2005-2006 Questionnaire				2022
DIQ280	DIQ280	What was {your/SP's} last "A one C" level?	What was your last glycosylated hemoglobin levels?	DIQ_E	Diabetes	Diabetes	5	2007-2008 Questionnaire				2022
DIQ280	DIQ280	What was {your/SP's} last "A one C" level?	What was your last glycosylated hemoglobin levels?	DIQ_G	Diabetes	Diabetes	7	2011-2012 Questionnaire				2022
DIQ280	DIQ280	What was {your/SP's} last "A one C" level?	What was your last glycosylated hemoglobin levels?	DIQ_H	Diabetes	Diabetes	8	2013-2014 Questionnaire				2022
DIQ280	DIQ280	What was {your/SP's} last "A one C" level?	What was your last glycosylated hemoglobin levels?	DIQ_I	Diabetes	Diabetes	9	2015-2016 Questionnaire				2022
DIQ280	DIQ280	What was {your/SP's} last "A one C" level?	What was your last glycosylated hemoglobin levels?	DIQ_J	Diabetes	Diabetes	10	2017-2018 Questionnaire				2022
DIQ290	DIQ290	What does {your/SP's} doctor or other health professional say {your/his/her} "A one C" level should be? (Pick the lowest level recommended by your health care professional.)	What does your doctor say your glycosylated hemoglobin should be?	DIQ_D	Diabetes	Diabetes	4	2005-2006 Questionnaire				2022
DIQ290	DIQ290	What does {your/SP's} doctor or other health professional say {your/his/her} "A one C" level should be? (Pick the lowest level recommended by your health care professional.)	What does your doctor say your glycosylated hemoglobin should be?	DIQ_E	Diabetes	Diabetes	5	2007-2008 Questionnaire				2022
DIQ291	DIQ290	What does {your/SP's} doctor or other health professional say {your/his/her} "A one C" level should be? (Pick the lowest level recommended by your health care professional.)	What does your doctor say your glycosylated hemoglobin should be?	DIQ_G	Diabetes	Diabetes	7	2011-2012 Questionnaire				2022
DIQ291	DIQ290	What does {your/SP's} doctor or other health professional say {your/his/her} "A one C" level should be? (Pick the lowest level recommended by your health care professional.)	What does your doctor say your glycosylated hemoglobin should be?	DIQ_H	Diabetes	Diabetes	8	2013-2014 Questionnaire				2022
DIQ291	DIQ290	What does {your/SP's} doctor or other health professional say {your/his/her} "A one C" level should be? (Pick the lowest level recommended by your health care professional.)	What does your doctor say your glycosylated hemoglobin should be?	DIQ_I	Diabetes	Diabetes	9	2015-2016 Questionnaire				2022
DIQ291	DIQ290	What does {your/SP's} doctor or other health professional say {your/his/her} "A one C" level should be? (Pick the lowest level recommended by your health care professional.)	What does your doctor say your glycosylated hemoglobin should be?	DIQ_J	Diabetes	Diabetes	10	2017-2018 Questionnaire				2022
DIQ300D	DIQ300D	Blood pressure is usually given as one number over another. What was {your/SP's} most recent blood pressure in numbers?	What was your recent diastolic blood pressure?	DIQ_D	Diabetes	Diabetes	4	2005-2006 Questionnaire				2022
DIQ300D	DIQ300D	Blood pressure is usually given as one number over another. What was {your/SP's} most recent blood pressure in numbers?	What was your recent diastolic blood pressure?	DIQ_E	Diabetes	Diabetes	5	2007-2008 Questionnaire				2022
DIQ300D	DIQ300D	Blood pressure is usually given as one number over another. What was {your/SP's} most recent blood pressure in numbers?	What was your recent diastolic blood pressure?	DIQ_G	Diabetes	Diabetes	7	2011-2012 Questionnaire				2022
DIQ300D	DIQ300D	Blood pressure is usually given as one number over another. What was {your/SP's} most recent blood pressure in numbers?	What was your recent diastolic blood pressure?	DIQ_H	Diabetes	Diabetes	8	2013-2014 Questionnaire				2022
DIQ300D	DIQ300D	Blood pressure is usually given as one number over another. What was {your/SP's} most recent blood pressure in numbers?	What was your recent diastolic blood pressure?	DIQ_I	Diabetes	Diabetes	9	2015-2016 Questionnaire				2022
DIQ300D	DIQ300D	Blood pressure is usually given as one number over another. What was {your/SP's} most recent blood pressure in numbers?	What was your recent diastolic blood pressure?	DIQ_J	Diabetes	Diabetes	10	2017-2018 Questionnaire				2022
DIQ300S	DIQ300S	Blood pressure is usually given as one number over another. What was {your/SP's} most recent blood pressure in numbers?	What was your recent systolic blood pressure?	DIQ_D	Diabetes	Diabetes	4	2005-2006 Questionnaire				2022
DIQ300S	DIQ300S	Blood pressure is usually given as one number over another. What was {your/SP's} most recent blood pressure in numbers?	What was your recent systolic blood pressure?	DIQ_E	Diabetes	Diabetes	5	2007-2008 Questionnaire				2022
DIQ300S	DIQ300S	Blood pressure is usually given as one number over another. What was {your/SP's} most recent blood pressure in numbers?	What was your recent systolic blood pressure?	DIQ_G	Diabetes	Diabetes	7	2011-2012 Questionnaire				2022
DIQ300S	DIQ300S	Blood pressure is usually given as one number over another. What was {your/SP's} most recent blood pressure in numbers?	What was your recent systolic blood pressure?	DIQ_H	Diabetes	Diabetes	8	2013-2014 Questionnaire				2022
DIQ300S	DIQ300S	Blood pressure is usually given as one number over another. What was {your/SP's} most recent blood pressure in numbers?	What was your recent systolic blood pressure?	DIQ_I	Diabetes	Diabetes	9	2015-2016 Questionnaire				2022
DIQ300S	DIQ300S	Blood pressure is usually given as one number over another. What was {your/SP's} most recent blood pressure in numbers?	What was your recent systolic blood pressure?	DIQ_J	Diabetes	Diabetes	10	2017-2018 Questionnaire				2022
DIQ350U	DIQ350U	How often {do you check your feet/does SP check (his/her) feet} for sores or irritations? Include times when checked by a family member or friend, but do not include times when checked by a doctor or other health professional.	Unit of measurement of checking your feet for sores or irritations	DIQ_D	Diabetes	Diabetes	4	2005-2006 Questionnaire				2022
DIQ350U	DIQ350U	How often {do you check your feet/does SP check (his/her) feet} for sores or irritations? Include times when checked by a family member or friend, but do not include times when checked by a doctor or other health professional.	Unit of measurement of checking your feet for sores or irritations	DIQ_E	Diabetes	Diabetes	5	2007-2008 Questionnaire				2022
DIQ350U	DIQ350U	How often {do you check your feet/does SP check (his/her) feet} for sores or irritations? Include times when checked by a family member or friend, but do not include times when checked by a doctor or other health professional.	Unit of measurement of checking your feet for sores or irritations	DIQ_F	Diabetes	Diabetes	6	2009-2010 Questionnaire				2022
DIQ350U	DIQ350U	How often {do you check your feet/does SP check (his/her) feet} for sores or irritations? Include times when checked by a family member or friend, but do not include times when checked by a doctor or other health professional.	Unit of measurement of checking your feet for sores or irritations	DIQ_G	Diabetes	Diabetes	7	2011-2012 Questionnaire				2022
DIQ350U	DIQ350U	How often {do you check your feet/does SP check (his/her) feet} for sores or irritations? Include times when checked by a family member or friend, but do not include times when checked by a doctor or other health professional.	Unit of measurement of checking your feet for sores or irritations	DIQ_H	Diabetes	Diabetes	8	2013-2014 Questionnaire				2022
DIQ350U	DIQ350U	How often {do you check your feet/does SP check (his/her) feet} for sores or irritations? Include times when checked by a family member or friend, but do not include times when checked by a doctor or other health professional.	Unit of measurement of checking your feet for sores or irritations	DIQ_I	Diabetes	Diabetes	9	2015-2016 Questionnaire				2022
DIQ350U	DIQ350U	How often {do you check your feet/does SP check (his/her) feet} for sores or irritations? Include times when checked by a family member or friend, but do not include times when checked by a doctor or other health professional.	Unit of measurement of checking your feet for sores or irritations	DIQ_J	Diabetes	Diabetes	10	2017-2018 Questionnaire				2022
DIQ360	DIQ360	When was the last time {you/SP} had an eye exam in which the pupils were dilated? This would have made {you/SP} temporarily sensitive to bright light.	When was the last time you had pupils dilated for an eye exam?	DIQ_D	Diabetes	Diabetes	4	2005-2006 Questionnaire				2022
DIQ360	DIQ360	When was the last time {you/SP} had an eye exam in which the pupils were dilated? This would have made {you/SP} temporarily sensitive to bright light.	When was the last time you had pupils dilated for an eye exam?	DIQ_E	Diabetes	Diabetes	5	2007-2008 Questionnaire				2022
DIQ360	DIQ360	When was the last time {you/SP} had an eye exam in which the pupils were dilated? This would have made {you/SP} temporarily sensitive to bright light.	When was the last time you had pupils dilated for an eye exam?	DIQ_F	Diabetes	Diabetes	6	2009-2010 Questionnaire				2022
DIQ360	DIQ360	When was the last time {you/SP} had an eye exam in which the pupils were dilated? This would have made {you/SP} temporarily sensitive to bright light.	When was the last time you had pupils dilated for an eye exam?	DIQ_G	Diabetes	Diabetes	7	2011-2012 Questionnaire				2022
DIQ360	DIQ360	When was the last time {you/SP} had an eye exam in which the pupils were dilated? This would have made {you/SP} temporarily sensitive to bright light.	When was the last time you had pupils dilated for an eye exam?	DIQ_H	Diabetes	Diabetes	8	2013-2014 Questionnaire				2022
DIQ360	DIQ360	When was the last time {you/SP} had an eye exam in which the pupils were dilated? This would have made {you/SP} temporarily sensitive to bright light.	When was the last time you had pupils dilated for an eye exam?	DIQ_I	Diabetes	Diabetes	9	2015-2016 Questionnaire				2022
DIQ360	DIQ360	When was the last time {you/SP} had an eye exam in which the pupils were dilated? This would have made {you/SP} temporarily sensitive to bright light.	When was the last time you had pupils dilated for an eye exam?	DIQ_J	Diabetes	Diabetes	10	2017-2018 Questionnaire				2022
HAB1	HSD010	Is health in general excellent,...,poor	General health condition	ADULT	HOUSEHOLD ADULT QUESTIONNAIRE (HAQ) - SECTION B. HEALTH SERVICES	Current Health Status	-1	1988-1994 Demographics	1	HSD010	Next I have some general questions about {your/SP's} health. Would you say {your/SP's} health in general is . . .	2022	8
HAB2	HAB2	Go to particular place for health care	Go to particular place for health care	ADULT	HOUSEHOLD ADULT QUESTIONNAIRE (HAQ) - SECTION B. HEALTH SERVICES	Medical Conditions	-1	1988-1994 Demographics				2022	8
HAB3	HAB3	Is there one particular doctor you see	Is there one particular doctor you see	ADULT	HOUSEHOLD ADULT QUESTIONNAIRE (HAQ) - SECTION B. HEALTH SERVICES	Medical Conditions	-1	1988-1994 Demographics				2022	8
HAB4	HAB4	Past 12 mos, # times stayed in hospital	Past 12 mos, # times stayed in hospital	ADULT	HOUSEHOLD ADULT QUESTIONNAIRE (HAQ) - SECTION B. HEALTH SERVICES	Medical Conditions	-1	1988-1994 Demographics				2022	88
HAB5	HAB5	Past 12 months, # times saw doctor	Past 12 months, # times saw doctor	ADULT	HOUSEHOLD ADULT QUESTIONNAIRE (HAQ) - SECTION B. HEALTH SERVICES	Medical Conditions	-1	1988-1994 Demographics				2022	888
HAB6S	HAB6S	How long since saw doctor, etc - months	How long since saw doctor, etc - months	ADULT	HOUSEHOLD ADULT QUESTIONNAIRE (HAQ) - SECTION B. HEALTH SERVICES	Medical Conditions	-1	1988-1994 Demographics				2022	8888
HAB7	HAB7	Past 12 mos, # times in nursing home	Past 12 mos, # times in nursing home	ADULT	HOUSEHOLD ADULT QUESTIONNAIRE (HAQ) - SECTION B. HEALTH SERVICES	Medical Conditions	-1	1988-1994 Demographics				2022	88
HAC1H	HAC1H	Doctor ever told you had: hay fever	Doctor ever told you had: hay fever	ADULT	HOUSEHOLD ADULT QUESTIONNAIRE (HAQ) - SECTION C. SELECTED CONDITIONS	Medical Conditions	-1	1988-1994 Demographics				2022	8
HAC1I	HAC1I	Doctor ever told you had: cataracts	Doctor ever told you had: cataracts	ADULT	HOUSEHOLD ADULT QUESTIONNAIRE (HAQ) - SECTION C. SELECTED CONDITIONS	Medical Conditions	-1	1988-1994 Demographics				2022	8
HAC1L	HAC1L	Doctor ever told you had: lupus	Doctor ever told you had: lupus	ADULT	HOUSEHOLD ADULT QUESTIONNAIRE (HAQ) - SECTION C. SELECTED CONDITIONS	Medical Conditions	-1	1988-1994 Demographics			{Do you/Does SP} still . . . have a thyroid problem?	2022
HAC1N	HAC1N	Doctor ever told you had: skin cancer	Doctor ever told you had: skin cancer	ADULT	HOUSEHOLD ADULT QUESTIONNAIRE (HAQ) - SECTION C. SELECTED CONDITIONS	Medical Conditions	-1	1988-1994 Demographics				2022	8
HAC2H	HAC2H	Do you still have hay fever	Do you still have hay fever	ADULT	HOUSEHOLD ADULT QUESTIONNAIRE (HAQ) - SECTION C. SELECTED CONDITIONS	Medical Conditions	-1	1988-1994 Demographics				2022	8
HAC3HR	HAC3HR	Age when 1st told you had hay fev -- yrs	Age when 1st told you had hay fev -- yrs	ADULT	HOUSEHOLD ADULT QUESTIONNAIRE (HAQ) - SECTION C. SELECTED CONDITIONS	Medical Conditions	-1	1988-1994 Demographics				2022	888
HAC3IR	HAC3IR	Age when 1st told you had catar -- yrs	Age when 1st told you had catar -- yrs	ADULT	HOUSEHOLD ADULT QUESTIONNAIRE (HAQ) - SECTION C. SELECTED CONDITIONS	Medical Conditions	-1	1988-1994 Demographics				2022	888
HAC3LR	HAC3LR	Age when first told you had lupus -- yrs	Age when first told you had lupus -- yrs	ADULT	HOUSEHOLD ADULT QUESTIONNAIRE (HAQ) - SECTION C. SELECTED CONDITIONS	Medical Conditions	-1	1988-1994 Demographics				2022
HAC3NR	HAC3NR	Age when 1st told had skin cancer -- yrs	Age when 1st told had skin cancer -- yrs	ADULT	HOUSEHOLD ADULT QUESTIONNAIRE (HAQ) - SECTION C. SELECTED CONDITIONS	Medical Conditions	-1	1988-1994 Demographics			How old (were you/was SP) when skin cancer was first diagnosed?	2022	888
HAC3OR	HAC3OR	Age when 1st told had other cancr -- yrs	Age when 1st told had other cancr -- yrs	ADULT	HOUSEHOLD ADULT QUESTIONNAIRE (HAQ) - SECTION C. SELECTED CONDITIONS	Medical Conditions	-1	1988-1994 Demographics			How old (were you/was SP) when other cancer was first diagnosed?	2022	888
HAC3OS	HAC3OS	Where was cancer located when first told	Where was cancer located when first told	ADULT	HOUSEHOLD ADULT QUESTIONNAIRE (HAQ) - SECTION C. SELECTED CONDITIONS	Medical Conditions	-1	1988-1994 Demographics				2022	88
HAC5A1	HAC5A1	Did grandmother have diabetes	Did grandmother have diabetes	ADULT	HOUSEHOLD ADULT QUESTIONNAIRE (HAQ) - SECTION C. SELECTED CONDITIONS	Medical Conditions	-1	1988-1994 Demographics				2022	8
HAC5A10	HAC5A10	Did son have diabetes	Did son have diabetes	ADULT	HOUSEHOLD ADULT QUESTIONNAIRE (HAQ) - SECTION C. SELECTED CONDITIONS	Medical Conditions	-1	1988-1994 Demographics				2022	8
HAC5A11	HAC5A11	Did daughter have diabetes	Did daughter have diabetes	ADULT	HOUSEHOLD ADULT QUESTIONNAIRE (HAQ) - SECTION C. SELECTED CONDITIONS	Medical Conditions	-1	1988-1994 Demographics				2022	8
HAC5A12	HAC5A12	Did other relative have diabetes	Did other relative have diabetes	ADULT	HOUSEHOLD ADULT QUESTIONNAIRE (HAQ) - SECTION C. SELECTED CONDITIONS	Medical Conditions	-1	1988-1994 Demographics				2022	8
HAC5A2	HAC5A2	Did grandfather have diabetes	Did grandfather have diabetes	ADULT	HOUSEHOLD ADULT QUESTIONNAIRE (HAQ) - SECTION C. SELECTED CONDITIONS	Medical Conditions	-1	1988-1994 Demographics				2022	8
HAC5A3	HAC5A3	Did mother have diabetes	Did mother have diabetes	ADULT	HOUSEHOLD ADULT QUESTIONNAIRE (HAQ) - SECTION C. SELECTED CONDITIONS	Medical Conditions	-1	1988-1994 Demographics				2022	8
HAC5A4	HAC5A4	Did father have diabetes	Did father have diabetes	ADULT	HOUSEHOLD ADULT QUESTIONNAIRE (HAQ) - SECTION C. SELECTED CONDITIONS	Medical Conditions	-1	1988-1994 Demographics				2022	8
HAC5A5	HAC5A5	Did sister have diabetes	Did sister have diabetes	ADULT	HOUSEHOLD ADULT QUESTIONNAIRE (HAQ) - SECTION C. SELECTED CONDITIONS	Medical Conditions	-1	1988-1994 Demographics				2022	8
HAC5A6	HAC5A6	Did brother have diabetes	Did brother have diabetes	ADULT	HOUSEHOLD ADULT QUESTIONNAIRE (HAQ) - SECTION C. SELECTED CONDITIONS	Medical Conditions	-1	1988-1994 Demographics				2022	8
[truncated: 2,249 more rows]

## Sheet: Table S6-Questionnaire Category
codename_original	categories_num	categories_description	new_categories	new_categories_description	cycle_-1	cycle_1	cycle_2	cycle_3	cycle_4	cycle_5	cycle_6	cycle_7	cycle_8	cycle_9	cycle_10	new_codename	range_of_values
[truncated: 429 more rows]

[truncated: 10 more sheets: Table S7-Dietary, Table S8-Dietary Categories, Table S9-Medications, Table S10-Drug Code Dictionary, Table S11-Occupation, Table S12-Occupation Categories, Table S13-Chemicals & Comments, Table S14-Weights, Table S15-Response, Table S16-Response Categories]
